# Supplementary material for: If these aren’t genuine species, what are? An analysis of heterotypic synonyms contributes to 19 new names and 20 new combinations in Magnolia (Magnoliaceae). Part 2: New combinations
Source: PhytoKeys. 2026 Jul 10;277:77–151. doi: 10.3897/phytokeys.277.195893 (PMC13379712; doi:10.3897/phytokeys.277.195893)
Supplement: XML Treatment for Magnolia brevipes [file phytokeys.277.195893-treatment2.xml]

<!DOCTYPE tp:taxon-treatment
  PUBLIC "-//TaxonX//DTD Taxonomic Treatment Publishing DTD v0 20100105//EN" "tax-treatment-NSO.dtd">
<tp:taxon-treatment xmlns:tp="http://www.plazi.org/taxpub"><tp:treatment-meta><kwd-group><label>Taxon classification</label><kwd>
                <named-content content-type="kingdom">Plantae</named-content>
              </kwd><kwd>
                <named-content content-type="order">Magnoliales</named-content>
              </kwd><kwd>
                <named-content content-type="family">Magnoliaceae</named-content>
              </kwd></kwd-group><mixed-citation publication-type="journal"><person-group><name><surname>Callaghan</surname><given-names>Christopher B.</given-names></name><name><surname>Png</surname><given-names>Siak K.</given-names></name></person-group><article-title>If these aren’t genuine species, what are? An analysis of heterotypic synonyms contributes to 19 new names and 20 new combinations in <italic><tp:taxon-name><tp:taxon-name-part taxon-name-part-type="genus" reg="Magnolia">Magnolia</tp:taxon-name-part></tp:taxon-name></italic> (<tp:taxon-name><tp:taxon-name-part taxon-name-part-type="family" reg="Magnoliaceae">Magnoliaceae</tp:taxon-name-part></tp:taxon-name>). Part 2: New combinations</article-title><source>PhytoKeys</source><day>10</day><month>07</month><year>2026</year><volume>277</volume><fpage>77</fpage><lpage>151</lpage><pub-id pub-id-type="doi">10.3897/phytokeys.277.195893</pub-id></mixed-citation></tp:treatment-meta><tp:nomenclature><tp:taxon-name><object-id xmlns:xlink="http://www.w3.org/1999/xlink" content-type="arpha" xlink:type="simple">5F50D8C7-2708-5FA9-8D30-11986EFC40FC</object-id>
                    		<tp:taxon-name-part taxon-name-part-type="genus" reg="Magnolia">Magnolia</tp:taxon-name-part> <tp:taxon-name-part taxon-name-part-type="species" reg="brevipes">brevipes</tp:taxon-name-part>
                    	
                    		<object-id xmlns:xlink="http://www.w3.org/1999/xlink" content-type="ipni" xlink:type="simple">urn:lsid:ipni.org:names:77382803-1</object-id>
                    	</tp:taxon-name><tp:taxon-authority>(Y.K. Li &amp; X.M. Wang) C.B. Callaghan &amp; S.K. Png</tp:taxon-authority><tp:taxon-status xmlns:xlink="http://www.w3.org/1999/xlink" xlink:type="simple">comb. nov.</tp:taxon-status><tp:nomenclature-citation-list><tp:nomenclature-citation><tp:taxon-name><tp:taxon-name-part taxon-name-part-type="genus" reg="Michelia">Michelia</tp:taxon-name-part> <tp:taxon-name-part taxon-name-part-type="species" reg="brevipes">brevipes</tp:taxon-name-part></tp:taxon-name><comment> Y.K. Li &amp; X.M. Wang, Acta Phytotaxonomica Sinica 25(5): 408, fig. 1 (<xref ref-type="bibr" rid="B72">Li and Wang 1987</xref>). <bold>[Basionym]</bold>.</comment></tp:nomenclature-citation><tp:nomenclature-citation><tp:taxon-name><tp:taxon-name-part taxon-name-part-type="genus" reg="Michelia">Michelia</tp:taxon-name-part> <tp:taxon-name-part taxon-name-part-type="species" reg="figo">figo</tp:taxon-name-part></tp:taxon-name><comment> (Lour.) Spreng., in Annals of Missouri Botanical Garden 80(4): 1084 (<xref ref-type="bibr" rid="B15">Chen and Nooteboom 1993</xref>), p.p. quoad syn. <tp:taxon-name><tp:taxon-name-part taxon-name-part-type="genus" reg="Michelia">Michelia</tp:taxon-name-part> <tp:taxon-name-part taxon-name-part-type="species" reg="brevipes">brevipes</tp:taxon-name-part></tp:taxon-name> Y.K. Li &amp; X.M. Wang.</comment></tp:nomenclature-citation><tp:nomenclature-citation><tp:taxon-name><tp:taxon-name-part taxon-name-part-type="genus" reg="Michelia">Michelia</tp:taxon-name-part> <tp:taxon-name-part taxon-name-part-type="species" reg="figo">figo</tp:taxon-name-part></tp:taxon-name><comment> (Lour.) Spreng. <tp:taxon-name><tp:taxon-name-part taxon-name-part-type="genus" reg="Michelia"/><tp:taxon-name-part taxon-name-part-type="species" reg="figo"/><tp:taxon-name-part taxon-name-part-type="infraspecific-rank">var.</tp:taxon-name-part> <tp:taxon-name-part taxon-name-part-type="variety" reg="figo">figo</tp:taxon-name-part></tp:taxon-name>, in World Checklist and Bibliography of <tp:taxon-name><tp:taxon-name-part taxon-name-part-type="family" reg="Magnoliaceae">Magnoliaceae</tp:taxon-name-part></tp:taxon-name>: 56 (<xref ref-type="bibr" rid="B38">Frodin and Govaerts 1996</xref>), p.p. quoad syn. <tp:taxon-name><tp:taxon-name-part taxon-name-part-type="genus" reg="Michelia">Michelia</tp:taxon-name-part> <tp:taxon-name-part taxon-name-part-type="species" reg="brevipes">brevipes</tp:taxon-name-part></tp:taxon-name> Y.K. Li &amp; X.M. Wang.</comment></tp:nomenclature-citation><tp:nomenclature-citation><tp:taxon-name><tp:taxon-name-part taxon-name-part-type="genus" reg="Michelia">Michelia</tp:taxon-name-part> <tp:taxon-name-part taxon-name-part-type="species" reg="crassipes">crassipes</tp:taxon-name-part></tp:taxon-name><comment> Law, in Flora of China Vol. 7: 87 (<xref ref-type="bibr" rid="B126">Xia et al. 2008</xref>), p.p. quoad syn. <tp:taxon-name><tp:taxon-name-part taxon-name-part-type="genus" reg="Michelia">Michelia</tp:taxon-name-part> <tp:taxon-name-part taxon-name-part-type="species" reg="brevipes">brevipes</tp:taxon-name-part></tp:taxon-name> Y.K. Li &amp; X.M. Wang.</comment></tp:nomenclature-citation><tp:nomenclature-citation><tp:taxon-name><tp:taxon-name-part taxon-name-part-type="genus" reg="Michelia">Michelia</tp:taxon-name-part> <tp:taxon-name-part taxon-name-part-type="species" reg="yunnanensis">yunnanensis</tp:taxon-name-part></tp:taxon-name><comment> Franch. ex Finet &amp; Gagnep., in A Taxonomic Revision of the <tp:taxon-name><tp:taxon-name-part taxon-name-part-type="genus" reg="Magnolia">Magnolia</tp:taxon-name-part></tp:taxon-name> ceae from China: 236 (<xref ref-type="bibr" rid="B101">Sima 2011</xref>) and <tp:taxon-name><tp:taxon-name-part taxon-name-part-type="family" reg="Magnoliaceae">Magnoliaceae</tp:taxon-name-part></tp:taxon-name> Plants of Guizhou: 169 (<xref ref-type="bibr" rid="B31">Deng et al. 2015</xref>), both p.p. quoad syn. <tp:taxon-name><tp:taxon-name-part taxon-name-part-type="genus" reg="Michelia">Michelia</tp:taxon-name-part> <tp:taxon-name-part taxon-name-part-type="species" reg="brevipes">brevipes</tp:taxon-name-part></tp:taxon-name> Y.K. Li &amp; X.M. Wang.</comment></tp:nomenclature-citation></tp:nomenclature-citation-list></tp:nomenclature><tp:treatment-sec sec-type="Present Chinese name"><title>Present Chinese name.</title><p>短梗含笑 meaning “short-stalked michelia” (viz. the fruit peduncle).</p></tp:treatment-sec><tp:treatment-sec sec-type="Proposed Chinese name"><title>Proposed Chinese name.</title><p>短梗水果木兰 meaning “short-stalked fruit magnolia”.</p></tp:treatment-sec><tp:treatment-sec sec-type="Type"><title>Type.</title><p>China. <bold>Guizhou Province</bold> • Anlong County, Longtou Dashan, alt. 1710 m, ca. 24 July 1981, <italic>Dang Cheng-zhong 913</italic>. holotype: <named-content xmlns:xlink="http://www.w3.org/1999/xlink" content-type="dwc:institutional_code" xlink:title="Guizhou Academy of Sciences" xlink:href="https://scientific-collections.gbif.org/institution/874b687d-56a2-42d1-9ff9-3b2b7aea145d" xlink:type="simple">HGAS</named-content> n.v. isotype: <abbrev xmlns:xlink="http://www.w3.org/1999/xlink" content-type="institution" xlink:title="Department of Taxonomy Herbarium, South China Institute of Botany (SCBI), Chinese Academy of Sciences, Tianhe District, Guangzhou, Guangdong, China" xlink:type="simple">IBSC</abbrev> 0054642 n.v.</p><p><bold>Paratypes. ibid</bold>. • alt. 1710 m, shrub 3.5 m, 24 July 1981, fr, <italic>Dang Cheng-zhong 919</italic>. <named-content xmlns:xlink="http://www.w3.org/1999/xlink" content-type="dwc:institutional_code" xlink:title="Guizhou Academy of Sciences" xlink:href="https://scientific-collections.gbif.org/institution/874b687d-56a2-42d1-9ff9-3b2b7aea145d" xlink:type="simple">HGAS</named-content> 010745! • alt. 1714 m, ca. 23 July 1981, fr, <italic>Dang Cheng-zhong 886</italic>. <named-content xmlns:xlink="http://www.w3.org/1999/xlink" content-type="dwc:institutional_code" xlink:title="Guizhou Academy of Sciences" xlink:href="https://scientific-collections.gbif.org/institution/874b687d-56a2-42d1-9ff9-3b2b7aea145d" xlink:type="simple">HGAS</named-content> 010593!</p><p>holotype (<named-content xmlns:xlink="http://www.w3.org/1999/xlink" content-type="dwc:institutional_code" xlink:title="Guizhou Academy of Sciences" xlink:href="https://scientific-collections.gbif.org/institution/874b687d-56a2-42d1-9ff9-3b2b7aea145d" xlink:type="simple">HGAS</named-content>): specimen image not uploaded to <abbrev xmlns:xlink="http://www.w3.org/1999/xlink" xlink:title="Chinese Virtual Herbarium" xlink:type="simple">CVH</abbrev> at 6 Nov. 2022 (see note 1 below).</p><p>isotype (<abbrev xmlns:xlink="http://www.w3.org/1999/xlink" content-type="institution" xlink:title="Department of Taxonomy Herbarium, South China Institute of Botany (SCBI), Chinese Academy of Sciences, Tianhe District, Guangzhou, Guangdong, China" xlink:type="simple">IBSC</abbrev>): specimen image not uploaded to <abbrev xmlns:xlink="http://www.w3.org/1999/xlink" xlink:title="Chinese Virtual Herbarium" xlink:type="simple">CVH</abbrev> at 18 Mar. 2026.</p><p>Specimen images below accessed 20 Mar. 2019; found again with new URLs under <italic><tp:taxon-name><tp:taxon-name-part taxon-name-part-type="genus" reg="Michelia">Michelia</tp:taxon-name-part> <tp:taxon-name-part taxon-name-part-type="species" reg="crassipes">crassipes</tp:taxon-name-part></tp:taxon-name></italic>.</p><p>paratype (<named-content xmlns:xlink="http://www.w3.org/1999/xlink" content-type="dwc:institutional_code" xlink:title="Guizhou Academy of Sciences" xlink:href="https://scientific-collections.gbif.org/institution/874b687d-56a2-42d1-9ff9-3b2b7aea145d" xlink:type="simple">HGAS</named-content>): <ext-link xmlns:xlink="http://www.w3.org/1999/xlink" xlink:href="https://www.cvh.ac.cn/spms/detail.php?id=e4687e5d" ext-link-type="uri" xlink:type="simple">https://www.cvh.ac.cn/spms/detail.php?id=e4687e5d</ext-link> [accessed 6 Nov. 2022].</p><p>paratype (<named-content xmlns:xlink="http://www.w3.org/1999/xlink" content-type="dwc:institutional_code" xlink:title="Guizhou Academy of Sciences" xlink:href="https://scientific-collections.gbif.org/institution/874b687d-56a2-42d1-9ff9-3b2b7aea145d" xlink:type="simple">HGAS</named-content>): <ext-link xmlns:xlink="http://www.w3.org/1999/xlink" xlink:href="https://www.cvh.ac.cn/spms/detail.php?id=e4683cd0" ext-link-type="uri" xlink:type="simple">https://www.cvh.ac.cn/spms/detail.php?id=e4683cd0</ext-link> [accessed 28 Dec. 2022].</p></tp:treatment-sec><tp:treatment-sec sec-type="Note 1"><title>Note 1.</title><p>The holotype specimen for <italic><tp:taxon-name><tp:taxon-name-part taxon-name-part-type="genus" reg="Michelia">Michelia</tp:taxon-name-part> <tp:taxon-name-part taxon-name-part-type="species" reg="brevipes">brevipes</tp:taxon-name-part></tp:taxon-name></italic> at <named-content xmlns:xlink="http://www.w3.org/1999/xlink" content-type="dwc:institutional_code" xlink:title="Guizhou Academy of Sciences" xlink:href="https://scientific-collections.gbif.org/institution/874b687d-56a2-42d1-9ff9-3b2b7aea145d" xlink:type="simple">HGAS</named-content> could not be found (Chen Xiang, pers. comm., July 2019).</p></tp:treatment-sec><tp:treatment-sec sec-type="Note 2"><title>Note 2.</title><p>From their accompanying diagnosis, it is evident that Li and Wang considered their newly described species <italic><tp:taxon-name><tp:taxon-name-part taxon-name-part-type="genus" reg="Michelia">Michelia</tp:taxon-name-part> <tp:taxon-name-part taxon-name-part-type="species" reg="brevipes">brevipes</tp:taxon-name-part></tp:taxon-name></italic> as distinct from <italic><tp:taxon-name><tp:taxon-name-part taxon-name-part-type="genus" reg="Michelia">M.</tp:taxon-name-part> <tp:taxon-name-part taxon-name-part-type="species" reg="figo">figo</tp:taxon-name-part></tp:taxon-name></italic> under which it was later treated as a synonym in <xref ref-type="bibr" rid="B15">Chen and Nooteboom (1993)</xref> “on the basis of its description and published figure”. It is also recorded as a synonym of <italic><tp:taxon-name><tp:taxon-name-part taxon-name-part-type="genus" reg="Michelia">M.</tp:taxon-name-part> <tp:taxon-name-part taxon-name-part-type="species" reg="crassipes">crassipes</tp:taxon-name-part></tp:taxon-name></italic> and of <italic><tp:taxon-name><tp:taxon-name-part taxon-name-part-type="genus" reg="Michelia">M.</tp:taxon-name-part> <tp:taxon-name-part taxon-name-part-type="species" reg="yunnanensis">yunnanensis</tp:taxon-name-part></tp:taxon-name></italic> by the authors previously noted. However, the present authors consider that <italic><tp:taxon-name><tp:taxon-name-part taxon-name-part-type="genus" reg="Michelia">Michelia</tp:taxon-name-part> <tp:taxon-name-part taxon-name-part-type="species" reg="brevipes">brevipes</tp:taxon-name-part></tp:taxon-name></italic> from Guizhou can be easily distinguished from the more widespread occurring <italic><tp:taxon-name><tp:taxon-name-part taxon-name-part-type="genus" reg="Michelia">M.</tp:taxon-name-part> <tp:taxon-name-part taxon-name-part-type="species" reg="crassipes">crassipes</tp:taxon-name-part></tp:taxon-name></italic> and the cultivated <italic><tp:taxon-name><tp:taxon-name-part taxon-name-part-type="genus" reg="Michelia">M.</tp:taxon-name-part> <tp:taxon-name-part taxon-name-part-type="species" reg="figo">figo</tp:taxon-name-part></tp:taxon-name></italic> by the differentiating features compiled in Tables 1, 2, and from <italic><tp:taxon-name><tp:taxon-name-part taxon-name-part-type="genus" reg="Michelia">M.</tp:taxon-name-part> <tp:taxon-name-part taxon-name-part-type="species" reg="yunnanensis">yunnanensis</tp:taxon-name-part></tp:taxon-name></italic> by the differentiating features compiled in Table <xref ref-type="table" rid="T3">3</xref>.</p><table-wrap id="T1" position="float" orientation="portrait"><label>Table 1.</label><caption><p>The <bold>17 presently known</bold> differentiating features between <italic><tp:taxon-name><tp:taxon-name-part taxon-name-part-type="genus" reg="Michelia">Michelia</tp:taxon-name-part> <tp:taxon-name-part taxon-name-part-type="species" reg="brevipes">brevipes</tp:taxon-name-part></tp:taxon-name></italic> Y.K. Li &amp; X.M. Wang and <italic><tp:taxon-name><tp:taxon-name-part taxon-name-part-type="genus" reg="Michelia">Michelia</tp:taxon-name-part> <tp:taxon-name-part taxon-name-part-type="species" reg="crassipes">crassipes</tp:taxon-name-part></tp:taxon-name></italic> Law.</p></caption><table><tbody><tr><th rowspan="1" colspan="1">
                      <bold>Plant feature</bold>
                    </th><th rowspan="1" colspan="1">
                      <bold>
                        <italic>
                          <tp:taxon-name><tp:taxon-name-part taxon-name-part-type="genus" reg="Michelia">Michelia</tp:taxon-name-part> <tp:taxon-name-part taxon-name-part-type="species" reg="brevipes">brevipes</tp:taxon-name-part></tp:taxon-name>
                        </italic>
                      </bold>
                    </th><th rowspan="1" colspan="1">
                      <bold>
                        <italic>
                          <tp:taxon-name><tp:taxon-name-part taxon-name-part-type="genus" reg="Michelia">Michelia</tp:taxon-name-part> <tp:taxon-name-part taxon-name-part-type="species" reg="crassipes">crassipes</tp:taxon-name-part></tp:taxon-name>
                        </italic>
                      </bold>
                    </th></tr><tr><td rowspan="1" colspan="1">ultimate height</td><td rowspan="1" colspan="1">3.5 m</td><td rowspan="1" colspan="1">5 m</td></tr><tr><td rowspan="1" colspan="1">indumentum of buds</td><td rowspan="1" colspan="1">appressed ferrugineus-pubescent</td><td rowspan="1" colspan="1">brown tomentose</td></tr><tr><td rowspan="1" colspan="1">indumentum of young twigs</td><td rowspan="1" colspan="1">appressed ferrugineus-pubescent</td><td rowspan="1" colspan="1">brown tomentose</td></tr><tr><td rowspan="1" colspan="1">leaf shape</td><td rowspan="1" colspan="1">narrowly elliptic-obovate or elliptic-obovate</td><td rowspan="1" colspan="1">narrowly obovate or narrowly elliptic</td></tr><tr><td rowspan="1" colspan="1">
                      <bold>leaf dimensions</bold>
                    </td><td rowspan="1" colspan="1">
                      <bold>3.2–9 × 2.2–3.2 cm</bold>
                    </td><td rowspan="1" colspan="1">
                      <bold>7–13 × 2.5–3.5(–4<sup>2</sup>) cm</bold>
                    </td></tr><tr><td rowspan="1" colspan="1">leaf apex</td><td rowspan="1" colspan="1">abruptly acute</td><td rowspan="1" colspan="1">acuminate or acute</td></tr><tr><td rowspan="1" colspan="1">leaf indumentum below</td><td rowspan="1" colspan="1">appressed ferrugineus-pubescent</td><td rowspan="1" colspan="1">glabrous surface with pilose veins</td></tr><tr><td rowspan="1" colspan="1">
                      <bold>petiole length and stipule connectivity</bold>
                    </td><td rowspan="1" colspan="1">
                      <bold>5–10 mm, with a 1 mm stipular scar</bold>
                    </td><td rowspan="1" colspan="1">
                      <bold>2–4 mm, with fully adnate stipules (no scar)</bold>
                    </td></tr><tr><td rowspan="1" colspan="1">petiole indumentum</td><td rowspan="1" colspan="1">rusty-red pubescence</td><td rowspan="1" colspan="1">brown tomentose</td></tr><tr><td rowspan="1" colspan="1">
                      <bold>gynoecium</bold>
                    </td><td rowspan="1" colspan="1">
                      <bold>overtopping stamens</bold>
                    </td><td rowspan="1" colspan="1">
                      <bold>hidden within stamens</bold>
                    </td></tr><tr><td rowspan="1" colspan="1">
                      <bold>gynophore in fruit</bold>
                    </td><td rowspan="1" colspan="1">
                      <bold>18–24 mm long</bold>
                    </td><td rowspan="1" colspan="1">
                      <bold>1–2 mm long</bold>
                    </td></tr><tr><td rowspan="1" colspan="1">
                      <bold>fruit peduncle length</bold>
                    </td><td rowspan="1" colspan="1">
                      <bold>5–6 mm</bold>
                    </td><td rowspan="1" colspan="1">
                      <bold>10–20 mm</bold>
                    </td></tr><tr><td rowspan="1" colspan="1">fruit peduncle indumentum</td><td rowspan="1" colspan="1">dense rusty-red pubescence</td><td rowspan="1" colspan="1">reddish-brown or yellowish-brown tomentose<bold><sup>2</sup></bold></td></tr><tr><td rowspan="1" colspan="1">
                      <bold>fruit aggregate length</bold>
                    </td><td rowspan="1" colspan="1">
                      <bold>ca. 8 cm</bold>
                    </td><td rowspan="1" colspan="1">
                      <bold>2.5–5 cm</bold>
                    </td></tr><tr><td rowspan="1" colspan="1">mature carpel number</td><td rowspan="1" colspan="1">few, as most aborted</td><td rowspan="1" colspan="1">more than 10<bold><sup>1</sup></bold></td></tr><tr><td rowspan="1" colspan="1">mature carpel shape</td><td rowspan="1" colspan="1">ovoid</td><td rowspan="1" colspan="1">compressed ovoid or compressed globose<bold><sup>2</sup></bold></td></tr><tr><td rowspan="1" colspan="1">
                      <bold>fruiting period</bold>
                    </td><td rowspan="1" colspan="1">
                      <bold>July [paratype <named-content xmlns:xlink="http://www.w3.org/1999/xlink" content-type="dwc:institutional_code" xlink:title="Guizhou Academy of Sciences" xlink:href="https://scientific-collections.gbif.org/institution/874b687d-56a2-42d1-9ff9-3b2b7aea145d" xlink:type="simple">HGAS</named-content>]</bold>
                    </td><td rowspan="1" colspan="1">
                      <bold>August–September<sup>2</sup></bold>
                    </td></tr></tbody></table><table-wrap-foot><fn><p>Note: The listed features of <italic><tp:taxon-name><tp:taxon-name-part taxon-name-part-type="genus" reg="Michelia">Michelia</tp:taxon-name-part> <tp:taxon-name-part taxon-name-part-type="species" reg="brevipes">brevipes</tp:taxon-name-part></tp:taxon-name></italic> are cited from <xref ref-type="bibr" rid="B72">Li and Wang (1987</xref>: 408); those of <italic><tp:taxon-name><tp:taxon-name-part taxon-name-part-type="genus" reg="Michelia">Michelia</tp:taxon-name-part> <tp:taxon-name-part taxon-name-part-type="species" reg="crassipes">crassipes</tp:taxon-name-part></tp:taxon-name></italic> are from <xref ref-type="bibr" rid="B56">Law (1985</xref>: 121), supplemented by <xref ref-type="bibr" rid="B57">Law (1996</xref>: 163)<bold><sup>1</sup></bold> and <xref ref-type="bibr" rid="B81">Liu et al. (2004</xref>: 240)<bold><sup>2</sup></bold>.</p></fn></table-wrap-foot></table-wrap><table-wrap id="T2" position="float" orientation="portrait"><label>Table 2.</label><caption><p>The <bold>20 presently known</bold> differentiating features between <italic><tp:taxon-name><tp:taxon-name-part taxon-name-part-type="genus" reg="Michelia">Michelia</tp:taxon-name-part> <tp:taxon-name-part taxon-name-part-type="species" reg="brevipes">brevipes</tp:taxon-name-part></tp:taxon-name></italic> Y.K. Li &amp; X.M. Wang and <italic><tp:taxon-name><tp:taxon-name-part taxon-name-part-type="genus" reg="Michelia">Michelia</tp:taxon-name-part> <tp:taxon-name-part taxon-name-part-type="species" reg="figo">figo</tp:taxon-name-part></tp:taxon-name></italic> (Lour.) Spreng.</p></caption><table><tbody><tr><th rowspan="1" colspan="1">
                      <bold>Plant feature</bold>
                    </th><th rowspan="1" colspan="1">
                      <bold>
                        <italic>
                          <tp:taxon-name><tp:taxon-name-part taxon-name-part-type="genus" reg="Michelia">Michelia</tp:taxon-name-part> <tp:taxon-name-part taxon-name-part-type="species" reg="brevipes">brevipes</tp:taxon-name-part></tp:taxon-name>
                        </italic>
                      </bold>
                    </th><th rowspan="1" colspan="1">
                      <bold>
                        <italic>
                          <tp:taxon-name><tp:taxon-name-part taxon-name-part-type="genus" reg="Michelia">Michelia</tp:taxon-name-part> <tp:taxon-name-part taxon-name-part-type="species" reg="figo">figo</tp:taxon-name-part></tp:taxon-name>
                        </italic>
                      </bold>
                    </th></tr><tr><td rowspan="1" colspan="1">ultimate height</td><td rowspan="1" colspan="1">3.5 m</td><td rowspan="1" colspan="1">5 m</td></tr><tr><td rowspan="1" colspan="1">indumentum of buds</td><td rowspan="1" colspan="1">appressed ferrugineus-pubescent</td><td rowspan="1" colspan="1">densely yellowish-brown tomentose<bold><sup>4</sup></bold></td></tr><tr><td rowspan="1" colspan="1">indumentum of young twigs</td><td rowspan="1" colspan="1">appressed ferrugineus-pubescent</td><td rowspan="1" colspan="1">densely yellowish-brown tomentose<bold><sup>4</sup></bold></td></tr><tr><td rowspan="1" colspan="1">leaf shape</td><td rowspan="1" colspan="1">narrowly elliptic-obovate or elliptic-obovate</td><td rowspan="1" colspan="1">narrowly elliptic or obovate-elliptic</td></tr><tr><td rowspan="1" colspan="1">leaf dimensions</td><td rowspan="1" colspan="1">3.2–9 × 2.2–3.2 cm</td><td rowspan="1" colspan="1">4–10 × 1.8–4.5 cm</td></tr><tr><td rowspan="1" colspan="1">leaf apex</td><td rowspan="1" colspan="1">abruptly acute</td><td rowspan="1" colspan="1">obtusely short-acute</td></tr><tr><td rowspan="1" colspan="1">leaf indumentum abaxially</td><td rowspan="1" colspan="1">appressed ferrugineus-pubescent</td><td rowspan="1" colspan="1">residual brown appressed pilose hairs along midribs</td></tr><tr><td rowspan="1" colspan="1">
                      <bold>petiole length</bold>
                    </td><td rowspan="1" colspan="1">
                      <bold>5–10 mm</bold>
                    </td><td rowspan="1" colspan="1">
                      <bold>3–5 mm</bold>
                    </td></tr><tr><td rowspan="1" colspan="1">petiole indumentum</td><td rowspan="1" colspan="1">rusty-red pubescence</td><td rowspan="1" colspan="1">densely brown pubescent<bold><sup>4</sup></bold></td></tr><tr><td rowspan="1" colspan="1">
                      <bold>stipule connectivity</bold>
                    </td><td rowspan="1" colspan="1">
                      <bold>1 mm stipular scar</bold>
                    </td><td rowspan="1" colspan="1">
                      <bold>fully adnate stipules</bold>
                    </td></tr><tr><td rowspan="1" colspan="1">
                      <bold>flower bud bract number</bold>
                    </td><td rowspan="1" colspan="1">
                      <bold>3</bold>
                    </td><td rowspan="1" colspan="1">
                      <bold>1<sup>6</sup></bold>
                    </td></tr><tr><td rowspan="1" colspan="1">
                      <bold>flower peduncle length</bold>
                    </td><td rowspan="1" colspan="1">
                      <bold>ca. 3 mm</bold>
                    </td><td rowspan="1" colspan="1">
                      <bold>12.7 mm<sup>3</sup></bold>
                    </td></tr><tr><td rowspan="1" colspan="1">
                      <bold>gynophore length in fruit</bold>
                    </td><td rowspan="1" colspan="1">
                      <bold>18–24 mm</bold>
                    </td><td rowspan="1" colspan="1">
                      <bold>3–4 mm</bold>
                    </td></tr><tr><td rowspan="1" colspan="1">
                      <bold>fruit peduncle length</bold>
                    </td><td rowspan="1" colspan="1">
                      <bold>5–6 mm</bold>
                    </td><td rowspan="1" colspan="1">
                      <bold>to 10 mm<sup>5</sup></bold>
                    </td></tr><tr><td rowspan="1" colspan="1">fruit peduncle indumentum</td><td rowspan="1" colspan="1">dense rusty-red pubescence</td><td rowspan="1" colspan="1">densely yellowish-brown tomentose</td></tr><tr><td rowspan="1" colspan="1">
                      <bold>fruit aggregate length</bold>
                    </td><td rowspan="1" colspan="1">
                      <bold>ca. 8 cm</bold>
                    </td><td rowspan="1" colspan="1">
                      <bold>2–3.5 cm</bold>
                    </td></tr><tr><td rowspan="1" colspan="1">
                      <bold>mature carpel number</bold>
                    </td><td rowspan="1" colspan="1">
                      <bold>few, as most aborted</bold>
                    </td><td rowspan="1" colspan="1">
                      <bold>1–15<sup>1</sup></bold>
                    </td></tr><tr><td rowspan="1" colspan="1">mature carpel shape</td><td rowspan="1" colspan="1">ovoid.</td><td rowspan="1" colspan="1">ovoid or globose</td></tr><tr><td rowspan="1" colspan="1">mature carpel dimensions</td><td rowspan="1" colspan="1">ca. 15 mm long</td><td rowspan="1" colspan="1">7–12 × 7–9 mm<bold><sup>1</sup></bold></td></tr><tr><td rowspan="1" colspan="1">fruiting period</td><td rowspan="1" colspan="1">July [paratype <named-content xmlns:xlink="http://www.w3.org/1999/xlink" content-type="dwc:institutional_code" xlink:title="Guizhou Academy of Sciences" xlink:href="https://scientific-collections.gbif.org/institution/874b687d-56a2-42d1-9ff9-3b2b7aea145d" xlink:type="simple">HGAS</named-content>]</td><td rowspan="1" colspan="1">August–September (July–August<bold><sup>2</sup></bold>) [a cultivated taxon, so where it is grown in China determines fruiting time]</td></tr></tbody></table><table-wrap-foot><fn><p>Note: The listed features of <italic><tp:taxon-name><tp:taxon-name-part taxon-name-part-type="genus" reg="Michelia">Michelia</tp:taxon-name-part> <tp:taxon-name-part taxon-name-part-type="species" reg="brevipes">brevipes</tp:taxon-name-part></tp:taxon-name></italic> are cited from <xref ref-type="bibr" rid="B72">Li and Wang (1987</xref>: 408); with those of <italic><tp:taxon-name><tp:taxon-name-part taxon-name-part-type="genus" reg="Michelia">Michelia</tp:taxon-name-part> <tp:taxon-name-part taxon-name-part-type="species" reg="figo">figo</tp:taxon-name-part></tp:taxon-name></italic> from <xref ref-type="bibr" rid="B81">Liu et al. (2004</xref>: 250), supplemented by <xref ref-type="bibr" rid="B15">Chen and Nooteboom (1993</xref>: 1084)<bold><sup>1</sup></bold>, <xref ref-type="bibr" rid="B57">Law (1996</xref>: 165)<bold><sup>2</sup></bold>, <xref ref-type="bibr" rid="B5">Bean (1973</xref>: 738)<bold><sup>3</sup></bold>, <xref ref-type="bibr" rid="B54">Krüssmann (1985</xref>: 307)<bold><sup>4</sup></bold>, <xref ref-type="bibr" rid="B105">Spencer (1997</xref>: 23)<bold><sup>5</sup></bold> and <xref ref-type="bibr" rid="B106">Spongberg (1998</xref>: 134)<bold><sup>6</sup></bold>.</p></fn></table-wrap-foot></table-wrap><table-wrap id="T3" position="float" orientation="portrait"><label>Table 3.</label><caption><p>The <bold>17 presently known</bold> differentiating features between <italic><tp:taxon-name><tp:taxon-name-part taxon-name-part-type="genus" reg="Michelia">Michelia</tp:taxon-name-part> <tp:taxon-name-part taxon-name-part-type="species" reg="brevipes">brevipes</tp:taxon-name-part></tp:taxon-name></italic> Y.K. Li &amp; X.M. Wang and <italic><tp:taxon-name><tp:taxon-name-part taxon-name-part-type="genus" reg="Michelia">Michelia</tp:taxon-name-part> <tp:taxon-name-part taxon-name-part-type="species" reg="yunnanensis">yunnanensis</tp:taxon-name-part></tp:taxon-name></italic> Franch. ex Finet et Gagnep.</p></caption><table><tbody><tr><th rowspan="1" colspan="1">
                      <bold>Plant feature</bold>
                    </th><th rowspan="1" colspan="1">
                      <bold>
                        <italic>
                          <tp:taxon-name><tp:taxon-name-part taxon-name-part-type="genus" reg="Michelia">Michelia</tp:taxon-name-part> <tp:taxon-name-part taxon-name-part-type="species" reg="brevipes">brevipes</tp:taxon-name-part></tp:taxon-name>
                        </italic>
                      </bold>
                    </th><th rowspan="1" colspan="1">
                      <bold>
                        <italic>
                          <tp:taxon-name><tp:taxon-name-part taxon-name-part-type="genus" reg="Michelia">Michelia</tp:taxon-name-part> <tp:taxon-name-part taxon-name-part-type="species" reg="yunnanensis">yunnanensis</tp:taxon-name-part></tp:taxon-name>
                        </italic>
                      </bold>
                    </th></tr><tr><td rowspan="1" colspan="1">
                      <bold>life form</bold>
                    </td><td rowspan="1" colspan="1">
                      <bold>shrub to 3.5 m</bold>
                    </td><td rowspan="1" colspan="1">
                      <bold>small tree to 12 m<sup>1</sup> (10+ m at Australian Bicentennial Arboretum)</bold>
                    </td></tr><tr><td rowspan="1" colspan="1">indumentum of young twigs</td><td rowspan="1" colspan="1">rusty-red appressed pubescent</td><td rowspan="1" colspan="1">densely dark red appressed pilose<bold><sup>4</sup></bold></td></tr><tr><td rowspan="1" colspan="1">leaf shape</td><td rowspan="1" colspan="1">narrowly elliptic-obovate or elliptic-obovate</td><td rowspan="1" colspan="1">obovate or narrowly obovate-elliptic<bold><sup>4</sup></bold></td></tr><tr><td rowspan="1" colspan="1">leaf dimensions</td><td rowspan="1" colspan="1">3.2–9 × 2.2–3.2 cm</td><td rowspan="1" colspan="1">4–10 × 1.5–3.5 cm<bold><sup>4</sup></bold></td></tr><tr><td rowspan="1" colspan="1">leaf apex shape</td><td rowspan="1" colspan="1">abruptly acute</td><td rowspan="1" colspan="1">obtuse or short-acute<bold><sup>4</sup></bold></td></tr><tr><td rowspan="1" colspan="1">leaf indumentum abaxially</td><td rowspan="1" colspan="1">appressed ferrugineus-pubescent</td><td rowspan="1" colspan="1">densely dark red appressed pilose when young<bold><sup>4</sup></bold> residually appressed pilose</td></tr><tr><td rowspan="1" colspan="1">
                      <bold>petiole length</bold>
                    </td><td rowspan="1" colspan="1">
                      <bold>5–10 mm</bold>
                    </td><td rowspan="1" colspan="1">
                      <bold>4–5 mm<sup>3</sup></bold>
                    </td></tr><tr><td rowspan="1" colspan="1">petiole indumentum</td><td rowspan="1" colspan="1">ferrugineus-pubescent</td><td rowspan="1" colspan="1">densely dark red appressed pilose<bold><sup>4</sup></bold></td></tr><tr><td rowspan="1" colspan="1">
                      <bold>stipular scar length</bold>
                    </td><td rowspan="1" colspan="1">
                      <bold>ca. 1 mm</bold>
                    </td><td rowspan="1" colspan="1">
                      <bold>exceeding 2/3 of petiole length<sup>4</sup></bold>
                    </td></tr><tr><td rowspan="1" colspan="1">
                      <bold>flower bud length</bold>
                    </td><td rowspan="1" colspan="1">
                      <bold>1.2–1.4 cm</bold>
                    </td><td rowspan="1" colspan="1">
                      <bold>2–3 cm<sup>2</sup></bold>
                    </td></tr><tr><td rowspan="1" colspan="1">
                      <bold>tepal number</bold>
                    </td><td rowspan="1" colspan="1">
                      <bold>6</bold>
                    </td><td rowspan="1" colspan="1">
                      <bold>6–12(–17)<sup>4</sup></bold>
                    </td></tr><tr><td rowspan="1" colspan="1">
                      <bold>gynophore length</bold>
                    </td><td rowspan="1" colspan="1">
                      <bold>18–24 mm</bold>
                    </td><td rowspan="1" colspan="1">
                      <bold>7–10 mm<sup>2</sup></bold>
                    </td></tr><tr><td rowspan="1" colspan="1">
                      <bold>fruit aggregate length</bold>
                    </td><td rowspan="1" colspan="1">
                      <bold>ca. 8 cm</bold>
                    </td><td rowspan="1" colspan="1">
                      <bold>1–4.5 cm<sup>2</sup></bold>
                    </td></tr><tr><td rowspan="1" colspan="1">mature carpels shape</td><td rowspan="1" colspan="1">ovoid</td><td rowspan="1" colspan="1">compressed globose</td></tr><tr><td rowspan="1" colspan="1">
                      <bold>mature carpels size</bold>
                    </td><td rowspan="1" colspan="1">
                      <bold>ca. 15 mm long</bold>
                    </td><td rowspan="1" colspan="1">
                      <bold>7–8 mm diameter</bold>
                    </td></tr><tr><td rowspan="1" colspan="1">fruiting period</td><td rowspan="1" colspan="1">July [paratype <named-content xmlns:xlink="http://www.w3.org/1999/xlink" content-type="dwc:institutional_code" xlink:title="Guizhou Academy of Sciences" xlink:href="https://scientific-collections.gbif.org/institution/874b687d-56a2-42d1-9ff9-3b2b7aea145d" xlink:type="simple">HGAS</named-content>]</td><td rowspan="1" colspan="1">August–September<bold><sup>4</sup></bold></td></tr><tr><td rowspan="1" colspan="1">
                      <bold>distribution</bold>
                    </td><td rowspan="1" colspan="1">
                      <bold>Longtou Dashan, Anlong County, southwestern Guizhou Province</bold>
                    </td><td rowspan="1" colspan="1">
                      <bold>central and southern Yunnan Province<sup>4</sup></bold>
                    </td></tr></tbody></table><table-wrap-foot><fn><p>Note: The listed features of <italic><tp:taxon-name><tp:taxon-name-part taxon-name-part-type="genus" reg="Michelia">Michelia</tp:taxon-name-part> <tp:taxon-name-part taxon-name-part-type="species" reg="brevipes">brevipes</tp:taxon-name-part></tp:taxon-name></italic> are from <xref ref-type="bibr" rid="B72">Li and Wang (1987</xref>: 408); those of <italic><tp:taxon-name><tp:taxon-name-part taxon-name-part-type="genus" reg="Michelia">Michelia</tp:taxon-name-part> <tp:taxon-name-part taxon-name-part-type="species" reg="yunnanensis">yunnanensis</tp:taxon-name-part></tp:taxon-name></italic> are from <xref ref-type="bibr" rid="B36">Finet and Gagnepain (1906a</xref>: 43) supplemented by <xref ref-type="bibr" rid="B4">Anon (2022)</xref><bold><sup>1</sup></bold>, <xref ref-type="bibr" rid="B15">Chen and Nooteboom (1993</xref>: 1086)<bold><sup>2</sup></bold>, <xref ref-type="bibr" rid="B57">Law (1996</xref>: 163)<bold><sup>3</sup></bold> and <xref ref-type="bibr" rid="B81">Liu et al. (2004</xref>: 232)<bold><sup>4</sup></bold>.</p></fn></table-wrap-foot></table-wrap></tp:treatment-sec><tp:treatment-sec sec-type="Note 3"><title>Note 3.</title><p>From the comparisons compiled in the three tables, these are evidently four distinct species, plus <italic><tp:taxon-name><tp:taxon-name-part taxon-name-part-type="genus" reg="Michelia">Michelia</tp:taxon-name-part> <tp:taxon-name-part taxon-name-part-type="species" reg="brevipes">brevipes</tp:taxon-name-part></tp:taxon-name></italic> also does not key out with the original validating descriptions for <italic><tp:taxon-name><tp:taxon-name-part taxon-name-part-type="genus" reg="Michelia">M.</tp:taxon-name-part> <tp:taxon-name-part taxon-name-part-type="species" reg="skinneriana">skinneriana</tp:taxon-name-part></tp:taxon-name></italic> Dunn and <italic><tp:taxon-name><tp:taxon-name-part taxon-name-part-type="genus" reg="Michelia">M.</tp:taxon-name-part> <tp:taxon-name-part taxon-name-part-type="species" reg="amoena">amoena</tp:taxon-name-part></tp:taxon-name></italic> Q.F. Zheng &amp; M.M. Lin, nor match the glabrous, elliptic-leaved <italic><tp:taxon-name><tp:taxon-name-part taxon-name-part-type="genus" reg="Magnolia">Magnolia</tp:taxon-name-part> <tp:taxon-name-part taxon-name-part-type="species" reg="fuscata">fuscata</tp:taxon-name-part></tp:taxon-name></italic> Andrews (<xref ref-type="bibr" rid="B1">Andrews 1802</xref>: plate 229), all with whom it shares synonymy under <italic><tp:taxon-name><tp:taxon-name-part taxon-name-part-type="genus" reg="Michelia">Michelia</tp:taxon-name-part> <tp:taxon-name-part taxon-name-part-type="species" reg="figo">figo</tp:taxon-name-part></tp:taxon-name></italic> in <xref ref-type="bibr" rid="B15">Chen and Nooteboom (1993)</xref>. As an obviously genuine species, <italic><tp:taxon-name><tp:taxon-name-part taxon-name-part-type="genus" reg="Michelia">Michelia</tp:taxon-name-part> <tp:taxon-name-part taxon-name-part-type="species" reg="brevipes">brevipes</tp:taxon-name-part></tp:taxon-name></italic> is reinstated and transferred to <italic><tp:taxon-name><tp:taxon-name-part taxon-name-part-type="genus" reg="Magnolia">Magnolia</tp:taxon-name-part></tp:taxon-name></italic>.</p></tp:treatment-sec><tp:treatment-sec sec-type="Note 4"><title>Note 4.</title><p>Since <italic><tp:taxon-name><tp:taxon-name-part taxon-name-part-type="genus" reg="Michelia">Michelia</tp:taxon-name-part> <tp:taxon-name-part taxon-name-part-type="species" reg="crassipes">crassipes</tp:taxon-name-part></tp:taxon-name></italic> was found in crossing experiments to be reproductively incompatible with <italic><tp:taxon-name><tp:taxon-name-part taxon-name-part-type="genus" reg="Michelia">M.</tp:taxon-name-part> <tp:taxon-name-part taxon-name-part-type="species" reg="yunnanensis">yunnanensis</tp:taxon-name-part></tp:taxon-name></italic> (<xref ref-type="bibr" rid="B120">Wang et al. 2003</xref>), it is probable that <italic><tp:taxon-name><tp:taxon-name-part taxon-name-part-type="genus" reg="Michelia">M.</tp:taxon-name-part> <tp:taxon-name-part taxon-name-part-type="species" reg="brevipes">brevipes</tp:taxon-name-part></tp:taxon-name></italic> would likewise be incompatible, so experiments should be conducted to determine if this is the case.</p></tp:treatment-sec><tp:treatment-sec sec-type="Note 5"><title>Note 5.</title><p>While <italic><tp:taxon-name><tp:taxon-name-part taxon-name-part-type="genus" reg="Michelia">M.</tp:taxon-name-part> <tp:taxon-name-part taxon-name-part-type="species" reg="brevipes">brevipes</tp:taxon-name-part></tp:taxon-name></italic> has been found protected in two nature reserves, no record of this species in cultivation has been found in a search of the literature for a subsequent paper.</p></tp:treatment-sec><tp:treatment-sec sec-type="Conservation status"><title>Conservation status.</title><p><italic><tp:taxon-name><tp:taxon-name-part taxon-name-part-type="genus" reg="Michelia">Michelia</tp:taxon-name-part> <tp:taxon-name-part taxon-name-part-type="species" reg="brevipes">brevipes</tp:taxon-name-part></tp:taxon-name></italic> Y.K. Li &amp; X.M. Wang is not noted on the IUCN Red List of Threatened Species (<xref ref-type="bibr" rid="B51">IUCN 2026</xref>), but was previously recorded as a rare Guizhou endemic 25 years ago (<xref ref-type="bibr" rid="B140">Zou 2001</xref>: 48).</p></tp:treatment-sec><tp:treatment-sec sec-type="Recommendation"><title>Recommendation.</title><p>An evaluation of the IUCN conservation status of <italic><tp:taxon-name><tp:taxon-name-part taxon-name-part-type="genus" reg="Magnolia">Magnolia</tp:taxon-name-part> <tp:taxon-name-part taxon-name-part-type="species" reg="brevipes">brevipes</tp:taxon-name-part></tp:taxon-name></italic>, independent of the other species under which <italic><tp:taxon-name><tp:taxon-name-part taxon-name-part-type="genus" reg="Michelia">Michelia</tp:taxon-name-part> <tp:taxon-name-part taxon-name-part-type="species" reg="brevipes">brevipes</tp:taxon-name-part></tp:taxon-name></italic> has to date been subsumed in synonymy, should be undertaken at the earliest opportunity!</p></tp:treatment-sec><ref-list><ref id="B72"><mixed-citation xmlns:xlink="http://www.w3.org/1999/xlink" xlink:type="simple">Li YK, Wang XM (1987) A new species of <italic><tp:taxon-name><tp:taxon-name-part taxon-name-part-type="genus">Michelia</tp:taxon-name-part></tp:taxon-name></italic> from Guizhou. Acta Phytotaxonomica Sinica 25(5): 408–409. [In Chinese and Latin, English subtitle] <ext-link xlink:href="https://www.jse.ac.cn/EN/Y1987/V25/I5/408" ext-link-type="uri" xlink:type="simple">https://www.jse.ac.cn/EN/Y1987/V25/I5/408</ext-link> [accessed 27 Mar. 2020]</mixed-citation></ref><ref id="B15"><mixed-citation xmlns:xlink="http://www.w3.org/1999/xlink" xlink:type="simple">Chen BL, Nooteboom HP (1993) Notes on <tp:taxon-name><tp:taxon-name-part taxon-name-part-type="family">Magnoliaceae</tp:taxon-name-part></tp:taxon-name> III: The <tp:taxon-name><tp:taxon-name-part taxon-name-part-type="family">Magnoliaceae</tp:taxon-name-part></tp:taxon-name> of China. Annals of Missouri Botanical Garden 80(4): 999–1104. <ext-link xlink:href="10.2307/2399942" ext-link-type="doi" xlink:type="simple">https://doi.org/10.2307/2399942</ext-link></mixed-citation></ref><ref id="B38"><mixed-citation xmlns:xlink="http://www.w3.org/1999/xlink" xlink:type="simple">Frodin DG, Govaerts R (1996) World Checklist and Bibliography of <tp:taxon-name><tp:taxon-name-part taxon-name-part-type="family">Magnoliaceae</tp:taxon-name-part></tp:taxon-name>. Information Services Dept., Royal Botanic Gardens, Kew.</mixed-citation></ref><ref id="B126"><mixed-citation xmlns:xlink="http://www.w3.org/1999/xlink" xlink:type="simple">Xia NH, Liu YH, Nooteboom HP (2008) <tp:taxon-name><tp:taxon-name-part taxon-name-part-type="family">Magnoliaceae</tp:taxon-name-part></tp:taxon-name>. In: Wu ZY, Raven PH, Hong DY (Eds) Flora of China Vol. 7, <tp:taxon-name><tp:taxon-name-part taxon-name-part-type="family">Menispermaceae</tp:taxon-name-part></tp:taxon-name> through <tp:taxon-name><tp:taxon-name-part taxon-name-part-type="family">Capparaceae</tp:taxon-name-part></tp:taxon-name>: 48–91. Science Press, Beijing and Missouri Botanical Garden Press, St. Louis. <ext-link xlink:href="http://flora.huh.harvard.edu/china/mss/volume07/Magnoliaceae.pdf" ext-link-type="uri" xlink:type="simple">http://flora.huh.harvard.edu/china/mss/volume07/Magnoliaceae.pdf</ext-link> [accessed 20 Mar. 2020]</mixed-citation></ref><ref id="B101"><mixed-citation xmlns:xlink="http://www.w3.org/1999/xlink" xlink:type="simple">Sima YK (2011) A Taxonomic Revision of the <tp:taxon-name><tp:taxon-name-part taxon-name-part-type="family">Magnoliaceae</tp:taxon-name-part></tp:taxon-name> from China. PhD. Dissertation (Botany). School of Life Science, Yunnan University, Kunming, China. [In Chinese, English subtitle / abstract] <ext-link xlink:href="https://www.doc88.com/p-0408321349844.html" ext-link-type="uri" xlink:type="simple">https://www.doc88.com/p-0408321349844.html</ext-link> [accessed 27 Mar. 2020]</mixed-citation></ref><ref id="B31"><mixed-citation xmlns:xlink="http://www.w3.org/1999/xlink" xlink:type="simple">Deng LX, Yang XY, Yang CH, Zhou JW, Chen ZP, Shen JM (2015) <tp:taxon-name><tp:taxon-name-part taxon-name-part-type="family">Magnoliaceae</tp:taxon-name-part></tp:taxon-name> Plants of Guizhou. Guizhou Science and Technology Publishing House, Guiyang. [In Chinese]</mixed-citation></ref><ref id="B36"><mixed-citation xmlns:xlink="http://www.w3.org/1999/xlink" xlink:type="simple">Finet AE, Gagnepain F (1906a) Contributions à l’étude de la flore de l’Asie orientale. Bulletin de la Société Botanique de France Memoires 1905. 4(52): 1–170 + 20 pl. [In Latin and French] [<italic><tp:taxon-name><tp:taxon-name-part taxon-name-part-type="genus">Michelia</tp:taxon-name-part> <tp:taxon-name-part taxon-name-part-type="species">yunnanensis</tp:taxon-name-part></tp:taxon-name></italic> Franch.<sup>1</sup> mss. pp. 43–44, 47, pl. 6; <italic><tp:taxon-name><tp:taxon-name-part taxon-name-part-type="genus">Michelia</tp:taxon-name-part> <tp:taxon-name-part taxon-name-part-type="species">floribunda</tp:taxon-name-part></tp:taxon-name></italic> Finet &amp; Gagnep.<sup>2</sup> p. 46.]. <ext-link xlink:href="https://biodiversitylibrary.org/page/508451" ext-link-type="uri" xlink:type="simple">https://biodiversitylibrary.org/page/508451</ext-link><sup>1</sup> Note: Plate 6 not found at this URL. <ext-link xlink:href="https://biodiversitylibrary.org/page/508454" ext-link-type="uri" xlink:type="simple">https://biodiversitylibrary.org/page/508454</ext-link><bold><sup>2</sup></bold> [both accessed 30 Mar. 2020]</mixed-citation></ref><ref id="B4"><mixed-citation xmlns:xlink="http://www.w3.org/1999/xlink" xlink:type="simple">Anon (2022) <italic><tp:taxon-name><tp:taxon-name-part taxon-name-part-type="genus">Magnolia</tp:taxon-name-part> <tp:taxon-name-part taxon-name-part-type="species">laevifolia</tp:taxon-name-part></tp:taxon-name></italic> syn. <italic><tp:taxon-name><tp:taxon-name-part taxon-name-part-type="genus">Michelia</tp:taxon-name-part> <tp:taxon-name-part taxon-name-part-type="species">yunnanensis</tp:taxon-name-part></tp:taxon-name></italic>. (Culture and Noteworthy Characteristics). Missouri Botanical Garden Plant List. <ext-link xlink:href="https://www.missouribotanicalgarden.org/PlantFinder/PlantFinderDetails.aspx?taxonid=445852&amp;isprofile=0&amp;cv" ext-link-type="uri" xlink:type="simple">https://www.missouribotanicalgarden.org/PlantFinder/PlantFinderDetails.aspx?taxonid=445852&amp;isprofile=0&amp;cv</ext-link> [accessed 12 Oct. 2022]</mixed-citation></ref><ref id="B57"><mixed-citation xmlns:xlink="http://www.w3.org/1999/xlink" xlink:type="simple">Law YW (1996) <tp:taxon-name><tp:taxon-name-part taxon-name-part-type="family">Magnoliaceae</tp:taxon-name-part></tp:taxon-name>. In: Law YW, Lo HS, Wu YF, Chang BN (Eds) Flora Reipublicae Popularis Sinicae 30(1): <tp:taxon-name><tp:taxon-name-part taxon-name-part-type="division">Angiospermae</tp:taxon-name-part></tp:taxon-name>, <tp:taxon-name><tp:taxon-name-part taxon-name-part-type="class">Dicotyledoneae</tp:taxon-name-part></tp:taxon-name>: <tp:taxon-name><tp:taxon-name-part taxon-name-part-type="family">Menispermaceae</tp:taxon-name-part></tp:taxon-name>, <tp:taxon-name><tp:taxon-name-part taxon-name-part-type="family">Magnoliaceae</tp:taxon-name-part></tp:taxon-name>: 82–198. Science Press, Beijing. [In Chinese] <ext-link xlink:href="http://www.iplant.cn/info/Trib.%20MAGNOLIEAE?t=z" ext-link-type="uri" xlink:type="simple">http://www.iplant.cn/info/Trib.%20MAGNOLIEAE?t=z</ext-link> [accessed from 28 Mar. 2020]</mixed-citation></ref><ref id="B81"><mixed-citation xmlns:xlink="http://www.w3.org/1999/xlink" xlink:type="simple">Liu YH, Zeng QW, Zhou RZ, Xing FW [Eds] (2004) Magnolias of China. Baitong Group. Beijing Science &amp; Technology Press, Beijing. [In Chinese and English]</mixed-citation></ref><ref id="B56"><mixed-citation xmlns:xlink="http://www.w3.org/1999/xlink" xlink:type="simple">Law YW (1985) Taxa nova Magnoliacearum. Bulletin of Botanical Research (Harbin) 5(3): 121–131. [In Chinese with Latin abstract] <ext-link xlink:href="http://bbr.nefu.edu.cn/EN/Y1985/V5/I3/121" ext-link-type="uri" xlink:type="simple">http://bbr.nefu.edu.cn/EN/Y1985/V5/I3/121</ext-link> [accessed 30 Mar. 2020]</mixed-citation></ref><ref id="B5"><mixed-citation xmlns:xlink="http://www.w3.org/1999/xlink" xlink:type="simple">Bean WJ (1973) Trees and Shrubs Hardy in the British Isles. Vol. II, D–M. John Murray (publishers) Ltd., London. <ext-link xlink:href="http://www.beanstreesandshrubs.org/" ext-link-type="uri" xlink:type="simple">http://www.beanstreesandshrubs.org/</ext-link> [accessed 30 Mar. 2020]</mixed-citation></ref><ref id="B54"><mixed-citation xmlns:xlink="http://www.w3.org/1999/xlink" xlink:type="simple">Krüssmann G [Translator: Epp ME] (1985) Manual of Cultivated Broad-leaved Trees and Shrubs Vol. II, E–PRO. Timber Press, Portland, Oregon. [English translation of previous entry: <italic><tp:taxon-name><tp:taxon-name-part taxon-name-part-type="genus">Manglietia</tp:taxon-name-part></tp:taxon-name></italic> p. 298; <italic><tp:taxon-name><tp:taxon-name-part taxon-name-part-type="genus">Michelia</tp:taxon-name-part></tp:taxon-name></italic> 306–307].</mixed-citation></ref><ref id="B105"><mixed-citation xmlns:xlink="http://www.w3.org/1999/xlink" xlink:type="simple">Spencer R (1997) <tp:taxon-name><tp:taxon-name-part taxon-name-part-type="family">Magnoliaceae</tp:taxon-name-part></tp:taxon-name>. In: Horticultural Flora of South-eastern Australia Volume 2. Flowering Plants, Dicotyledons Part 1: 7–24. University of New South Wales Press Ltd., Sydney, Australia.</mixed-citation></ref><ref id="B106"><mixed-citation xmlns:xlink="http://www.w3.org/1999/xlink" xlink:type="simple">Spongberg SA (1998) <tp:taxon-name><tp:taxon-name-part taxon-name-part-type="family">Magnoliaceae</tp:taxon-name-part></tp:taxon-name> Hardy in Cooler Temperate Climates. In: Hunt D (Ed.) Magnolias and their Allies. Proceedings of an International Symposium, Royal Holloway, University of London, Egham, Surrey, U.K., 12–13 April, 1996: 81–144. International Dendrology Society and The <tp:taxon-name><tp:taxon-name-part taxon-name-part-type="genus">Magnolia</tp:taxon-name-part></tp:taxon-name> Society. David Hunt, Milborne Port, Sherborne, U.K.</mixed-citation></ref><ref id="B1"><mixed-citation xmlns:xlink="http://www.w3.org/1999/xlink" xlink:type="simple">Andrews HC (1802) The Botanist’s Repository, Comprising Colour’d Engravings of New and Rare Plants Only. Vol. IV. Published by the author. T. Bensley (printers), London. [<italic><tp:taxon-name><tp:taxon-name-part taxon-name-part-type="genus">Magnolia</tp:taxon-name-part> <tp:taxon-name-part taxon-name-part-type="species">fuscata</tp:taxon-name-part></tp:taxon-name></italic> Andr., plate 229, with Latin description]. <ext-link xlink:href="https://biodiversitylibrary.org/page/35238599" ext-link-type="uri" xlink:type="simple">https://biodiversitylibrary.org/page/35238599</ext-link> [accessed 30 Mar. 2020].</mixed-citation></ref><ref id="B120"><mixed-citation xmlns:xlink="http://www.w3.org/1999/xlink" xlink:type="simple">Wang YL, Li Y, Zhang SZ, Cui TC, Wu XL (2003) The crossing result of <tp:taxon-name><tp:taxon-name-part taxon-name-part-type="family">Magnoliaceae</tp:taxon-name-part></tp:taxon-name>. Journal of Wuhan Botanical Research 21(6): 508–514. [In Chinese, English subtitle / abstract] <ext-link xlink:href="http://plantscience.cn/CN/article/downloadArticleFile.do?attachType=PDF&amp;id=1908" ext-link-type="uri" xlink:type="simple">http://plantscience.cn/CN/article/downloadArticleFile.do?attachType=PDF&amp;id=1908</ext-link> [accessed 25 Oct. 2022]</mixed-citation></ref><ref id="B51"><mixed-citation xmlns:xlink="http://www.w3.org/1999/xlink" xlink:type="simple">IUCN (2026) The IUCN Red List of Threatened Species. Version 2025-2. International Union for the Conservation of Nature and Natural Resources. Gland, Switzerland and Cambridge, UK. <ext-link xlink:href="https://www.iucnredlist.org/species/193957/2292193" ext-link-type="uri" xlink:type="simple">https://www.iucnredlist.org/species/193957/2292193</ext-link> [accessed 5 Feb. 2026]</mixed-citation></ref><ref id="B140"><mixed-citation xmlns:xlink="http://www.w3.org/1999/xlink" xlink:type="simple">Zou TC (2001) Study on germplasma resources and utilization evaluation for Guizhou endemic spermatophyte. Scientia Silvae Sinicae 37(3): 46–57. [In Chinese, English subtitle / abstract] <ext-link xlink:href="http://www.linyekexue.net/CN/article/downloadArticleFile.do?attachType=PDF&amp;id=3458" ext-link-type="uri" xlink:type="simple">http://www.linyekexue.net/CN/article/downloadArticleFile.do?attachType=PDF&amp;id=3458</ext-link> [accessed 17 Oct. 2022]</mixed-citation></ref></ref-list></tp:taxon-treatment>
