# Supplementary material for: If these aren’t genuine species, what are? An analysis of heterotypic synonyms contributes to 19 new names and 20 new combinations in Magnolia (Magnoliaceae). Part 2: New combinations
Source: PhytoKeys. 2026 Jul 10;277:77–151. doi: 10.3897/phytokeys.277.195893 (PMC13379712; doi:10.3897/phytokeys.277.195893)
Supplement: XML Treatment for Magnolia calcarea [file phytokeys.277.195893-treatment3.xml]

<!DOCTYPE tp:taxon-treatment
  PUBLIC "-//TaxonX//DTD Taxonomic Treatment Publishing DTD v0 20100105//EN" "tax-treatment-NSO.dtd">
<tp:taxon-treatment xmlns:tp="http://www.plazi.org/taxpub"><tp:treatment-meta><kwd-group><label>Taxon classification</label><kwd>
                <named-content content-type="kingdom">Plantae</named-content>
              </kwd><kwd>
                <named-content content-type="order">Magnoliales</named-content>
              </kwd><kwd>
                <named-content content-type="family">Magnoliaceae</named-content>
              </kwd></kwd-group><mixed-citation publication-type="journal"><person-group><name><surname>Callaghan</surname><given-names>Christopher B.</given-names></name><name><surname>Png</surname><given-names>Siak K.</given-names></name></person-group><article-title>If these aren’t genuine species, what are? An analysis of heterotypic synonyms contributes to 19 new names and 20 new combinations in <italic><tp:taxon-name><tp:taxon-name-part taxon-name-part-type="genus" reg="Magnolia">Magnolia</tp:taxon-name-part></tp:taxon-name></italic> (<tp:taxon-name><tp:taxon-name-part taxon-name-part-type="family" reg="Magnoliaceae">Magnoliaceae</tp:taxon-name-part></tp:taxon-name>). Part 2: New combinations</article-title><source>PhytoKeys</source><day>10</day><month>07</month><year>2026</year><volume>277</volume><fpage>77</fpage><lpage>151</lpage><pub-id pub-id-type="doi">10.3897/phytokeys.277.195893</pub-id></mixed-citation></tp:treatment-meta><tp:nomenclature><tp:taxon-name><object-id xmlns:xlink="http://www.w3.org/1999/xlink" content-type="arpha" xlink:type="simple">4D04BC61-21FF-5BAF-BB7F-84FA753ECBBF</object-id>
                    		<tp:taxon-name-part taxon-name-part-type="genus" reg="Magnolia">Magnolia</tp:taxon-name-part> <tp:taxon-name-part taxon-name-part-type="species" reg="calcarea">calcarea</tp:taxon-name-part>
                    	
                    		<object-id xmlns:xlink="http://www.w3.org/1999/xlink" content-type="ipni" xlink:type="simple">urn:lsid:ipni.org:names:77382804-1</object-id>
                    	</tp:taxon-name><tp:taxon-authority>(X.H. Song) C.B. Callaghan &amp; S.K. Png</tp:taxon-authority><tp:taxon-status xmlns:xlink="http://www.w3.org/1999/xlink" xlink:type="simple">comb. nov.</tp:taxon-status><xref ref-type="fig" rid="F2">Tables 4, 5, Figs 3, 4</xref><tp:nomenclature-citation-list><tp:nomenclature-citation><tp:taxon-name><tp:taxon-name-part taxon-name-part-type="genus" reg="Manglietia">Manglietia</tp:taxon-name-part> <tp:taxon-name-part taxon-name-part-type="species" reg="calcarea">calcarea</tp:taxon-name-part></tp:taxon-name><comment> X.H. Song, Journal of Nanjing Institute of Forestry 1984(4): 46, fig. 1 (<xref ref-type="bibr" rid="B104">Song 1984</xref>). <bold>[Basionym]</bold>.</comment></tp:nomenclature-citation><tp:nomenclature-citation><tp:taxon-name><tp:taxon-name-part taxon-name-part-type="genus" reg="Manglietia">Manglietia</tp:taxon-name-part> <tp:taxon-name-part taxon-name-part-type="species" reg="fordiana">fordiana</tp:taxon-name-part></tp:taxon-name><comment> Oliv. <tp:taxon-name><tp:taxon-name-part taxon-name-part-type="genus" reg="Manglietia"/><tp:taxon-name-part taxon-name-part-type="species" reg="fordiana"/><tp:taxon-name-part taxon-name-part-type="infraspecific-rank">var.</tp:taxon-name-part> <tp:taxon-name-part taxon-name-part-type="variety" reg="calcarea">calcarea</tp:taxon-name-part></tp:taxon-name> (X.H. Song) B.L. Chen &amp; Noot., in Annals of Missouri Botanical Garden 80(4): 1040 (<xref ref-type="bibr" rid="B15">Chen and Nooteboom 1993</xref>), p.p. excl. specimen <italic>J. Cavalerie 2263</italic>—World Checklist and Bibliography of <tp:taxon-name><tp:taxon-name-part taxon-name-part-type="family" reg="Magnoliaceae">Magnoliaceae</tp:taxon-name-part></tp:taxon-name>: 51 (<xref ref-type="bibr" rid="B38">Frodin and Govaerts 1996</xref>).</comment></tp:nomenclature-citation><tp:nomenclature-citation><tp:taxon-name><tp:taxon-name-part taxon-name-part-type="genus" reg="Magnolia">Magnolia</tp:taxon-name-part> <tp:taxon-name-part taxon-name-part-type="species" reg="fordiana">fordiana</tp:taxon-name-part></tp:taxon-name><comment> (Oliv.) Hu <tp:taxon-name><tp:taxon-name-part taxon-name-part-type="genus" reg="Magnolia"/><tp:taxon-name-part taxon-name-part-type="species" reg="fordiana"/><tp:taxon-name-part taxon-name-part-type="infraspecific-rank">var.</tp:taxon-name-part> <tp:taxon-name-part taxon-name-part-type="variety" reg="calcarea">calcarea</tp:taxon-name-part></tp:taxon-name> (X.H. Song) V.S. Kumar, in Kew Bulletin 61(2): 184. (<xref ref-type="bibr" rid="B55">Kumar 2006</xref>).</comment></tp:nomenclature-citation><tp:nomenclature-citation><tp:taxon-name><tp:taxon-name-part taxon-name-part-type="genus" reg="Manglietia">Manglietia</tp:taxon-name-part> <tp:taxon-name-part taxon-name-part-type="species" reg="aromatica">aromatica</tp:taxon-name-part></tp:taxon-name><comment> Dandy <tp:taxon-name><tp:taxon-name-part taxon-name-part-type="genus" reg="Manglietia"/><tp:taxon-name-part taxon-name-part-type="species" reg="aromatica"/><tp:taxon-name-part taxon-name-part-type="infraspecific-rank">var.</tp:taxon-name-part> <tp:taxon-name-part taxon-name-part-type="variety" reg="calcarea">calcarea</tp:taxon-name-part></tp:taxon-name> (X.H. Song) Sima &amp; S.G. Lu, in Journal of West China Forestry Science 43(1): 98 (<xref ref-type="bibr" rid="B103">Sima et al. 2014</xref>).</comment></tp:nomenclature-citation></tp:nomenclature-citation-list></tp:nomenclature><tp:treatment-sec sec-type="Present Chinese name"><title>Present Chinese name.</title><p>石山木莲 meaning “stone hill manglietia” (refers to the terrain).</p><fig id="F2" position="float" orientation="portrait"><object-id xmlns:xlink="http://www.w3.org/1999/xlink" content-type="doi" xlink:type="simple">10.3897/phytokeys.277.195893.figures3-4</object-id><object-id xmlns:xlink="http://www.w3.org/1999/xlink" content-type="zenodo_dep_id" xlink:type="simple">21319285</object-id><object-id xmlns:xlink="http://www.w3.org/1999/xlink" content-type="arpha" xlink:type="simple">551E20C3-C87F-504A-8E4B-B875826DC353</object-id><label>Figures 3, 4.</label><caption><p><italic><tp:taxon-name><tp:taxon-name-part taxon-name-part-type="genus" reg="Magnolia">Magnolia</tp:taxon-name-part> <tp:taxon-name-part taxon-name-part-type="species" reg="calcarea">calcarea</tp:taxon-name-part></tp:taxon-name></italic> (<italic><tp:taxon-name><tp:taxon-name-part taxon-name-part-type="genus" reg="Manglietia">Manglietia</tp:taxon-name-part> <tp:taxon-name-part taxon-name-part-type="species" reg="calcarea">calcarea</tp:taxon-name-part></tp:taxon-name></italic>). Expanding new shoot bud and flower bud. Photos taken by the authors at the Arboretum of Guizhou Academy of Forestry, Guiyang, 12 April 2017. © Callaghan &amp; Png (ABA).</p></caption><graphic xmlns:xlink="http://www.w3.org/1999/xlink" xlink:href="phytokeys-277-077_article-195893__-g002.jpg" id="oo_1712338.jpg" position="float" orientation="portrait" xlink:type="simple"><uri content-type="original_file" xlink:type="simple">https://binary.pensoft.net/fig/1712338</uri></graphic></fig></tp:treatment-sec><tp:treatment-sec sec-type="Proposed Chinese name"><title>Proposed Chinese name.</title><p>荔波县石山木兰 meaning “Libo County stone hill magnolia”.</p></tp:treatment-sec><tp:treatment-sec sec-type="Type"><title>Type.</title><p>China. <bold>Guizhou Province</bold> • Libo County, Mogan, alt. 670 m, 30 Apr. 1983, fl, <italic>Song Xiang-hou &amp; Gao Feng 640</italic>. holotype: <named-content xmlns:xlink="http://www.w3.org/1999/xlink" content-type="dwc:institutional_code" xlink:title="Nanjing Forestry University" xlink:href="https://scientific-collections.gbif.org/institution/65b4040c-d75e-41ac-b5aa-f71b44c68b45" xlink:type="simple">NF</named-content> (HNIF)! isotypes: <abbrev xmlns:xlink="http://www.w3.org/1999/xlink" content-type="institution" xlink:title="Department of Taxonomy Herbarium, South China Institute of Botany (SCBI), Chinese Academy of Sciences, Tianhe District, Guangzhou, Guangdong, China" xlink:type="simple">IBSC</abbrev> n.v.</p><p><bold>Paratypes. Libo County</bold> • alt. 790 m, no date, <italic>Song Xiang-hou 1211</italic>. <named-content xmlns:xlink="http://www.w3.org/1999/xlink" content-type="dwc:institutional_code" xlink:title="Nanjing Forestry University" xlink:href="https://scientific-collections.gbif.org/institution/65b4040c-d75e-41ac-b5aa-f71b44c68b45" xlink:type="simple">NF</named-content> (HNIF) n.v. • <bold>Libo County</bold>, Dongting village, alt. 750 m, 11 Aug. 1982, <italic>Song Xiang-hou &amp; Gao Guang-wen 298</italic>. <abbrev xmlns:xlink="http://www.w3.org/1999/xlink" content-type="institution" xlink:title="Department of Taxonomy Herbarium, South China Institute of Botany (SCBI), Chinese Academy of Sciences, Tianhe District, Guangzhou, Guangdong, China" xlink:type="simple">IBSC</abbrev> 0116488 n.v. <named-content xmlns:xlink="http://www.w3.org/1999/xlink" content-type="dwc:institutional_code" xlink:title="Nanjing Forestry University" xlink:href="https://scientific-collections.gbif.org/institution/65b4040c-d75e-41ac-b5aa-f71b44c68b45" xlink:type="simple">NF</named-content> (HNIF) n.v. • <bold>Dushan County</bold>, Shuiyao (Sweiyao), alt. 640 m, 3 Apr. 1983, <italic>Song Xiang-hou 1344</italic>. <named-content xmlns:xlink="http://www.w3.org/1999/xlink" content-type="dwc:institutional_code" xlink:title="Nanjing Forestry University" xlink:href="https://scientific-collections.gbif.org/institution/65b4040c-d75e-41ac-b5aa-f71b44c68b45" xlink:type="simple">NF</named-content> (HNIF) n.v.</p><p>holotype image below accessed 20 Mar. 2019:</p><p>holotype (<named-content xmlns:xlink="http://www.w3.org/1999/xlink" content-type="dwc:institutional_code" xlink:title="Nanjing Forestry University" xlink:href="https://scientific-collections.gbif.org/institution/65b4040c-d75e-41ac-b5aa-f71b44c68b45" xlink:type="simple">NF</named-content>): <ext-link xmlns:xlink="http://www.w3.org/1999/xlink" xlink:href="http://www.docin.com/p-1050989203.html" ext-link-type="uri" xlink:type="simple">http://www.docin.com/p-1050989203.html</ext-link> (<xref ref-type="bibr" rid="B101">Sima 2011</xref>: 310, photo 2–33).</p><p>isotypes (<abbrev xmlns:xlink="http://www.w3.org/1999/xlink" content-type="institution" xlink:title="Department of Taxonomy Herbarium, South China Institute of Botany (SCBI), Chinese Academy of Sciences, Tianhe District, Guangzhou, Guangdong, China" xlink:type="simple">IBSC</abbrev>): Specimen images not uploaded to <abbrev xmlns:xlink="http://www.w3.org/1999/xlink" xlink:title="Chinese Virtual Herbarium" xlink:type="simple">CVH</abbrev> at 6 Nov. 2022.</p><p>paratypes (<abbrev xmlns:xlink="http://www.w3.org/1999/xlink" content-type="institution" xlink:title="Department of Taxonomy Herbarium, South China Institute of Botany (SCBI), Chinese Academy of Sciences, Tianhe District, Guangzhou, Guangdong, China" xlink:type="simple">IBSC</abbrev>) and (<named-content xmlns:xlink="http://www.w3.org/1999/xlink" content-type="dwc:institutional_code" xlink:title="Nanjing Forestry University" xlink:href="https://scientific-collections.gbif.org/institution/65b4040c-d75e-41ac-b5aa-f71b44c68b45" xlink:type="simple">NF</named-content>): specimen images not uploaded to <abbrev xmlns:xlink="http://www.w3.org/1999/xlink" xlink:title="Chinese Virtual Herbarium" xlink:type="simple">CVH</abbrev> at 18 Mar. 2026.</p></tp:treatment-sec><tp:treatment-sec sec-type="Additional material"><title>Additional material.</title><p>Specimen images below accessed 17 Nov. 2022:</p><p><bold>Southeastern Guizhou</bold> • Pinfa (= Pingfa), 13 June 1907, <italic>Pierre Julien Cavalerie 3182</italic>. P 00204446! P00204447!</p><p>(<abbrev xmlns:xlink="http://www.w3.org/1999/xlink" content-type="institution" xlink:title="Herbarium National de Paris, Muséum National d’Histoire Naturelle, Paris, France" xlink:type="simple">P</abbrev>): <ext-link xmlns:xlink="http://www.w3.org/1999/xlink" xlink:href="https://science.mnhn.fr/institution/mnhn/collection/p/item/p00204446?listIndex=64&amp;listCount=283" ext-link-type="uri" xlink:type="simple">https://science.mnhn.fr/institution/mnhn/collection/p/item/p00204446?listIndex=64&amp;listCount=283</ext-link></p><p>(<abbrev xmlns:xlink="http://www.w3.org/1999/xlink" content-type="institution" xlink:title="Herbarium National de Paris, Muséum National d’Histoire Naturelle, Paris, France" xlink:type="simple">P</abbrev>): <ext-link xmlns:xlink="http://www.w3.org/1999/xlink" xlink:href="https://science.mnhn.fr/institution/mnhn/collection/p/item/p00204447?listIndex=65&amp;listCount=283" ext-link-type="uri" xlink:type="simple">https://science.mnhn.fr/institution/mnhn/collection/p/item/p00204447?listIndex=65&amp;listCount=283</ext-link></p><p>superscript numbers at barcodes indicate the corresponding URL in the subsequent list:</p><p><bold>Guizhou</bold> • Libo County, Maolan, 2 (6*) May 1984, <italic>Lan Kai-min 840395</italic>. <named-content xmlns:xlink="http://www.w3.org/1999/xlink" content-type="dwc:institutional_code" xlink:title="Guizhou Forestry School" xlink:href="https://scientific-collections.gbif.org/institution/24ec52e8-28e3-49d0-a7a3-47ff204df7b5" xlink:type="simple">GFS</named-content>* 0011581!<sup>1</sup><named-content xmlns:xlink="http://www.w3.org/1999/xlink" content-type="dwc:institutional_code" xlink:title="Guizhou Agricultural College" xlink:href="https://scientific-collections.gbif.org/institution/6a7167fe-8426-4897-b52d-dec9df8345dc" xlink:type="simple">GZAC</named-content> 0016222!<sup>2</sup><named-content xmlns:xlink="http://www.w3.org/1999/xlink" content-type="dwc:institutional_code" xlink:title="Guizhou Agricultural College" xlink:href="https://scientific-collections.gbif.org/institution/6a7167fe-8426-4897-b52d-dec9df8345dc" xlink:type="simple">GZAC</named-content> 0016224!<sup>3</sup><named-content xmlns:xlink="http://www.w3.org/1999/xlink" content-type="dwc:institutional_code" xlink:title="Guizhou Agricultural College" xlink:href="https://scientific-collections.gbif.org/institution/6a7167fe-8426-4897-b52d-dec9df8345dc" xlink:type="simple">GZAC</named-content> 0016275!<sup>4</sup>. <bold>ibid</bold> • roadside, at base of mountain rock, alt. 640 m, 4 May 1984, <italic>Lan Kai-min 840430</italic>. <named-content xmlns:xlink="http://www.w3.org/1999/xlink" content-type="dwc:institutional_code" xlink:title="Guizhou Forestry School" xlink:href="https://scientific-collections.gbif.org/institution/24ec52e8-28e3-49d0-a7a3-47ff204df7b5" xlink:type="simple">GFS</named-content> 0011580!<sup>5</sup><named-content xmlns:xlink="http://www.w3.org/1999/xlink" content-type="dwc:institutional_code" xlink:title="Guizhou Agricultural College" xlink:href="https://scientific-collections.gbif.org/institution/6a7167fe-8426-4897-b52d-dec9df8345dc" xlink:type="simple">GZAC</named-content> 0016225!<sup>6</sup><named-content xmlns:xlink="http://www.w3.org/1999/xlink" content-type="dwc:institutional_code" xlink:title="Guizhou Agricultural College" xlink:href="https://scientific-collections.gbif.org/institution/6a7167fe-8426-4897-b52d-dec9df8345dc" xlink:type="simple">GZAC</named-content> 0016227!<sup>7</sup><named-content xmlns:xlink="http://www.w3.org/1999/xlink" content-type="dwc:institutional_code" xlink:title="Guizhou Agricultural College" xlink:href="https://scientific-collections.gbif.org/institution/6a7167fe-8426-4897-b52d-dec9df8345dc" xlink:type="simple">GZAC</named-content> 0016228!<sup>8</sup><named-content xmlns:xlink="http://www.w3.org/1999/xlink" content-type="dwc:institutional_code" xlink:title="Guizhou Agricultural College" xlink:href="https://scientific-collections.gbif.org/institution/6a7167fe-8426-4897-b52d-dec9df8345dc" xlink:type="simple">GZAC</named-content> 0016229!<sup>9</sup><named-content xmlns:xlink="http://www.w3.org/1999/xlink" content-type="dwc:institutional_code" xlink:title="Guizhou Agricultural College" xlink:href="https://scientific-collections.gbif.org/institution/6a7167fe-8426-4897-b52d-dec9df8345dc" xlink:type="simple">GZAC</named-content> 0016276!<sup>10</sup><named-content xmlns:xlink="http://www.w3.org/1999/xlink" content-type="dwc:institutional_code" xlink:title="Guizhou Agricultural College" xlink:href="https://scientific-collections.gbif.org/institution/6a7167fe-8426-4897-b52d-dec9df8345dc" xlink:type="simple">GZAC</named-content> 0018069!<sup>11</sup>.</p><p>Superscript numbers against URLs match those at the appropriate barcodes listed previously.</p><p>(<named-content xmlns:xlink="http://www.w3.org/1999/xlink" content-type="dwc:institutional_code" xlink:title="Guizhou Forestry School" xlink:href="https://scientific-collections.gbif.org/institution/24ec52e8-28e3-49d0-a7a3-47ff204df7b5" xlink:type="simple">GFS</named-content>): <ext-link xmlns:xlink="http://www.w3.org/1999/xlink" xlink:href="https://www.cvh.ac.cn/spms/detail.php?id=f8a476d0" ext-link-type="uri" xlink:type="simple">https://www.cvh.ac.cn/spms/detail.php?id=f8a476d0</ext-link><bold><sup>1</sup></bold></p><p>(<named-content xmlns:xlink="http://www.w3.org/1999/xlink" content-type="dwc:institutional_code" xlink:title="Guizhou Agricultural College" xlink:href="https://scientific-collections.gbif.org/institution/6a7167fe-8426-4897-b52d-dec9df8345dc" xlink:type="simple">GZAC</named-content>): <ext-link xmlns:xlink="http://www.w3.org/1999/xlink" xlink:href="https://www.cvh.ac.cn/spms/detail.php?id=ee0be4fc" ext-link-type="uri" xlink:type="simple">https://www.cvh.ac.cn/spms/detail.php?id=ee0be4fc</ext-link><sup><bold>2</bold></sup></p><p><named-content xmlns:xlink="http://www.w3.org/1999/xlink" content-type="dwc:institutional_code" xlink:title="Guizhou Agricultural College" xlink:href="https://scientific-collections.gbif.org/institution/6a7167fe-8426-4897-b52d-dec9df8345dc" xlink:type="simple">GZAC</named-content>): <ext-link xmlns:xlink="http://www.w3.org/1999/xlink" xlink:href="https://www.cvh.ac.cn/spms/detail.php?id=ee0be63d" ext-link-type="uri" xlink:type="simple">https://www.cvh.ac.cn/spms/detail.php?id=ee0be63d</ext-link><sup><bold>3</bold></sup></p><p>(<named-content xmlns:xlink="http://www.w3.org/1999/xlink" content-type="dwc:institutional_code" xlink:title="Guizhou Agricultural College" xlink:href="https://scientific-collections.gbif.org/institution/6a7167fe-8426-4897-b52d-dec9df8345dc" xlink:type="simple">GZAC</named-content>): <ext-link xmlns:xlink="http://www.w3.org/1999/xlink" xlink:href="https://www.cvh.ac.cn/spms/detail.php?id=ee0c066c" ext-link-type="uri" xlink:type="simple">https://www.cvh.ac.cn/spms/detail.php?id=ee0c066c</ext-link><bold><sup>4</sup></bold></p><p>(<named-content xmlns:xlink="http://www.w3.org/1999/xlink" content-type="dwc:institutional_code" xlink:title="Guizhou Forestry School" xlink:href="https://scientific-collections.gbif.org/institution/24ec52e8-28e3-49d0-a7a3-47ff204df7b5" xlink:type="simple">GFS</named-content>): <ext-link xmlns:xlink="http://www.w3.org/1999/xlink" xlink:href="https://www.cvh.ac.cn/spms/detail.php?id=f8a47634" ext-link-type="uri" xlink:type="simple">https://www.cvh.ac.cn/spms/detail.php?id=f8a47634</ext-link><sup><bold>5</bold></sup></p><p>(<named-content xmlns:xlink="http://www.w3.org/1999/xlink" content-type="dwc:institutional_code" xlink:title="Guizhou Agricultural College" xlink:href="https://scientific-collections.gbif.org/institution/6a7167fe-8426-4897-b52d-dec9df8345dc" xlink:type="simple">GZAC</named-content>): <ext-link xmlns:xlink="http://www.w3.org/1999/xlink" xlink:href="https://www.cvh.ac.cn/spms/detail.php?id=ee0be6dd" ext-link-type="uri" xlink:type="simple">https://www.cvh.ac.cn/spms/detail.php?id=ee0be6dd</ext-link><bold><sup>6</sup></bold></p><p>(<named-content xmlns:xlink="http://www.w3.org/1999/xlink" content-type="dwc:institutional_code" xlink:title="Guizhou Agricultural College" xlink:href="https://scientific-collections.gbif.org/institution/6a7167fe-8426-4897-b52d-dec9df8345dc" xlink:type="simple">GZAC</named-content>): <ext-link xmlns:xlink="http://www.w3.org/1999/xlink" xlink:href="https://www.cvh.ac.cn/spms/detail.php?id=ee0be81e" ext-link-type="uri" xlink:type="simple">https://www.cvh.ac.cn/spms/detail.php?id=ee0be81e</ext-link><sup><bold>7</bold></sup></p><p>(<named-content xmlns:xlink="http://www.w3.org/1999/xlink" content-type="dwc:institutional_code" xlink:title="Guizhou Agricultural College" xlink:href="https://scientific-collections.gbif.org/institution/6a7167fe-8426-4897-b52d-dec9df8345dc" xlink:type="simple">GZAC</named-content>): <ext-link xmlns:xlink="http://www.w3.org/1999/xlink" xlink:href="https://www.cvh.ac.cn/spms/detail.php?id=ee0be8c3" ext-link-type="uri" xlink:type="simple">https://www.cvh.ac.cn/spms/detail.php?id=ee0be8c3</ext-link><sup><bold>8</bold></sup></p><p>(<named-content xmlns:xlink="http://www.w3.org/1999/xlink" content-type="dwc:institutional_code" xlink:title="Guizhou Agricultural College" xlink:href="https://scientific-collections.gbif.org/institution/6a7167fe-8426-4897-b52d-dec9df8345dc" xlink:type="simple">GZAC</named-content>): <ext-link xmlns:xlink="http://www.w3.org/1999/xlink" xlink:href="https://www.cvh.ac.cn/spms/detail.php?id=ee0be968" ext-link-type="uri" xlink:type="simple">https://www.cvh.ac.cn/spms/detail.php?id=ee0be968</ext-link><bold><sup>9</sup></bold></p><p>(<named-content xmlns:xlink="http://www.w3.org/1999/xlink" content-type="dwc:institutional_code" xlink:title="Guizhou Agricultural College" xlink:href="https://scientific-collections.gbif.org/institution/6a7167fe-8426-4897-b52d-dec9df8345dc" xlink:type="simple">GZAC</named-content>): <ext-link xmlns:xlink="http://www.w3.org/1999/xlink" xlink:href="https://www.cvh.ac.cn/spms/detail.php?id=ee0c070c" ext-link-type="uri" xlink:type="simple">https://www.cvh.ac.cn/spms/detail.php?id=ee0c070c</ext-link><bold><sup>10</sup></bold></p><p>(<named-content xmlns:xlink="http://www.w3.org/1999/xlink" content-type="dwc:institutional_code" xlink:title="Guizhou Agricultural College" xlink:href="https://scientific-collections.gbif.org/institution/6a7167fe-8426-4897-b52d-dec9df8345dc" xlink:type="simple">GZAC</named-content>): <ext-link xmlns:xlink="http://www.w3.org/1999/xlink" xlink:href="https://www.cvh.ac.cn/spms/detail.php?id=ee104bf3" ext-link-type="uri" xlink:type="simple">https://www.cvh.ac.cn/spms/detail.php?id=ee104bf3</ext-link><bold><sup>11</sup></bold></p></tp:treatment-sec><tp:treatment-sec sec-type="Note 1"><title>Note 1.</title><p><italic><tp:taxon-name><tp:taxon-name-part taxon-name-part-type="genus" reg="Manglietia">Manglietia</tp:taxon-name-part> <tp:taxon-name-part taxon-name-part-type="species" reg="calcarea">calcarea</tp:taxon-name-part></tp:taxon-name></italic> X.H. Song was made a variety of <italic><tp:taxon-name><tp:taxon-name-part taxon-name-part-type="genus" reg="Manglietia">M.</tp:taxon-name-part> <tp:taxon-name-part taxon-name-part-type="species" reg="fordiana">fordiana</tp:taxon-name-part></tp:taxon-name></italic> Oliv. in Chen &amp; Nooteboom, wherein specimen <italic>J. Cavalerie &amp; J.J. Fortunat 2263</italic> actually represents the type of <italic><tp:taxon-name><tp:taxon-name-part taxon-name-part-type="genus" reg="Michelia">Michelia</tp:taxon-name-part> <tp:taxon-name-part taxon-name-part-type="species" reg="cavaleriei">cavaleriei</tp:taxon-name-part></tp:taxon-name></italic> Finet &amp; Gagnep. from Guizhou, although one of the two isotype specimens at Kew herbarium was determined by both Dandy and subsequently by B.L. Chen in May 1990 as <italic><tp:taxon-name><tp:taxon-name-part taxon-name-part-type="genus" reg="Manglietia">Manglietia</tp:taxon-name-part> <tp:taxon-name-part taxon-name-part-type="species" reg="insignis">insignis</tp:taxon-name-part></tp:taxon-name></italic>. Chen returned a month later and re-identified the same specimen as <italic><tp:taxon-name><tp:taxon-name-part taxon-name-part-type="genus" reg="Michelia">Michelia</tp:taxon-name-part> <tp:taxon-name-part taxon-name-part-type="species" reg="cavaleriei">cavaleriei</tp:taxon-name-part></tp:taxon-name></italic>(?). There are two other labels attached to the specimen sheet at Kew incorrectly identifying this specimen as <italic><tp:taxon-name><tp:taxon-name-part taxon-name-part-type="genus" reg="Michelia">Michelia</tp:taxon-name-part> <tp:taxon-name-part taxon-name-part-type="species" reg="cavaleriei">cavaleriei</tp:taxon-name-part></tp:taxon-name></italic>, or more plausible, either these labels or the specimen, have, at some time, been transposed. <ext-link xmlns:xlink="http://www.w3.org/1999/xlink" xlink:href="http://apps.kew.org/herbcat/getImage.do?imageBarcode=K000681457" ext-link-type="uri" xlink:type="simple">http://apps.kew.org/herbcat/getImage.do?imageBarcode=K000681457</ext-link> [acc: 20 Mar. 2019]</p><p>The above Kew specimen is apparently one of the two specimens listed under <tp:taxon-name><tp:taxon-name-part taxon-name-part-type="genus" reg="Manglietia">M.</tp:taxon-name-part> <tp:taxon-name-part taxon-name-part-type="species" reg="fordiana">fordiana</tp:taxon-name-part> <tp:taxon-name-part taxon-name-part-type="infraspecific-rank">var.</tp:taxon-name-part> <tp:taxon-name-part taxon-name-part-type="variety" reg="calcarea">calcarea</tp:taxon-name-part></tp:taxon-name> in Chen and Nooteboom (1993: 1040).</p></tp:treatment-sec><tp:treatment-sec sec-type="Note 2"><title>Note 2.</title><p><italic><tp:taxon-name><tp:taxon-name-part taxon-name-part-type="genus" reg="Manglietia">Manglietia</tp:taxon-name-part> <tp:taxon-name-part taxon-name-part-type="species" reg="calcarea">calcarea</tp:taxon-name-part></tp:taxon-name></italic> was made a variety of <italic><tp:taxon-name><tp:taxon-name-part taxon-name-part-type="genus" reg="Manglietia">M.</tp:taxon-name-part> <tp:taxon-name-part taxon-name-part-type="species" reg="aromatica">aromatica</tp:taxon-name-part></tp:taxon-name></italic> Dandy based on specimens studied at various herbaria (<xref ref-type="bibr" rid="B103">Sima et al. 2014</xref>: 98). However, from the differentiating features compiled in Tables 4, 5, the present authors believe <italic><tp:taxon-name><tp:taxon-name-part taxon-name-part-type="genus" reg="Manglietia">M.</tp:taxon-name-part> <tp:taxon-name-part taxon-name-part-type="species" reg="calcarea">calcarea</tp:taxon-name-part></tp:taxon-name></italic> to be sufficiently distinguished from both <italic><tp:taxon-name><tp:taxon-name-part taxon-name-part-type="genus" reg="Manglietia">M.</tp:taxon-name-part> <tp:taxon-name-part taxon-name-part-type="species" reg="aromatica">aromatica</tp:taxon-name-part></tp:taxon-name></italic> and <italic><tp:taxon-name><tp:taxon-name-part taxon-name-part-type="genus" reg="Manglietia">M.</tp:taxon-name-part> <tp:taxon-name-part taxon-name-part-type="species" reg="fordiana">fordiana</tp:taxon-name-part></tp:taxon-name></italic> to maintain its independent species status. Accordingly, the present authors follow the recognition of <italic><tp:taxon-name><tp:taxon-name-part taxon-name-part-type="genus" reg="Manglietia">Manglietia</tp:taxon-name-part> <tp:taxon-name-part taxon-name-part-type="species" reg="calcarea">calcarea</tp:taxon-name-part></tp:taxon-name></italic> as a distinct species in Flora of China (<xref ref-type="bibr" rid="B126">Xia et al. 2008</xref>: 59), <xref ref-type="bibr" rid="B101">Sima (2011</xref>: 97), <xref ref-type="bibr" rid="B31">Deng and Yang (2015</xref>: 45) and <xref ref-type="bibr" rid="B133">Yang et al. (2016</xref>: 147), and it is therefore reinstated and transferred to <italic><tp:taxon-name><tp:taxon-name-part taxon-name-part-type="genus" reg="Magnolia">Magnolia</tp:taxon-name-part></tp:taxon-name></italic>.</p></tp:treatment-sec><tp:treatment-sec sec-type="Note 3"><title>Note 3.</title><p>Besides the differences compiled in Table <xref ref-type="table" rid="T4">4</xref>, the distribution of <italic><tp:taxon-name><tp:taxon-name-part taxon-name-part-type="genus" reg="Manglietia">Manglietia</tp:taxon-name-part> <tp:taxon-name-part taxon-name-part-type="species" reg="calcarea">calcarea</tp:taxon-name-part></tp:taxon-name></italic> and <italic><tp:taxon-name><tp:taxon-name-part taxon-name-part-type="genus" reg="Manglietia">M.</tp:taxon-name-part> <tp:taxon-name-part taxon-name-part-type="species" reg="aromatica">aromatica</tp:taxon-name-part></tp:taxon-name></italic> are geographically isolated, with <italic><tp:taxon-name><tp:taxon-name-part taxon-name-part-type="genus" reg="Manglietia">M.</tp:taxon-name-part> <tp:taxon-name-part taxon-name-part-type="species" reg="calcarea">calcarea</tp:taxon-name-part></tp:taxon-name></italic> occurring from 640–820 m only in southern Guizhou, whereas <italic><tp:taxon-name><tp:taxon-name-part taxon-name-part-type="genus" reg="Manglietia">M.</tp:taxon-name-part> <tp:taxon-name-part taxon-name-part-type="species" reg="aromatica">aromatica</tp:taxon-name-part></tp:taxon-name></italic> occurs at higher altitudes of between 900–1400 m in six counties of Guizhou (<xref ref-type="bibr" rid="B132">Yang and Fang 2002</xref>: 22) and in adjacent SE Yunnan, as well as 850–1600 m in SW Guangxi and additionally the karst region of Huanjiang County, northern Guangxi (<xref ref-type="bibr" rid="B90">Peng 2013</xref>). <italic><tp:taxon-name><tp:taxon-name-part taxon-name-part-type="genus" reg="Manglietia">M.</tp:taxon-name-part> <tp:taxon-name-part taxon-name-part-type="species" reg="aromatica">aromatica</tp:taxon-name-part></tp:taxon-name></italic> is not recorded for northern Guangxi in Flora of China, as is also the case for central-southern Yunnan where it occurs somewhere between 2200–2380 m on the eastern flank of Ailao Mountain within the 46666 ha Honghe Nature Reserve in Yuanjiang County (<xref ref-type="bibr" rid="B67">Li 2008</xref>: 40). The more widespread <italic><tp:taxon-name><tp:taxon-name-part taxon-name-part-type="genus" reg="Manglietia">M.</tp:taxon-name-part> <tp:taxon-name-part taxon-name-part-type="species" reg="fordiana">fordiana</tp:taxon-name-part></tp:taxon-name></italic> compared in Table <xref ref-type="table" rid="T5">5</xref> occurs between 500–1300 m and is found in the previously mentioned provinces plus numerous others (<xref ref-type="bibr" rid="B43">Grimshaw and Bayton 2009</xref>: 490).</p><table-wrap id="T4" position="float" orientation="portrait"><label>Table 4.</label><caption><p>The <bold>26 presently known</bold> differentiating features between <italic><tp:taxon-name><tp:taxon-name-part taxon-name-part-type="genus" reg="Manglietia">Manglietia</tp:taxon-name-part> <tp:taxon-name-part taxon-name-part-type="species" reg="calcarea">calcarea</tp:taxon-name-part></tp:taxon-name></italic> X.H. Song and <italic><tp:taxon-name><tp:taxon-name-part taxon-name-part-type="genus" reg="Manglietia">Manglietia</tp:taxon-name-part> <tp:taxon-name-part taxon-name-part-type="species" reg="aromatica">aromatica</tp:taxon-name-part></tp:taxon-name></italic> Dandy.</p></caption><table><tbody><tr><th rowspan="1" colspan="1">
                      <bold>Plant feature</bold>
                    </th><th rowspan="1" colspan="1">
                      <bold>
                        <italic>
                          <tp:taxon-name><tp:taxon-name-part taxon-name-part-type="genus" reg="Manglietia">Manglietia</tp:taxon-name-part> <tp:taxon-name-part taxon-name-part-type="species" reg="calcarea">calcarea</tp:taxon-name-part></tp:taxon-name>
                        </italic>
                      </bold>
                    </th><th rowspan="1" colspan="1">
                      <bold>
                        <italic>
                          <tp:taxon-name><tp:taxon-name-part taxon-name-part-type="genus" reg="Manglietia">Manglietia</tp:taxon-name-part> <tp:taxon-name-part taxon-name-part-type="species" reg="aromatica">aromatica</tp:taxon-name-part></tp:taxon-name>
                        </italic>
                      </bold>
                    </th></tr><tr><td rowspan="1" colspan="1">
                      <bold>life form</bold>
                    </td><td rowspan="1" colspan="1">
                      <bold>medium-sized tree to 17 m high<sup>2</sup></bold>
                    </td><td rowspan="1" colspan="1">
                      <bold>very large tree to 42 m high<sup>6</sup></bold>
                    </td></tr><tr><td rowspan="1" colspan="1">
                      <bold>trunk diameter</bold>
                    </td><td rowspan="1" colspan="1">
                      <bold>to 35 cm (to 58 cm<sup>2</sup>)</bold>
                    </td><td rowspan="1" colspan="1">
                      <bold>to 140 cm<sup>9</sup> (to 197 cm<sup>6</sup>)</bold>
                    </td></tr><tr><td rowspan="1" colspan="1">leaf shape</td><td rowspan="1" colspan="1">obovate-elliptic or obovate-lanceolate</td><td rowspan="1" colspan="1">oblanceolate-oblong to oblanceolate<bold><sup>9</sup></bold></td></tr><tr><td rowspan="1" colspan="1">leaf dimensions</td><td rowspan="1" colspan="1">17–20 × 6–8 cm. See Fig. <xref ref-type="fig" rid="F6">9</xref>, page 136</td><td rowspan="1" colspan="1">15–19 × 6–7 cm<bold><sup>6,8</sup></bold></td></tr><tr><td rowspan="1" colspan="1">leaf apex</td><td rowspan="1" colspan="1">rounded with tapering point</td><td rowspan="1" colspan="1">short acuminate or subacuminate</td></tr><tr><td rowspan="1" colspan="1">leaf base</td><td rowspan="1" colspan="1">narrowly decurrent</td><td rowspan="1" colspan="1">cuneate, occasionally slightly unequal</td></tr><tr><td rowspan="1" colspan="1">lateral leaf vein pairs</td><td rowspan="1" colspan="1">14–17</td><td rowspan="1" colspan="1">12–16<bold><sup>10</sup></bold></td></tr><tr><td rowspan="1" colspan="1">
                      <bold>petiole length</bold>
                    </td><td rowspan="1" colspan="1">
                      <bold>2.8–3.8 cm</bold>
                    </td><td rowspan="1" colspan="1">
                      <bold>1.5–2.5 cm<sup>8</sup></bold>
                    </td></tr><tr><td rowspan="1" colspan="1">
                      <bold>stipular scars</bold>
                    </td><td rowspan="1" colspan="1">
                      <bold>4–5 mm</bold>
                    </td><td rowspan="1" colspan="1">
                      <bold>4–12 mm<sup>10</sup></bold>
                    </td></tr><tr><td rowspan="1" colspan="1">
                      <bold>stipule indumentum</bold>
                    </td><td rowspan="1" colspan="1">
                      <bold>densely pubescent<sup>3</sup></bold>
                    </td><td rowspan="1" colspan="1">
                      <bold>glabrous<sup>8</sup></bold>
                    </td></tr><tr><td rowspan="1" colspan="1">flower peduncle</td><td rowspan="1" colspan="1">5–8(–20) × 5–6 mm<bold><sup>1</sup></bold></td><td rowspan="1" colspan="1">ca. 12 × 4–5 mm<bold><sup>5</sup></bold></td></tr><tr><td rowspan="1" colspan="1">
                      <bold>tepal number</bold>
                    </td><td rowspan="1" colspan="1">
                      <bold>9</bold>
                    </td><td rowspan="1" colspan="1">
                      <bold>11–12</bold>
                    </td></tr><tr><td rowspan="1" colspan="1">
                      <bold>tepal colour</bold>
                    </td><td rowspan="1" colspan="1">
                      <bold>white, lilac lower half outside</bold>
                    </td><td rowspan="1" colspan="1">
                      <bold>pale green</bold>
                    </td></tr><tr><td rowspan="1" colspan="1">outer 3 tepals shape</td><td rowspan="1" colspan="1">obovate-elliptic, apex rounded</td><td rowspan="1" colspan="1">narrowly ovate-oblong<bold><sup>9</sup></bold></td></tr><tr><td rowspan="1" colspan="1">
                      <bold>outer 3 tepals dimensions</bold>
                    </td><td rowspan="1" colspan="1">
                      <bold>ca. 6.2 × 2.5 cm</bold>
                    </td><td rowspan="1" colspan="1">
                      <bold>7–11 × 3.5–5 cm<sup>6</sup></bold>
                    </td></tr><tr><td rowspan="1" colspan="1">stamen length</td><td rowspan="1" colspan="1">ca. 12 mm</td><td rowspan="1" colspan="1">15–18 mm<bold><sup>7</sup></bold></td></tr><tr><td rowspan="1" colspan="1">gynoecium shape</td><td rowspan="1" colspan="1">elliptic-ovoid</td><td rowspan="1" colspan="1">ovoid (ovoid-globose<bold><sup>7</sup>)</bold></td></tr><tr><td rowspan="1" colspan="1">
                      <bold>immature carpels number</bold>
                    </td><td rowspan="1" colspan="1">
                      <bold>12–16 (rarely more)</bold>
                    </td><td rowspan="1" colspan="1">
                      <bold>29–39<sup>5</sup></bold>
                    </td></tr><tr><td rowspan="1" colspan="1">
                      <bold>ovule number</bold>
                    </td><td rowspan="1" colspan="1">
                      <bold>ca. 7<sup>1</sup></bold>
                    </td><td rowspan="1" colspan="1">
                      <bold>3–4<sup>10</sup></bold>
                    </td></tr><tr><td rowspan="1" colspan="1">
                      <bold>fruit peduncle dimensions</bold>
                    </td><td rowspan="1" colspan="1">
                      <bold>10–15 mm (ca. 9–11 × 6 mm<sup>1</sup>)</bold>
                    </td><td rowspan="1" colspan="1">
                      <bold>13–19 × 6–12 mm<sup>5</sup></bold>
                    </td></tr><tr><td rowspan="1" colspan="1">fruit aggregate shape</td><td rowspan="1" colspan="1">ovoid-globose</td><td rowspan="1" colspan="1">subglobose or ovoid-globose</td></tr><tr><td rowspan="1" colspan="1">
                      <bold>fruit aggregate dimensions</bold>
                    </td><td rowspan="1" colspan="1">
                      <bold>ca. 6 cm long × 5 cm diameter</bold>
                    </td><td rowspan="1" colspan="1">
                      <bold>7–8 cm diameter<sup>9</sup></bold>
                    </td></tr><tr><td rowspan="1" colspan="1">seed shape</td><td rowspan="1" colspan="1">oblong</td><td rowspan="1" colspan="1">broadly ellipsoid</td></tr><tr><td rowspan="1" colspan="1">
                      <bold>seed dimensions</bold>
                    </td><td rowspan="1" colspan="1">
                      <bold>ca. 8–10 × 5–6 mm</bold>
                    </td><td rowspan="1" colspan="1">
                      <bold>10–12 × 7–8 mm<sup>5</sup></bold>
                    </td></tr><tr><td rowspan="1" colspan="1">flowering period</td><td rowspan="1" colspan="1">April–May<bold><sup>4</sup></bold> (expanding flower-bud on April 12 at Fig. 4. page 91)</td><td rowspan="1" colspan="1">May–June<bold><sup>9</sup></bold></td></tr><tr><td rowspan="1" colspan="1">fruiting period</td><td rowspan="1" colspan="1">August–September<bold><sup>4</sup></bold></td><td rowspan="1" colspan="1">September–October<bold><sup>9</sup></bold></td></tr></tbody></table><table-wrap-foot><fn><p>Note: The listed features of <italic><tp:taxon-name><tp:taxon-name-part taxon-name-part-type="genus" reg="Manglietia">Manglietia</tp:taxon-name-part> <tp:taxon-name-part taxon-name-part-type="species" reg="calcarea">calcarea</tp:taxon-name-part></tp:taxon-name></italic> are cited from <xref ref-type="bibr" rid="B104">Song (1984</xref>: 46), supplemented by <xref ref-type="bibr" rid="B15">Chen and Nooteboom (1993</xref>: 1040)<bold><sup>1</sup></bold>, <xref ref-type="bibr" rid="B31">Deng and Yang (2015</xref>: 45)<bold><sup>2</sup></bold>, <xref ref-type="bibr" rid="B78">Liu (2007)</xref><bold><sup>3</sup></bold> and <xref ref-type="bibr" rid="B101">Sima (2011</xref>: 97)<bold><sup>4</sup></bold>. Those of <italic><tp:taxon-name><tp:taxon-name-part taxon-name-part-type="genus" reg="Manglietia">Manglietia</tp:taxon-name-part> <tp:taxon-name-part taxon-name-part-type="species" reg="aromatica">aromatica</tp:taxon-name-part></tp:taxon-name></italic> are from <xref ref-type="bibr" rid="B29">Dandy (1931</xref>: 231), supplemented by <xref ref-type="bibr" rid="B15">Chen and Nooteboom (1993</xref>: 1034)<bold><sup>5</sup></bold>, <xref ref-type="bibr" rid="B31">Deng and Yang (2015</xref>: 42)<bold><sup>6</sup></bold>, <xref ref-type="bibr" rid="B39">Fu and Jin (1992</xref>: 430)<bold><sup>7</sup></bold>, <xref ref-type="bibr" rid="B57">Law (1996</xref>: 94)<bold><sup>8</sup></bold>, <xref ref-type="bibr" rid="B81">Liu et al. (2004</xref>: 124)<bold><sup>9</sup></bold>, and <xref ref-type="bibr" rid="B110">Tiêṕ (1980</xref>: 536 or 567)<bold><sup>10</sup></bold>.</p></fn></table-wrap-foot></table-wrap><table-wrap id="T5" position="float" orientation="portrait"><label>Table 5.</label><caption><p>The <bold>25 presently known</bold> differentiating features between <italic><tp:taxon-name><tp:taxon-name-part taxon-name-part-type="genus" reg="Manglietia">Manglietia</tp:taxon-name-part> <tp:taxon-name-part taxon-name-part-type="species" reg="calcarea">calcarea</tp:taxon-name-part></tp:taxon-name></italic> X.H. Song and <italic><tp:taxon-name><tp:taxon-name-part taxon-name-part-type="genus" reg="Manglietia">Manglietia</tp:taxon-name-part> <tp:taxon-name-part taxon-name-part-type="species" reg="fordiana">fordiana</tp:taxon-name-part></tp:taxon-name></italic> Oliv.</p></caption><table><tbody><tr><th rowspan="1" colspan="1">
                      <bold>Plant feature</bold>
                    </th><th rowspan="1" colspan="1">
                      <bold>
                        <italic>
                          <tp:taxon-name><tp:taxon-name-part taxon-name-part-type="genus" reg="Manglietia">Manglietia</tp:taxon-name-part> <tp:taxon-name-part taxon-name-part-type="species" reg="calcarea">calcarea</tp:taxon-name-part></tp:taxon-name>
                        </italic>
                      </bold>
                    </th><th rowspan="1" colspan="1">
                      <bold>
                        <italic>
                          <tp:taxon-name><tp:taxon-name-part taxon-name-part-type="genus" reg="Manglietia">Manglietia</tp:taxon-name-part> <tp:taxon-name-part taxon-name-part-type="species" reg="fordiana">fordiana</tp:taxon-name-part></tp:taxon-name>
                        </italic>
                      </bold>
                    </th></tr><tr><td rowspan="1" colspan="1">
                      <bold>life form</bold>
                    </td><td rowspan="1" colspan="1">
                      <bold>medium-sized tree to 17 m high<sup>2</sup></bold>
                    </td><td rowspan="1" colspan="1">
                      <bold>medium-sized tree to 20 m high<sup>7</sup> (to 22 m<sup>8, 11</sup> or 25 m<sup>9</sup>)</bold>
                    </td></tr><tr><td rowspan="1" colspan="1">trunk diameter</td><td rowspan="1" colspan="1">
                      <bold>to 35 cm</bold>
                    </td><td rowspan="1" colspan="1">
                      <bold>to 45 cm<sup>9</sup></bold>
                    </td></tr><tr><td rowspan="1" colspan="1">
                      <bold>twig indumentum</bold>
                    </td><td rowspan="1" colspan="1">
                      <bold>glabrous at all stages<sup>1</sup></bold>
                    </td><td rowspan="1" colspan="1">
                      <bold>rufous pilose, later glabrous<sup>7</sup></bold>
                    </td></tr><tr><td rowspan="1" colspan="1">
                      <bold>leaf texture</bold>
                    </td><td rowspan="1" colspan="1">
                      <bold>papery or thinly leathery in patches</bold>
                    </td><td rowspan="1" colspan="1">
                      <bold>leathery<sup>7</sup></bold>
                    </td></tr><tr><td rowspan="1" colspan="1">leaf shape</td><td rowspan="1" colspan="1">obovate-elliptic or obovate-lanceolate</td><td rowspan="1" colspan="1">narrowly obovate, narrowly elliptic-obovate or oblanceolate<bold><sup>7</sup></bold></td></tr><tr><td rowspan="1" colspan="1">leaf dimensions</td><td rowspan="1" colspan="1">to 20 × 8 cm</td><td rowspan="1" colspan="1">to 20 × 6 cm<bold><sup>5</sup></bold> (to 20 × 8 cm<bold><sup>10</sup></bold>)</td></tr><tr><td rowspan="1" colspan="1">leaf apex</td><td rowspan="1" colspan="1">rounded with tapering point</td><td rowspan="1" colspan="1">short-acute with obtuse mucro<bold><sup>7</sup></bold></td></tr><tr><td rowspan="1" colspan="1">leaf base</td><td rowspan="1" colspan="1">narrowly decurrent</td><td rowspan="1" colspan="1">cuneate, decurrent along petioles<bold><sup>7</sup></bold></td></tr><tr><td rowspan="1" colspan="1">
                      <bold>lateral leaf veins</bold>
                    </td><td rowspan="1" colspan="1">
                      <bold>14–17 pairs</bold>
                    </td><td rowspan="1" colspan="1">
                      <bold>8–12 pairs<sup>6</sup></bold>
                    </td></tr><tr><td rowspan="1" colspan="1">petiole length</td><td rowspan="1" colspan="1">2.8–3.8 cm</td><td rowspan="1" colspan="1">1–3 cm<sup>6</sup></td></tr><tr><td rowspan="1" colspan="1">stipular scars</td><td rowspan="1" colspan="1">4–5 mm</td><td rowspan="1" colspan="1">3–4 mm (2–6 mm<bold><sup>10</sup></bold>)</td></tr><tr><td rowspan="1" colspan="1">flower peduncle</td><td rowspan="1" colspan="1">5–8(–20) × 5–6 mm<bold><sup>1</sup></bold></td><td rowspan="1" colspan="1">6–11 × 6–10 mm<bold><sup>6</sup></bold></td></tr><tr><td rowspan="1" colspan="1">tepal colour</td><td rowspan="1" colspan="1">white, lilac lower half outside</td><td rowspan="1" colspan="1">entirely pure white</td></tr><tr><td rowspan="1" colspan="1">tepal shape (outer 3)</td><td rowspan="1" colspan="1">obovate-elliptic, apex rounded</td><td rowspan="1" colspan="1">oblong-elliptic</td></tr><tr><td rowspan="1" colspan="1">tepal dimensions</td><td rowspan="1" colspan="1">ca. 6.2 × 2.5 cm (outer 3)</td><td rowspan="1" colspan="1">6–7 × 3–4 cm<bold><sup>7</sup></bold> (outer 3)</td></tr><tr><td rowspan="1" colspan="1">stamen length</td><td rowspan="1" colspan="1">ca. 12 mm</td><td rowspan="1" colspan="1">9–12 mm<bold><sup>4</sup></bold></td></tr><tr><td rowspan="1" colspan="1">gynoecium shape</td><td rowspan="1" colspan="1">elliptic-ovoid</td><td rowspan="1" colspan="1">ovoid to subglobose<bold><sup>4</sup></bold></td></tr><tr><td rowspan="1" colspan="1">
                      <bold>immature carpels</bold>
                    </td><td rowspan="1" colspan="1">
                      <bold>12–16 (rarely more)</bold>
                    </td><td rowspan="1" colspan="1">
                      <bold>23–30<sup>6</sup> (25–30<sup>10</sup>)</bold>
                    </td></tr><tr><td rowspan="1" colspan="1">
                      <bold>ovule number</bold>
                    </td><td rowspan="1" colspan="1">
                      <bold>ca. 7<sup>1</sup></bold>
                    </td><td rowspan="1" colspan="1">
                      <bold>8–10<sup>6</sup> (8–12<sup>10</sup>)</bold>
                    </td></tr><tr><td rowspan="1" colspan="1">fruit aggregate shape</td><td rowspan="1" colspan="1">ovoid-globose</td><td rowspan="1" colspan="1">ovoid</td></tr><tr><td rowspan="1" colspan="1">
                      <bold>fruit aggregate size</bold>
                    </td><td rowspan="1" colspan="1">
                      <bold>ca. 6 cm long × 5 cm diameter</bold>
                    </td><td rowspan="1" colspan="1">
                      <bold>2–5 cm long<sup>7</sup></bold>
                    </td></tr><tr><td rowspan="1" colspan="1">seed shape</td><td rowspan="1" colspan="1">oblong.</td><td rowspan="1" colspan="1">ovoid or broadly ovoid</td></tr><tr><td rowspan="1" colspan="1">seed dimensions</td><td rowspan="1" colspan="1">ca. 8–10 × 5–6 mm</td><td rowspan="1" colspan="1">6–9 × 5–8 mm<sup>10</sup></td></tr><tr><td rowspan="1" colspan="1">flowering period</td><td rowspan="1" colspan="1">April–May<bold><sup>3</sup></bold> (expanding flower-bud on April 12 at Fig. 4, page 91)</td><td rowspan="1" colspan="1">May<bold><sup>7</sup></bold></td></tr><tr><td rowspan="1" colspan="1">
                      <bold>fruiting period</bold>
                    </td><td rowspan="1" colspan="1">
                      <bold>August–September<sup>3</sup></bold>
                    </td><td rowspan="1" colspan="1">
                      <bold>October<sup>7</sup></bold>
                    </td></tr></tbody></table><table-wrap-foot><fn><p>Note: The listed features of <italic><tp:taxon-name><tp:taxon-name-part taxon-name-part-type="genus" reg="Manglietia">Manglietia</tp:taxon-name-part> <tp:taxon-name-part taxon-name-part-type="species" reg="calcarea">calcarea</tp:taxon-name-part></tp:taxon-name></italic> are cited from <xref ref-type="bibr" rid="B104">Song (1984</xref>: 46), supplemented by <xref ref-type="bibr" rid="B15">Chen and Nooteboom (1993</xref>: 1040)<bold><sup>1</sup></bold>, <xref ref-type="bibr" rid="B31">Deng and Yang (2015</xref>: 45)<bold><sup>2</sup></bold> and <xref ref-type="bibr" rid="B101">Sima (2011</xref>: 97)<bold><sup>3</sup></bold>. Those of <italic><tp:taxon-name><tp:taxon-name-part taxon-name-part-type="genus" reg="Manglietia">M.</tp:taxon-name-part> <tp:taxon-name-part taxon-name-part-type="species" reg="fordiana">fordiana</tp:taxon-name-part></tp:taxon-name></italic> are from <xref ref-type="bibr" rid="B89">Oliver (1891</xref>: Pl. 1953), supplemented by <xref ref-type="bibr" rid="B15">Chen and Nooteboom (1993</xref>: 1039)<bold><sup>4</sup></bold>, <xref ref-type="bibr" rid="B25">Dandy (1928c</xref>: 127)<bold><sup>5</sup></bold>, <xref ref-type="bibr" rid="B57">Law (1996</xref>: 105)<bold><sup>6</sup></bold>, <xref ref-type="bibr" rid="B81">Liu et al. (2004</xref>: 138)<bold><sup>7</sup></bold>, <xref ref-type="bibr" rid="B91">Peng (2008</xref>: 84)<bold><sup>8</sup></bold>, <xref ref-type="bibr" rid="B108">Sutton (2022)</xref><sup>9</sup>, <xref ref-type="bibr" rid="B110">Tiêṕ (1980</xref>: 538)<bold><sup>10</sup></bold> and <xref ref-type="bibr" rid="B134">Yang et al. (2016</xref>: 161)<bold><sup>11</sup></bold></p></fn></table-wrap-foot></table-wrap></tp:treatment-sec><tp:treatment-sec sec-type="Note 4"><title>Note 4.</title><p>Recent genomic research sequencing the complete or nearly complete plastomes of four <italic><tp:taxon-name><tp:taxon-name-part taxon-name-part-type="genus" reg="Manglietia">Manglietia</tp:taxon-name-part></tp:taxon-name></italic> species determined the chloroplast (<abbrev xmlns:xlink="http://www.w3.org/1999/xlink" xlink:title="chloroplast" xlink:type="simple">cp</abbrev>) genome sizes of 160,074 bp for <italic><tp:taxon-name><tp:taxon-name-part taxon-name-part-type="genus" reg="Manglietia">M.</tp:taxon-name-part> <tp:taxon-name-part taxon-name-part-type="species" reg="fordiana">fordiana</tp:taxon-name-part></tp:taxon-name></italic> and 157,093 bp for <italic><tp:taxon-name><tp:taxon-name-part taxon-name-part-type="genus" reg="Manglietia">M.</tp:taxon-name-part> <tp:taxon-name-part taxon-name-part-type="species" reg="calcarea">calcarea</tp:taxon-name-part></tp:taxon-name></italic>*, and that they were located in different clades (<xref ref-type="bibr" rid="B69">Li et al. 2024</xref>). This provides additional evidence for their independence. [*Note: There is a possibility that two previously published genomic sizes for <italic><tp:taxon-name><tp:taxon-name-part taxon-name-part-type="genus" reg="Manglietia">M.</tp:taxon-name-part> <tp:taxon-name-part taxon-name-part-type="species" reg="calcarea">calcarea</tp:taxon-name-part></tp:taxon-name></italic> that are listed in Table <xref ref-type="table" rid="T1">1</xref> of this 2024 paper that are closer to the genomic size for <italic><tp:taxon-name><tp:taxon-name-part taxon-name-part-type="genus" reg="Manglietia">M.</tp:taxon-name-part> <tp:taxon-name-part taxon-name-part-type="species" reg="fordiana">fordiana</tp:taxon-name-part></tp:taxon-name></italic>, and even identical to one of the two <italic><tp:taxon-name><tp:taxon-name-part taxon-name-part-type="genus" reg="Manglietia">M.</tp:taxon-name-part> <tp:taxon-name-part taxon-name-part-type="species" reg="aromatica">aromatica</tp:taxon-name-part></tp:taxon-name></italic> accessions listed, were derived from misidentified or mislabelled specimen material. These have been frequently encountered in herbarium collections by the present authors, often due to confusion resulting from unsubstantiated synonymy!]. Another recently published research paper provided a phylogenetic insight into the segregate genus <italic><tp:taxon-name><tp:taxon-name-part taxon-name-part-type="genus" reg="Manglietia">Manglietia</tp:taxon-name-part></tp:taxon-name></italic> consisting of 31 species in four highly supported clades, as illustrated in two phylogenetic trees (fig. 11, <xref ref-type="bibr" rid="B83">Luo et al. 2025</xref>). This reveals that while both <italic><tp:taxon-name><tp:taxon-name-part taxon-name-part-type="genus" reg="Manglietia">M.</tp:taxon-name-part> <tp:taxon-name-part taxon-name-part-type="species" reg="fordiana">fordiana</tp:taxon-name-part></tp:taxon-name></italic> and <italic><tp:taxon-name><tp:taxon-name-part taxon-name-part-type="genus" reg="Manglietia">M.</tp:taxon-name-part> <tp:taxon-name-part taxon-name-part-type="species" reg="calcarea">calcarea</tp:taxon-name-part></tp:taxon-name></italic> are located in Clade 1 of the two phylogenetic trees, they are on sub-branches of different branches and therefore not closely related.</p></tp:treatment-sec><tp:treatment-sec sec-type="Note 5"><title>Note 5.</title><p>According to the literature searched by the present authors in Australia and overseas for a future paper, <italic><tp:taxon-name><tp:taxon-name-part taxon-name-part-type="genus" reg="Manglietia">Manglietia</tp:taxon-name-part> <tp:taxon-name-part taxon-name-part-type="species" reg="calcarea">calcarea</tp:taxon-name-part></tp:taxon-name></italic> is recorded only for the 21100 ha Maolan National Nature Reserve in Guizhou Province, for which <italic><tp:taxon-name><tp:taxon-name-part taxon-name-part-type="genus" reg="Manglietia">M.</tp:taxon-name-part> <tp:taxon-name-part taxon-name-part-type="species" reg="aromatica">aromatica</tp:taxon-name-part></tp:taxon-name></italic> is also recorded, with both of these species being found to have good application prospects for cultivation in gardens (<xref ref-type="bibr" rid="B137">Zhang et al. 2022</xref>). <italic><tp:taxon-name><tp:taxon-name-part taxon-name-part-type="genus" reg="Manglietia">M.</tp:taxon-name-part> <tp:taxon-name-part taxon-name-part-type="species" reg="calcarea">calcarea</tp:taxon-name-part></tp:taxon-name></italic> is noted in <italic>ex situ</italic> conservation at four botanical gardens.</p></tp:treatment-sec><tp:treatment-sec sec-type="Conservation status"><title>Conservation status.</title><p><italic><tp:taxon-name><tp:taxon-name-part taxon-name-part-type="genus" reg="Manglietia">Manglietia</tp:taxon-name-part> <tp:taxon-name-part taxon-name-part-type="species" reg="calcarea">calcarea</tp:taxon-name-part></tp:taxon-name></italic> X. H. Song was noted in 2018 as “not yet assessed” on the IUCN Red List of Threatened Species. Four years later, it could no longer be located there under either its own name or as a variety or synonym of <italic><tp:taxon-name><tp:taxon-name-part taxon-name-part-type="genus" reg="Magnolia">Magnolia</tp:taxon-name-part> <tp:taxon-name-part taxon-name-part-type="species" reg="fordiana">fordiana</tp:taxon-name-part></tp:taxon-name></italic> (IUCN 2022), as is also the case now (<xref ref-type="bibr" rid="B51">IUCN 2026</xref>). However, it had previously been assessed by Chinese authorities as Vulnerable: <abbrev xmlns:xlink="http://www.w3.org/1999/xlink" xlink:title="Vulnerable" xlink:type="simple">VU</abbrev> (<xref ref-type="bibr" rid="B84">Ministry of Environmental Protection &amp; Chinese Academy of Sciences 2014</xref>) and subsequently under IUCN Red List criteria as <abbrev xmlns:xlink="http://www.w3.org/1999/xlink" xlink:title="Vulnerable" xlink:type="simple">VU</abbrev> D2 (<xref ref-type="bibr" rid="B95">Qin et al. 2017</xref>: 725). <italic><tp:taxon-name><tp:taxon-name-part taxon-name-part-type="genus" reg="Manglietia">Manglietia</tp:taxon-name-part> <tp:taxon-name-part taxon-name-part-type="species" reg="calcarea">calcarea</tp:taxon-name-part></tp:taxon-name></italic> possibly justifies an endangered classification, having been previously recorded as Endangered 28 years ago (<xref ref-type="bibr" rid="B140">Zou 2001</xref>: 48; <xref ref-type="bibr" rid="B49">Huang and Zou 2002</xref>: 172) and again a decade later (<xref ref-type="bibr" rid="B76">Linghu et al. 2012</xref>), as had also occurred for the sporadic but more widely distributed <italic><tp:taxon-name><tp:taxon-name-part taxon-name-part-type="genus" reg="Manglietia">Manglietia</tp:taxon-name-part> <tp:taxon-name-part taxon-name-part-type="species" reg="aromatica">aromatica</tp:taxon-name-part></tp:taxon-name></italic> which was classified as Endangered 34 years ago (<xref ref-type="bibr" rid="B52">Jin et al. 1992</xref>: 430) and is presently classified as Endangered C2a(i) on the IUCN Red List of Threatened Species (<xref ref-type="bibr" rid="B51">IUCN 2026</xref>).</p></tp:treatment-sec><tp:treatment-sec sec-type="Recommendation"><title>Recommendation.</title><p>An IUCN assessment of the current conservation status in the wild of <italic><tp:taxon-name><tp:taxon-name-part taxon-name-part-type="genus" reg="Magnolia">Magnolia</tp:taxon-name-part> <tp:taxon-name-part taxon-name-part-type="species" reg="calcarea">calcarea</tp:taxon-name-part></tp:taxon-name></italic> (syn. <italic><tp:taxon-name><tp:taxon-name-part taxon-name-part-type="genus" reg="Manglietia">Manglietia</tp:taxon-name-part> <tp:taxon-name-part taxon-name-part-type="species" reg="calcarea">calcarea</tp:taxon-name-part></tp:taxon-name></italic>) needs to be undertaken at the earliest opportunity! This should include not only the Maolan National Nature Reserve and adjacent regions of Libo County, Guizhou, but inquiries could also be made regarding an apparent outlying occurrence at Pingfa in Guiding County where <italic>J. Cavalerie 3182</italic>, collected 13 June 1907 and originally identified as <italic><tp:taxon-name><tp:taxon-name-part taxon-name-part-type="genus" reg="Manglietia">Manglietia</tp:taxon-name-part> <tp:taxon-name-part taxon-name-part-type="species" reg="fordiana">fordiana</tp:taxon-name-part></tp:taxon-name></italic> (<xref ref-type="bibr" rid="B61">Léveillé 1914–1915</xref>: 269), was subsequently determined by Chen Bao-liang in 1990 as <tp:taxon-name><tp:taxon-name-part taxon-name-part-type="genus" reg="Manglietia">M.</tp:taxon-name-part> <tp:taxon-name-part taxon-name-part-type="species" reg="fordiana">fordiana</tp:taxon-name-part> <tp:taxon-name-part taxon-name-part-type="infraspecific-rank">var.</tp:taxon-name-part> <tp:taxon-name-part taxon-name-part-type="variety" reg="calcarea">calcarea</tp:taxon-name-part></tp:taxon-name>, under which name it is included in Chen and Nooteboom (1993: 1040).</p></tp:treatment-sec><tp:treatment-sec><!--Section generated to contain objects referenced in tp:taxon-treatment.--><fig id="F6" position="float" orientation="portrait"><object-id xmlns:xlink="http://www.w3.org/1999/xlink" content-type="doi" xlink:type="simple">10.3897/phytokeys.277.195893.figure9</object-id><object-id xmlns:xlink="http://www.w3.org/1999/xlink" content-type="zenodo_dep_id" xlink:type="simple">21319295</object-id><object-id xmlns:xlink="http://www.w3.org/1999/xlink" content-type="arpha" xlink:type="simple">64ADFE31-B984-5353-BA05-690BFD304B12</object-id><label>Figure 9.</label><caption><p>A <italic><tp:taxon-name><tp:taxon-name-part taxon-name-part-type="genus" reg="Magnolia">Magnolia</tp:taxon-name-part> <tp:taxon-name-part taxon-name-part-type="species" reg="calcarea">calcarea</tp:taxon-name-part></tp:taxon-name></italic> (ex <italic><tp:taxon-name><tp:taxon-name-part taxon-name-part-type="genus" reg="Manglietia">Manglietia</tp:taxon-name-part></tp:taxon-name></italic>) rooted cutting. <italic>Ex situ</italic> conservation starts in the nursery! Photo taken at Hangzhou Botanical Garden, Yuquan, Zhejiang on 31 March 2017 © Callaghan &amp; Png (ABA).</p></caption><graphic xmlns:xlink="http://www.w3.org/1999/xlink" xlink:href="phytokeys-277-077_article-195893__-g006.jpg" id="oo_1712342.jpg" position="float" orientation="portrait" xlink:type="simple"><uri content-type="original_file" xlink:type="simple">https://binary.pensoft.net/fig/1712342</uri></graphic></fig><table-wrap id="T1" position="float" orientation="portrait"><label>Table 1.</label><caption><p>The <bold>17 presently known</bold> differentiating features between <italic><tp:taxon-name><tp:taxon-name-part taxon-name-part-type="genus" reg="Michelia">Michelia</tp:taxon-name-part> <tp:taxon-name-part taxon-name-part-type="species" reg="brevipes">brevipes</tp:taxon-name-part></tp:taxon-name></italic> Y.K. Li &amp; X.M. Wang and <italic><tp:taxon-name><tp:taxon-name-part taxon-name-part-type="genus" reg="Michelia">Michelia</tp:taxon-name-part> <tp:taxon-name-part taxon-name-part-type="species" reg="crassipes">crassipes</tp:taxon-name-part></tp:taxon-name></italic> Law.</p></caption><table><tbody><tr><th rowspan="1" colspan="1">
                      <bold>Plant feature</bold>
                    </th><th rowspan="1" colspan="1">
                      <bold>
                        <italic>
                          <tp:taxon-name><tp:taxon-name-part taxon-name-part-type="genus" reg="Michelia">Michelia</tp:taxon-name-part> <tp:taxon-name-part taxon-name-part-type="species" reg="brevipes">brevipes</tp:taxon-name-part></tp:taxon-name>
                        </italic>
                      </bold>
                    </th><th rowspan="1" colspan="1">
                      <bold>
                        <italic>
                          <tp:taxon-name><tp:taxon-name-part taxon-name-part-type="genus" reg="Michelia">Michelia</tp:taxon-name-part> <tp:taxon-name-part taxon-name-part-type="species" reg="crassipes">crassipes</tp:taxon-name-part></tp:taxon-name>
                        </italic>
                      </bold>
                    </th></tr><tr><td rowspan="1" colspan="1">ultimate height</td><td rowspan="1" colspan="1">3.5 m</td><td rowspan="1" colspan="1">5 m</td></tr><tr><td rowspan="1" colspan="1">indumentum of buds</td><td rowspan="1" colspan="1">appressed ferrugineus-pubescent</td><td rowspan="1" colspan="1">brown tomentose</td></tr><tr><td rowspan="1" colspan="1">indumentum of young twigs</td><td rowspan="1" colspan="1">appressed ferrugineus-pubescent</td><td rowspan="1" colspan="1">brown tomentose</td></tr><tr><td rowspan="1" colspan="1">leaf shape</td><td rowspan="1" colspan="1">narrowly elliptic-obovate or elliptic-obovate</td><td rowspan="1" colspan="1">narrowly obovate or narrowly elliptic</td></tr><tr><td rowspan="1" colspan="1">
                      <bold>leaf dimensions</bold>
                    </td><td rowspan="1" colspan="1">
                      <bold>3.2–9 × 2.2–3.2 cm</bold>
                    </td><td rowspan="1" colspan="1">
                      <bold>7–13 × 2.5–3.5(–4<sup>2</sup>) cm</bold>
                    </td></tr><tr><td rowspan="1" colspan="1">leaf apex</td><td rowspan="1" colspan="1">abruptly acute</td><td rowspan="1" colspan="1">acuminate or acute</td></tr><tr><td rowspan="1" colspan="1">leaf indumentum below</td><td rowspan="1" colspan="1">appressed ferrugineus-pubescent</td><td rowspan="1" colspan="1">glabrous surface with pilose veins</td></tr><tr><td rowspan="1" colspan="1">
                      <bold>petiole length and stipule connectivity</bold>
                    </td><td rowspan="1" colspan="1">
                      <bold>5–10 mm, with a 1 mm stipular scar</bold>
                    </td><td rowspan="1" colspan="1">
                      <bold>2–4 mm, with fully adnate stipules (no scar)</bold>
                    </td></tr><tr><td rowspan="1" colspan="1">petiole indumentum</td><td rowspan="1" colspan="1">rusty-red pubescence</td><td rowspan="1" colspan="1">brown tomentose</td></tr><tr><td rowspan="1" colspan="1">
                      <bold>gynoecium</bold>
                    </td><td rowspan="1" colspan="1">
                      <bold>overtopping stamens</bold>
                    </td><td rowspan="1" colspan="1">
                      <bold>hidden within stamens</bold>
                    </td></tr><tr><td rowspan="1" colspan="1">
                      <bold>gynophore in fruit</bold>
                    </td><td rowspan="1" colspan="1">
                      <bold>18–24 mm long</bold>
                    </td><td rowspan="1" colspan="1">
                      <bold>1–2 mm long</bold>
                    </td></tr><tr><td rowspan="1" colspan="1">
                      <bold>fruit peduncle length</bold>
                    </td><td rowspan="1" colspan="1">
                      <bold>5–6 mm</bold>
                    </td><td rowspan="1" colspan="1">
                      <bold>10–20 mm</bold>
                    </td></tr><tr><td rowspan="1" colspan="1">fruit peduncle indumentum</td><td rowspan="1" colspan="1">dense rusty-red pubescence</td><td rowspan="1" colspan="1">reddish-brown or yellowish-brown tomentose<bold><sup>2</sup></bold></td></tr><tr><td rowspan="1" colspan="1">
                      <bold>fruit aggregate length</bold>
                    </td><td rowspan="1" colspan="1">
                      <bold>ca. 8 cm</bold>
                    </td><td rowspan="1" colspan="1">
                      <bold>2.5–5 cm</bold>
                    </td></tr><tr><td rowspan="1" colspan="1">mature carpel number</td><td rowspan="1" colspan="1">few, as most aborted</td><td rowspan="1" colspan="1">more than 10<bold><sup>1</sup></bold></td></tr><tr><td rowspan="1" colspan="1">mature carpel shape</td><td rowspan="1" colspan="1">ovoid</td><td rowspan="1" colspan="1">compressed ovoid or compressed globose<bold><sup>2</sup></bold></td></tr><tr><td rowspan="1" colspan="1">
                      <bold>fruiting period</bold>
                    </td><td rowspan="1" colspan="1">
                      <bold>July [paratype <named-content xmlns:xlink="http://www.w3.org/1999/xlink" content-type="dwc:institutional_code" xlink:title="Guizhou Academy of Sciences" xlink:href="https://scientific-collections.gbif.org/institution/874b687d-56a2-42d1-9ff9-3b2b7aea145d" xlink:type="simple">HGAS</named-content>]</bold>
                    </td><td rowspan="1" colspan="1">
                      <bold>August–September<sup>2</sup></bold>
                    </td></tr></tbody></table><table-wrap-foot><fn><p>Note: The listed features of <italic><tp:taxon-name><tp:taxon-name-part taxon-name-part-type="genus" reg="Michelia">Michelia</tp:taxon-name-part> <tp:taxon-name-part taxon-name-part-type="species" reg="brevipes">brevipes</tp:taxon-name-part></tp:taxon-name></italic> are cited from <xref ref-type="bibr" rid="B72">Li and Wang (1987</xref>: 408); those of <italic><tp:taxon-name><tp:taxon-name-part taxon-name-part-type="genus" reg="Michelia">Michelia</tp:taxon-name-part> <tp:taxon-name-part taxon-name-part-type="species" reg="crassipes">crassipes</tp:taxon-name-part></tp:taxon-name></italic> are from <xref ref-type="bibr" rid="B56">Law (1985</xref>: 121), supplemented by <xref ref-type="bibr" rid="B57">Law (1996</xref>: 163)<bold><sup>1</sup></bold> and <xref ref-type="bibr" rid="B81">Liu et al. (2004</xref>: 240)<bold><sup>2</sup></bold>.</p></fn></table-wrap-foot></table-wrap></tp:treatment-sec><ref-list><ref id="B104"><mixed-citation xmlns:xlink="http://www.w3.org/1999/xlink" xlink:type="simple">Song XH (1984) New taxa and new distributions of woody plants from Guizhou Province. Journal of Nanjing Institute of Forestry 1984(4): 46–52. [In Chinese and Latin, English subtitle] <ext-link xlink:href="10.1002/he.36919844505" ext-link-type="doi" xlink:type="simple">https://doi.org/10.1002/he.36919844505</ext-link></mixed-citation></ref><ref id="B15"><mixed-citation xmlns:xlink="http://www.w3.org/1999/xlink" xlink:type="simple">Chen BL, Nooteboom HP (1993) Notes on <tp:taxon-name><tp:taxon-name-part taxon-name-part-type="family">Magnoliaceae</tp:taxon-name-part></tp:taxon-name> III: The <tp:taxon-name><tp:taxon-name-part taxon-name-part-type="family">Magnoliaceae</tp:taxon-name-part></tp:taxon-name> of China. Annals of Missouri Botanical Garden 80(4): 999–1104. <ext-link xlink:href="10.2307/2399942" ext-link-type="doi" xlink:type="simple">https://doi.org/10.2307/2399942</ext-link></mixed-citation></ref><ref id="B38"><mixed-citation xmlns:xlink="http://www.w3.org/1999/xlink" xlink:type="simple">Frodin DG, Govaerts R (1996) World Checklist and Bibliography of <tp:taxon-name><tp:taxon-name-part taxon-name-part-type="family">Magnoliaceae</tp:taxon-name-part></tp:taxon-name>. Information Services Dept., Royal Botanic Gardens, Kew.</mixed-citation></ref><ref id="B55"><mixed-citation xmlns:xlink="http://www.w3.org/1999/xlink" xlink:type="simple">Kumar VS (2006) New combinations and new names in Asian <tp:taxon-name><tp:taxon-name-part taxon-name-part-type="family">Magnoliaceae</tp:taxon-name-part></tp:taxon-name>. Kew Bulletin 61(2): 183–186. [<italic><tp:taxon-name><tp:taxon-name-part taxon-name-part-type="genus">Magnolia</tp:taxon-name-part> <tp:taxon-name-part taxon-name-part-type="species">tibetica</tp:taxon-name-part></tp:taxon-name></italic> p.185]. <ext-link xlink:href="https://www.jstor.org/stable/20443258?seq=1" ext-link-type="uri" xlink:type="simple">https://www.jstor.org/stable/20443258?seq=1</ext-link> [accessed 20 Mar. 2020 (partial)]</mixed-citation></ref><ref id="B103"><mixed-citation xmlns:xlink="http://www.w3.org/1999/xlink" xlink:type="simple">Sima YK, Lu SG, Hao JB, Xu T, Han MY, Xu L, Li D, Ma HF, Chen SY (2014) Notes on <tp:taxon-name><tp:taxon-name-part taxon-name-part-type="genus">Manglietia</tp:taxon-name-part> <tp:taxon-name-part taxon-name-part-type="species">aromatica</tp:taxon-name-part> <tp:taxon-name-part taxon-name-part-type="infraspecific-rank">var.</tp:taxon-name-part> <tp:taxon-name-part taxon-name-part-type="variety">calcarea</tp:taxon-name-part></tp:taxon-name> (<tp:taxon-name><tp:taxon-name-part taxon-name-part-type="family">Magnoliaceae</tp:taxon-name-part></tp:taxon-name>), a variety endemic to south-western China. Journal of West China Forestry Science 43(1): 96–98. [In English, Chinese abstract, unrelated Chinese subtitle] <ext-link xlink:href="http://xblykx.paperopen.com/OA/pdfdow.aspx?Sid=17?" ext-link-type="uri" xlink:type="simple">http://xblykx.paperopen.com/OA/pdfdow.aspx?Sid=17%BA%C5</ext-link> [accessed 25 Oct. 2022]</mixed-citation></ref><ref id="B101"><mixed-citation xmlns:xlink="http://www.w3.org/1999/xlink" xlink:type="simple">Sima YK (2011) A Taxonomic Revision of the <tp:taxon-name><tp:taxon-name-part taxon-name-part-type="family">Magnoliaceae</tp:taxon-name-part></tp:taxon-name> from China. PhD. Dissertation (Botany). School of Life Science, Yunnan University, Kunming, China. [In Chinese, English subtitle / abstract] <ext-link xlink:href="https://www.doc88.com/p-0408321349844.html" ext-link-type="uri" xlink:type="simple">https://www.doc88.com/p-0408321349844.html</ext-link> [accessed 27 Mar. 2020]</mixed-citation></ref><ref id="B126"><mixed-citation xmlns:xlink="http://www.w3.org/1999/xlink" xlink:type="simple">Xia NH, Liu YH, Nooteboom HP (2008) <tp:taxon-name><tp:taxon-name-part taxon-name-part-type="family">Magnoliaceae</tp:taxon-name-part></tp:taxon-name>. In: Wu ZY, Raven PH, Hong DY (Eds) Flora of China Vol. 7, <tp:taxon-name><tp:taxon-name-part taxon-name-part-type="family">Menispermaceae</tp:taxon-name-part></tp:taxon-name> through <tp:taxon-name><tp:taxon-name-part taxon-name-part-type="family">Capparaceae</tp:taxon-name-part></tp:taxon-name>: 48–91. Science Press, Beijing and Missouri Botanical Garden Press, St. Louis. <ext-link xlink:href="http://flora.huh.harvard.edu/china/mss/volume07/Magnoliaceae.pdf" ext-link-type="uri" xlink:type="simple">http://flora.huh.harvard.edu/china/mss/volume07/Magnoliaceae.pdf</ext-link> [accessed 20 Mar. 2020]</mixed-citation></ref><ref id="B31"><mixed-citation xmlns:xlink="http://www.w3.org/1999/xlink" xlink:type="simple">Deng LX, Yang XY, Yang CH, Zhou JW, Chen ZP, Shen JM (2015) <tp:taxon-name><tp:taxon-name-part taxon-name-part-type="family">Magnoliaceae</tp:taxon-name-part></tp:taxon-name> Plants of Guizhou. Guizhou Science and Technology Publishing House, Guiyang. [In Chinese]</mixed-citation></ref><ref id="B133"><mixed-citation xmlns:xlink="http://www.w3.org/1999/xlink" xlink:type="simple">Yang KM, Chen XL, Gong X, Wang YL [Eds] (2016) Ex Situ Cultivated Flora of China (<tp:taxon-name><tp:taxon-name-part taxon-name-part-type="family">Magnoliaceae</tp:taxon-name-part></tp:taxon-name>). Science Press, Beijing. [In Chinese, English subtitle]</mixed-citation></ref><ref id="B78"><mixed-citation xmlns:xlink="http://www.w3.org/1999/xlink" xlink:type="simple">Liu HY (2007) <tp:taxon-name><tp:taxon-name-part taxon-name-part-type="family">Magnoliaceae</tp:taxon-name-part></tp:taxon-name>. In: Studies on Introduction, Propagation and Cultivation Techniques of Important Wild Ornamental Plants from Guizhou: 46–48. Master’s Thesis (Botany) Guizhou Normal University, Guiyang, China. [In Chinese, English subtitle / abstract] <ext-link xlink:href="http://cdmd.cnki.com.cn/Article/CDMD-10663-2007214763.htm" ext-link-type="uri" xlink:type="simple">http://cdmd.cnki.com.cn/Article/CDMD-10663-2007214763.htm</ext-link> [accessed 30 Mar. 2020]</mixed-citation></ref><ref id="B29"><mixed-citation xmlns:xlink="http://www.w3.org/1999/xlink" xlink:type="simple">Dandy JE (1931) Four new <tp:taxon-name><tp:taxon-name-part taxon-name-part-type="tribe">Magnolieae</tp:taxon-name-part></tp:taxon-name> from Kwangsi. The Journal of Botany: British and Foreign 69(9): 231–233.</mixed-citation></ref><ref id="B39"><mixed-citation xmlns:xlink="http://www.w3.org/1999/xlink" xlink:type="simple">Fu LG, Jin JM [Eds] (1992) China Plant Red Data Book. Rare and Endangered Plants, Vol. 1. Science Press, Beijing, New York. [accounts of 388 threatened taxa – unusual that Vol. 2 has never been compiled and published!]</mixed-citation></ref><ref id="B57"><mixed-citation xmlns:xlink="http://www.w3.org/1999/xlink" xlink:type="simple">Law YW (1996) <tp:taxon-name><tp:taxon-name-part taxon-name-part-type="family">Magnoliaceae</tp:taxon-name-part></tp:taxon-name>. In: Law YW, Lo HS, Wu YF, Chang BN (Eds) Flora Reipublicae Popularis Sinicae 30(1): <tp:taxon-name><tp:taxon-name-part taxon-name-part-type="division">Angiospermae</tp:taxon-name-part></tp:taxon-name>, <tp:taxon-name><tp:taxon-name-part taxon-name-part-type="class">Dicotyledoneae</tp:taxon-name-part></tp:taxon-name>: <tp:taxon-name><tp:taxon-name-part taxon-name-part-type="family">Menispermaceae</tp:taxon-name-part></tp:taxon-name>, <tp:taxon-name><tp:taxon-name-part taxon-name-part-type="family">Magnoliaceae</tp:taxon-name-part></tp:taxon-name>: 82–198. Science Press, Beijing. [In Chinese] <ext-link xlink:href="http://www.iplant.cn/info/Trib.%20MAGNOLIEAE?t=z" ext-link-type="uri" xlink:type="simple">http://www.iplant.cn/info/Trib.%20MAGNOLIEAE?t=z</ext-link> [accessed from 28 Mar. 2020]</mixed-citation></ref><ref id="B81"><mixed-citation xmlns:xlink="http://www.w3.org/1999/xlink" xlink:type="simple">Liu YH, Zeng QW, Zhou RZ, Xing FW [Eds] (2004) Magnolias of China. Baitong Group. Beijing Science &amp; Technology Press, Beijing. [In Chinese and English]</mixed-citation></ref><ref id="B110"><mixed-citation xmlns:xlink="http://www.w3.org/1999/xlink" xlink:type="simple">Tiêṕ NV (1980) Beiträge zur sippenstruktur der gattung <italic><tp:taxon-name><tp:taxon-name-part taxon-name-part-type="genus">Manglietia</tp:taxon-name-part></tp:taxon-name></italic> Bl. (<tp:taxon-name><tp:taxon-name-part taxon-name-part-type="family">Magnoliaceae</tp:taxon-name-part></tp:taxon-name>). Feddes Repertorium 91(9–10): 497–576. [In German with English summary] <ext-link xlink:href="10.1002/fedr.19800910902" ext-link-type="doi" xlink:type="simple">https://doi.org/10.1002/fedr.19800910902</ext-link></mixed-citation></ref><ref id="B132"><mixed-citation xmlns:xlink="http://www.w3.org/1999/xlink" xlink:type="simple">Yang CH, Fang XP (2002) Landscape utilization prospects of Guizhou native <tp:taxon-name><tp:taxon-name-part taxon-name-part-type="family">Magnoliaceae</tp:taxon-name-part></tp:taxon-name> plant resources. Guizhou Forestry Science and Technology 30(1): 20–25. [In Chinese]. <ext-link xlink:href="http://www.doc88.com/p-9042659903302.html" ext-link-type="uri" xlink:type="simple">http://www.doc88.com/p-9042659903302.html</ext-link> [accessed 20 Mar. 2020]</mixed-citation></ref><ref id="B90"><mixed-citation xmlns:xlink="http://www.w3.org/1999/xlink" xlink:type="simple">Peng RC (2013) Studies on Vascular Plants of Mulun National Nature Reserve, Guangxi, China. Master’s Thesis (Botany), Guangxi Normal University, Guilin, Guangxi, China. [In Chinese, English subtitle / abstract] <ext-link xlink:href="http://cdmd.cnki.com.cn/Article/CDMD-10602-1013246063.htm" ext-link-type="uri" xlink:type="simple">http://cdmd.cnki.com.cn/Article/CDMD-10602-1013246063.htm</ext-link> [accessed 7 Apr. 2020]</mixed-citation></ref><ref id="B67"><mixed-citation xmlns:xlink="http://www.w3.org/1999/xlink" xlink:type="simple">Li SF (2008) Community Ecology of Meso-humid Evergreen Broad-leaved Forest in the East Slope of Ailao Mountain, Honghe Nature Reserve—Also on the Geographical Barrier Effect of the Ailao Mountains. Master’s Thesis (Botany), Southwest Forestry College, Kunming, Yunnan, China. [In Chinese, English abstract] <ext-link xlink:href="http://www.doc88.com/p-7863342645046.html" ext-link-type="uri" xlink:type="simple">http://www.doc88.com/p-7863342645046.html</ext-link> [accessed 30 Mar. 2020]</mixed-citation></ref><ref id="B89"><mixed-citation xmlns:xlink="http://www.w3.org/1999/xlink" xlink:type="simple">Oliver D [Ed.] (1891) Hooker’s Icones Plantarum: or Figures with Descriptive Characters and Remarks, of New and Rare Plants, Selected from the Kew Herbarium. Third Series. Williams and Norgate, London and Edinburgh / R. Friedländer und Sohn, 11, Carlstrasse, Berlin. [<italic><tp:taxon-name><tp:taxon-name-part taxon-name-part-type="genus">Manglietia</tp:taxon-name-part> <tp:taxon-name-part taxon-name-part-type="species">fordiana</tp:taxon-name-part></tp:taxon-name></italic> Oliver, pl. 1953]. <ext-link xlink:href="https://biodiversitylibrary.org/page/16235020" ext-link-type="uri" xlink:type="simple">https://biodiversitylibrary.org/page/16235020</ext-link> [accessed 30 Mar. 2020]</mixed-citation></ref><ref id="B25"><mixed-citation xmlns:xlink="http://www.w3.org/1999/xlink" xlink:type="simple">Dandy JE (1928c) New or noteworthy Chinese <tp:taxon-name><tp:taxon-name-part taxon-name-part-type="tribe">Magnolieae</tp:taxon-name-part></tp:taxon-name>. Notes from the Royal Botanic Garden, Edinburgh 16(77): 123–133. <ext-link xlink:href="10.2307/4107183" ext-link-type="doi" xlink:type="simple">https://doi.org/10.2307/4107183</ext-link></mixed-citation></ref><ref id="B91"><mixed-citation xmlns:xlink="http://www.w3.org/1999/xlink" xlink:type="simple">Peng ZH (2008) Urban and Rural Arbores in China. China Forestry Publishing House, Beijing. [<italic><tp:taxon-name><tp:taxon-name-part taxon-name-part-type="genus">Manglietia</tp:taxon-name-part> <tp:taxon-name-part taxon-name-part-type="species">fordiana</tp:taxon-name-part></tp:taxon-name></italic>, pp. 84–85; <italic><tp:taxon-name><tp:taxon-name-part taxon-name-part-type="genus">Michelia</tp:taxon-name-part> <tp:taxon-name-part taxon-name-part-type="species">macclurei</tp:taxon-name-part></tp:taxon-name></italic>, pp. 86–87]</mixed-citation></ref><ref id="B108"><mixed-citation xmlns:xlink="http://www.w3.org/1999/xlink" xlink:type="simple">Sutton J (2022) <italic><tp:taxon-name><tp:taxon-name-part taxon-name-part-type="genus">Manglietia</tp:taxon-name-part> <tp:taxon-name-part taxon-name-part-type="species">fordiana</tp:taxon-name-part></tp:taxon-name></italic>. Trees and Shrubs Online. <ext-link xlink:href="https://www.treesandshrubsonline.org/" ext-link-type="uri" xlink:type="simple">https://www.treesandshrubsonline.org/</ext-link> [accessed 21 Mar. 2026]</mixed-citation></ref><ref id="B134"><mixed-citation xmlns:xlink="http://www.w3.org/1999/xlink" xlink:type="simple">Yang XY, Jiang H, Lin SG, Deng LX, Yang CH (2016) Community characteristics of <italic><tp:taxon-name><tp:taxon-name-part taxon-name-part-type="genus">Michelia</tp:taxon-name-part> <tp:taxon-name-part taxon-name-part-type="species">chongjiangensis</tp:taxon-name-part></tp:taxon-name></italic> in Congjiang County, Guizhou. Guizhou Agricultural Sciences 2016(9): 144–147. [In Chinese, English subtitle / abstract] <ext-link xlink:href="https://www.docin.com/p-4673038387.html" ext-link-type="uri" xlink:type="simple">https://www.docin.com/p-4673038387.html</ext-link> [accessed 15 Apr. 2026]</mixed-citation></ref><ref id="B43"><mixed-citation xmlns:xlink="http://www.w3.org/1999/xlink" xlink:type="simple">Grimshaw J, Bayton R (2009) New Trees–Recent Introductions to Cultivation. International Dendrology Society, Kew Publishing, Royal Botanic Gardens Kew. Also frequently updated version Trees and Shrubs Online. <ext-link xlink:href="https://www.treesandshrubsonline.org/" ext-link-type="uri" xlink:type="simple">https://www.treesandshrubsonline.org/</ext-link></mixed-citation></ref><ref id="B69"><mixed-citation xmlns:xlink="http://www.w3.org/1999/xlink" xlink:type="simple">Li TZ, Zhang SY, Deng YF, Li YL (2024) Comparative analysis of chloroplast genomes for the genus <italic><tp:taxon-name><tp:taxon-name-part taxon-name-part-type="genus">Manglietia</tp:taxon-name-part></tp:taxon-name></italic> Blume (<tp:taxon-name><tp:taxon-name-part taxon-name-part-type="family">Magnoliaceae</tp:taxon-name-part></tp:taxon-name>): Molecular structure and phylogenetic evolution. Genes 15(4): 406. [included in special issue Molecular Mechanisms of Adaptive Evolution in Trees]. <ext-link xlink:href="10.3390/genes15040406" ext-link-type="doi" xlink:type="simple">https://doi.org/10.3390/genes15040406</ext-link></mixed-citation></ref><ref id="B72"><mixed-citation xmlns:xlink="http://www.w3.org/1999/xlink" xlink:type="simple">Li YK, Wang XM (1987) A new species of <italic><tp:taxon-name><tp:taxon-name-part taxon-name-part-type="genus">Michelia</tp:taxon-name-part></tp:taxon-name></italic> from Guizhou. Acta Phytotaxonomica Sinica 25(5): 408–409. [In Chinese and Latin, English subtitle] <ext-link xlink:href="https://www.jse.ac.cn/EN/Y1987/V25/I5/408" ext-link-type="uri" xlink:type="simple">https://www.jse.ac.cn/EN/Y1987/V25/I5/408</ext-link> [accessed 27 Mar. 2020]</mixed-citation></ref><ref id="B56"><mixed-citation xmlns:xlink="http://www.w3.org/1999/xlink" xlink:type="simple">Law YW (1985) Taxa nova Magnoliacearum. Bulletin of Botanical Research (Harbin) 5(3): 121–131. [In Chinese with Latin abstract] <ext-link xlink:href="http://bbr.nefu.edu.cn/EN/Y1985/V5/I3/121" ext-link-type="uri" xlink:type="simple">http://bbr.nefu.edu.cn/EN/Y1985/V5/I3/121</ext-link> [accessed 30 Mar. 2020]</mixed-citation></ref><ref id="B83"><mixed-citation xmlns:xlink="http://www.w3.org/1999/xlink" xlink:type="simple">Luo Y, Luo W, Zhao TX, Yang Y, Yuan L, Zhang PZ, Gong ZX, Li HZ, Sima YK, Xu T (2025) The complete chloroplast genomes of three <italic><tp:taxon-name><tp:taxon-name-part taxon-name-part-type="genus">Manglietia</tp:taxon-name-part></tp:taxon-name></italic> species and phylogenetic insight into the genus <italic><tp:taxon-name><tp:taxon-name-part taxon-name-part-type="genus">Manglietia</tp:taxon-name-part></tp:taxon-name></italic> Blume. Current Issues in Molecular Biology 47(9): 737 <ext-link xlink:href="10.3390/cimb47090737" ext-link-type="doi" xlink:type="simple">https://doi.org/10.3390/cimb47090737</ext-link></mixed-citation></ref><ref id="B137"><mixed-citation xmlns:xlink="http://www.w3.org/1999/xlink" xlink:type="simple">Zhang Z, Shen JM, Chen R, Li M (2022) Study on native <italic><tp:taxon-name><tp:taxon-name-part taxon-name-part-type="genus">Manglietia</tp:taxon-name-part></tp:taxon-name></italic> resources and landscape application in Guizhou. Guizhou Forestry Science and Technology 50(2): 47–50. [In Chinese, English subtitle / abstract] <ext-link xlink:href="https://www.doc88.com/p-67187932006373.html" ext-link-type="uri" xlink:type="simple">https://www.doc88.com/p-67187932006373.html</ext-link> [accessed 3 Feb. 2026].</mixed-citation></ref><ref id="B51"><mixed-citation xmlns:xlink="http://www.w3.org/1999/xlink" xlink:type="simple">IUCN (2026) The IUCN Red List of Threatened Species. Version 2025-2. International Union for the Conservation of Nature and Natural Resources. Gland, Switzerland and Cambridge, UK. <ext-link xlink:href="https://www.iucnredlist.org/species/193957/2292193" ext-link-type="uri" xlink:type="simple">https://www.iucnredlist.org/species/193957/2292193</ext-link> [accessed 5 Feb. 2026]</mixed-citation></ref><ref id="B84"><mixed-citation xmlns:xlink="http://www.w3.org/1999/xlink" xlink:type="simple">Ministry of Environmental Protection &amp; Chinese Academy of Sciences (2014) <tp:taxon-name><tp:taxon-name-part taxon-name-part-type="family">Magnoliaceae</tp:taxon-name-part></tp:taxon-name>. In: The Chinese Red List of Biodiversity—Higher Plants Volume. [aka: Red List of China Higher Plants]: 376–378.</mixed-citation></ref><ref id="B95"><mixed-citation xmlns:xlink="http://www.w3.org/1999/xlink" xlink:type="simple">Qin HN, Yang Y, Dong SY, He Q, Jia Y, Zhao LN, Yu SX, Liu HY, Liu B, Yan YC, Xiang JY, Xia NH, Peng H, Li ZY, Zhang ZX, He XJ (2017) <tp:taxon-name><tp:taxon-name-part taxon-name-part-type="family">Magnoliaceae</tp:taxon-name-part></tp:taxon-name>. In: Threatened species list of China’s higher plants: 725. Biodiversity Science 25(7): 696–744. [In Chinese, English subtitle / abstract] [lists species considered Critically Endangered (CR), Endangered (EN) and Vulnerable (VU)].</mixed-citation></ref><ref id="B140"><mixed-citation xmlns:xlink="http://www.w3.org/1999/xlink" xlink:type="simple">Zou TC (2001) Study on germplasma resources and utilization evaluation for Guizhou endemic spermatophyte. Scientia Silvae Sinicae 37(3): 46–57. [In Chinese, English subtitle / abstract] <ext-link xlink:href="http://www.linyekexue.net/CN/article/downloadArticleFile.do?attachType=PDF&amp;id=3458" ext-link-type="uri" xlink:type="simple">http://www.linyekexue.net/CN/article/downloadArticleFile.do?attachType=PDF&amp;id=3458</ext-link> [accessed 17 Oct. 2022]</mixed-citation></ref><ref id="B49"><mixed-citation xmlns:xlink="http://www.w3.org/1999/xlink" xlink:type="simple">Huang CM, Zou TC (2002) Study on peculiar ornamental wild species germ plasma and its effective utilization from <tp:taxon-name><tp:taxon-name-part taxon-name-part-type="family">Magnoliaceae</tp:taxon-name-part></tp:taxon-name> and <tp:taxon-name><tp:taxon-name-part taxon-name-part-type="family">Ericaceae</tp:taxon-name-part></tp:taxon-name> in Guizhou. Journal of Guizhou University (Natural Science) 19(2): 169–176. [In Chinese, English end title / abstract] <ext-link xlink:href="http://www.doc88.com/p-1814671463792.html" ext-link-type="uri" xlink:type="simple">http://www.doc88.com/p-1814671463792.html</ext-link> [accessed 30 Mar. 2020]</mixed-citation></ref><ref id="B76"><mixed-citation xmlns:xlink="http://www.w3.org/1999/xlink" xlink:type="simple">Linghu KH, Qin LJ, Chen ZG, Liu SF, Xiong ZB, Wang CS (2012) The status and protection of rare and endangered plant <italic><tp:taxon-name><tp:taxon-name-part taxon-name-part-type="genus">Manglietia</tp:taxon-name-part> <tp:taxon-name-part taxon-name-part-type="species">calcarea</tp:taxon-name-part></tp:taxon-name></italic> X. H. Song in Maolan National Nature Reserve. Chinese Agricultural Science Bulletin 28(28): 100–103. [In Chinese, English subtitle / abstract] <ext-link xlink:href="https://www.casb.org.cn/EN/abstract/abstract13757.shtml" ext-link-type="uri" xlink:type="simple">https://www.casb.org.cn/EN/abstract/abstract13757.shtml</ext-link> [accessed 26 Oct. 2022]</mixed-citation></ref><ref id="B52"><mixed-citation xmlns:xlink="http://www.w3.org/1999/xlink" xlink:type="simple">Jin JM et al. (1992) <italic><tp:taxon-name><tp:taxon-name-part taxon-name-part-type="genus">Manglietia</tp:taxon-name-part> <tp:taxon-name-part taxon-name-part-type="species">aromatica</tp:taxon-name-part></tp:taxon-name></italic>, p. 430. In: Fu LK, Jin JM (Eds) China Plant Red Data Book: Rare and Endangered Plants. Vol. 1. Science Press, Beijing, New York. 741 pp.</mixed-citation></ref><ref id="B61"><mixed-citation xmlns:xlink="http://www.w3.org/1999/xlink" xlink:type="simple">Léveillé H (1914–1915) Flore du Kouy-Tchéou. (=Flora of Guizhou), Le Mans, France. Lithographed from handwritten manuscript. [In French]. [<italic><tp:taxon-name><tp:taxon-name-part taxon-name-part-type="genus">Magnolia</tp:taxon-name-part></tp:taxon-name></italic>, <italic><tp:taxon-name><tp:taxon-name-part taxon-name-part-type="genus">Manglietia</tp:taxon-name-part></tp:taxon-name></italic>, <italic><tp:taxon-name><tp:taxon-name-part taxon-name-part-type="genus">Michelia</tp:taxon-name-part></tp:taxon-name></italic>, pp. 269–270]. <ext-link xlink:href="https://www.biodiversitylibrary.org/item/9613#page/258/mode/1up" ext-link-type="uri" xlink:type="simple">https://www.biodiversitylibrary.org/item/9613#page/258/mode/1up</ext-link> [accessed 5 Jan. 2023]</mixed-citation></ref></ref-list></tp:taxon-treatment>
