# Supplementary material for: If these aren’t genuine species, what are? An analysis of heterotypic synonyms contributes to 19 new names and 20 new combinations in Magnolia (Magnoliaceae). Part 2: New combinations
Source: PhytoKeys. 2026 Jul 10;277:77–151. doi: 10.3897/phytokeys.277.195893 (PMC13379712; doi:10.3897/phytokeys.277.195893)
Supplement: XML Treatment for Magnolia calcicola [file phytokeys.277.195893-treatment4.xml]

<!DOCTYPE tp:taxon-treatment
  PUBLIC "-//TaxonX//DTD Taxonomic Treatment Publishing DTD v0 20100105//EN" "tax-treatment-NSO.dtd">
<tp:taxon-treatment xmlns:tp="http://www.plazi.org/taxpub"><tp:treatment-meta><kwd-group><label>Taxon classification</label><kwd>
                <named-content content-type="kingdom">Plantae</named-content>
              </kwd><kwd>
                <named-content content-type="order">Magnoliales</named-content>
              </kwd><kwd>
                <named-content content-type="family">Magnoliaceae</named-content>
              </kwd></kwd-group><mixed-citation publication-type="journal"><person-group><name><surname>Callaghan</surname><given-names>Christopher B.</given-names></name><name><surname>Png</surname><given-names>Siak K.</given-names></name></person-group><article-title>If these aren’t genuine species, what are? An analysis of heterotypic synonyms contributes to 19 new names and 20 new combinations in <italic><tp:taxon-name><tp:taxon-name-part taxon-name-part-type="genus" reg="Magnolia">Magnolia</tp:taxon-name-part></tp:taxon-name></italic> (<tp:taxon-name><tp:taxon-name-part taxon-name-part-type="family" reg="Magnoliaceae">Magnoliaceae</tp:taxon-name-part></tp:taxon-name>). Part 2: New combinations</article-title><source>PhytoKeys</source><day>10</day><month>07</month><year>2026</year><volume>277</volume><fpage>77</fpage><lpage>151</lpage><pub-id pub-id-type="doi">10.3897/phytokeys.277.195893</pub-id></mixed-citation></tp:treatment-meta><tp:nomenclature><tp:taxon-name><object-id xmlns:xlink="http://www.w3.org/1999/xlink" content-type="arpha" xlink:type="simple">0C7176A9-BD4C-50C8-AF04-F5F1B8A163AE</object-id>
                    		<tp:taxon-name-part taxon-name-part-type="genus" reg="Magnolia">Magnolia</tp:taxon-name-part> <tp:taxon-name-part taxon-name-part-type="species" reg="calcicola">calcicola</tp:taxon-name-part>
                    	
                    		<object-id xmlns:xlink="http://www.w3.org/1999/xlink" content-type="ipni" xlink:type="simple">urn:lsid:ipni.org:names:77382807-1</object-id>
                    	</tp:taxon-name><tp:taxon-authority>(C.Y. Wu ex Y.H Liu &amp; R.F. Wu) C.B.Callaghan &amp; S.K.Png</tp:taxon-authority><tp:taxon-status xmlns:xlink="http://www.w3.org/1999/xlink" xlink:type="simple">comb. nov.</tp:taxon-status><xref ref-type="fig" rid="F1">Tables 6, 7, Figs 1</xref><xref ref-type="fig" rid="F3">, 5</xref><tp:nomenclature-citation-list><tp:nomenclature-citation><tp:taxon-name><tp:taxon-name-part taxon-name-part-type="genus" reg="Michelia">Michelia</tp:taxon-name-part> <tp:taxon-name-part taxon-name-part-type="species" reg="calcicola">calcicola</tp:taxon-name-part></tp:taxon-name><comment> C.Y. Wu ex Law &amp; Y.F. Wu, Acta Botanica Yunnanica 10(3): 339, fig. 5: 9–16 (Liu &amp; Wu [<xref ref-type="bibr" rid="B58">Law and Wu 1988</xref>]). <bold>[Basionym]</bold>.</comment></tp:nomenclature-citation><tp:nomenclature-citation><tp:taxon-name><tp:taxon-name-part taxon-name-part-type="genus" reg="Michelia">Michelia</tp:taxon-name-part> <tp:taxon-name-part taxon-name-part-type="species" reg="ingrata">ingrata</tp:taxon-name-part></tp:taxon-name><comment> B.L. Chen &amp; S.C. Yang, in Annals of Missouri Botanical Garden 80(4): 1067 (<xref ref-type="bibr" rid="B15">Chen and Nooteboom 1993</xref>) and World Checklist and Bibliography of <tp:taxon-name><tp:taxon-name-part taxon-name-part-type="family" reg="Magnoliaceae">Magnoliaceae</tp:taxon-name-part></tp:taxon-name>: 57 (<xref ref-type="bibr" rid="B38">Frodin and Govaerts 1996</xref>), both p.p. quoad syn. <tp:taxon-name><tp:taxon-name-part taxon-name-part-type="genus" reg="Michelia">Michelia</tp:taxon-name-part> <tp:taxon-name-part taxon-name-part-type="species" reg="calcicola">calcicola</tp:taxon-name-part></tp:taxon-name> C.Y. Wu ex Law &amp; Y.F. Wu.</comment></tp:nomenclature-citation><tp:nomenclature-citation><tp:taxon-name><tp:taxon-name-part taxon-name-part-type="genus" reg="Michelia">Michelia</tp:taxon-name-part> <tp:taxon-name-part taxon-name-part-type="species" reg="fulva">fulva</tp:taxon-name-part></tp:taxon-name><comment> Hung T. Chang &amp; B.L. Chen, in Acta Botanica Yunnanica 19(2): 137 (<xref ref-type="bibr" rid="B63">Li 1997</xref>) and Proceedings of the Sixth National Scientific Conference on the Ecology and Biological Resources, Hanoi, Vietnam: 134 (<xref ref-type="bibr" rid="B86">Nguyễn et al. 2015</xref>), both p.p. quoad syn. <tp:taxon-name><tp:taxon-name-part taxon-name-part-type="genus" reg="Michelia">Michelia</tp:taxon-name-part> <tp:taxon-name-part taxon-name-part-type="species" reg="calcicola">calcicola</tp:taxon-name-part></tp:taxon-name> C.Y. Wu ex Law &amp; Y.F. Wu—Flora of China Vol. 7: 81 (<xref ref-type="bibr" rid="B126">Xia et al. 2008</xref>), p.p. quoad syns. <tp:taxon-name><tp:taxon-name-part taxon-name-part-type="genus" reg="Michelia">Michelia</tp:taxon-name-part> <tp:taxon-name-part taxon-name-part-type="species" reg="calcicola">calcicola</tp:taxon-name-part></tp:taxon-name> C.Y. Wu ex Law &amp; Y.F. Wu and <tp:taxon-name><tp:taxon-name-part taxon-name-part-type="genus" reg="Michelia">Michelia</tp:taxon-name-part> <tp:taxon-name-part taxon-name-part-type="species" reg="fulva">fulva</tp:taxon-name-part> <tp:taxon-name-part taxon-name-part-type="infraspecific-rank">var.</tp:taxon-name-part> <tp:taxon-name-part taxon-name-part-type="variety" reg="calcicola">calcicola</tp:taxon-name-part></tp:taxon-name> (C.Y. Wu ex Law &amp; Y.F. Wu) Sima &amp; Hong Yu.</comment></tp:nomenclature-citation><tp:nomenclature-citation><tp:taxon-name><tp:taxon-name-part taxon-name-part-type="genus" reg="Magnolia">Magnolia</tp:taxon-name-part> <tp:taxon-name-part taxon-name-part-type="species" reg="fulva">fulva</tp:taxon-name-part></tp:taxon-name><comment> (Hung T. Chang &amp; B.L. Chen) Figlar, online at World Checklist of <tp:taxon-name><tp:taxon-name-part taxon-name-part-type="family" reg="Magnoliaceae">Magnoliaceae</tp:taxon-name-part></tp:taxon-name> (<xref ref-type="bibr" rid="B40">Govaerts 2003</xref>), p.p. quoad syn. <tp:taxon-name><tp:taxon-name-part taxon-name-part-type="genus" reg="Michelia">Michelia</tp:taxon-name-part> <tp:taxon-name-part taxon-name-part-type="species" reg="calcicola">calcicola</tp:taxon-name-part></tp:taxon-name> C.Y. Wu ex Law &amp; Y.F. Wu.</comment></tp:nomenclature-citation><tp:nomenclature-citation><tp:taxon-name><tp:taxon-name-part taxon-name-part-type="genus" reg="Michelia">Michelia</tp:taxon-name-part> <tp:taxon-name-part taxon-name-part-type="species" reg="fulva">fulva</tp:taxon-name-part> <tp:taxon-name-part taxon-name-part-type="infraspecific-rank">var.</tp:taxon-name-part> <tp:taxon-name-part taxon-name-part-type="variety" reg="calcicola">calcicola</tp:taxon-name-part></tp:taxon-name><comment>(C.Y. Wu ex Law &amp; Y.F. Wu) Sima &amp; Hong Yu, in Seed Plants of Honghe Region in SE Yunnan, China: 55 (<xref ref-type="bibr" rid="B98">Shui 2003</xref>), Vouchered Flora of Southeast Yunnan, Vol. 1: 57 (<xref ref-type="bibr" rid="B102">Sima and Lu 2009</xref>), A Taxonomic Revision of the <tp:taxon-name><tp:taxon-name-part taxon-name-part-type="family" reg="Magnoliaceae">Magnoliaceae</tp:taxon-name-part></tp:taxon-name> from China: 186 (<xref ref-type="bibr" rid="B101">Sima 2011</xref>) and <tp:taxon-name><tp:taxon-name-part taxon-name-part-type="family" reg="Magnoliaceae">Magnoliaceae</tp:taxon-name-part></tp:taxon-name> Plants of Guizhou: 118 (<xref ref-type="bibr" rid="B31">Deng and Yang 2015</xref>), each p.p. quoad syn. <tp:taxon-name><tp:taxon-name-part taxon-name-part-type="genus" reg="Michelia">Michelia</tp:taxon-name-part> <tp:taxon-name-part taxon-name-part-type="species" reg="calcicola">calcicola</tp:taxon-name-part></tp:taxon-name> C.Y. Wu ex Law &amp; Y.F. Wu.</comment></tp:nomenclature-citation></tp:nomenclature-citation-list></tp:nomenclature><tp:treatment-sec sec-type="Present Chinese names"><title>Present Chinese names.</title><p>石灰含笑 or 灰岩含笑 meaning “lime michelia or limestone michelia”, and also 钙土含笑 meaning “calcareous soil michelia”.</p><fig id="F3" position="float" orientation="portrait"><object-id xmlns:xlink="http://www.w3.org/1999/xlink" content-type="doi" xlink:type="simple">10.3897/phytokeys.277.195893.figure5</object-id><object-id xmlns:xlink="http://www.w3.org/1999/xlink" content-type="zenodo_dep_id" xlink:type="simple">21319287</object-id><object-id xmlns:xlink="http://www.w3.org/1999/xlink" content-type="arpha" xlink:type="simple">E3E98716-8C54-5929-B817-E33A44A0BB0C</object-id><label>Figure 5.</label><caption><p><italic><tp:taxon-name><tp:taxon-name-part taxon-name-part-type="genus" reg="Magnolia">Magnolia</tp:taxon-name-part> <tp:taxon-name-part taxon-name-part-type="species" reg="calcicola">calcicola</tp:taxon-name-part></tp:taxon-name></italic> (<italic><tp:taxon-name><tp:taxon-name-part taxon-name-part-type="genus" reg="Michelia">Michelia</tp:taxon-name-part> <tp:taxon-name-part taxon-name-part-type="species" reg="calcicola">calcicola</tp:taxon-name-part></tp:taxon-name></italic>) showing its yellow flowers – photo taken by the authors at Kunming Botanical Garden, Yunnan on 17 April 2017. © Callaghan &amp; Png (ABA).</p></caption><graphic xmlns:xlink="http://www.w3.org/1999/xlink" xlink:href="phytokeys-277-077_article-195893__-g003.jpg" id="oo_1712339.jpg" position="float" orientation="portrait" xlink:type="simple"><uri content-type="original_file" xlink:type="simple">https://binary.pensoft.net/fig/1712339</uri></graphic></fig></tp:treatment-sec><tp:treatment-sec sec-type="Proposed Chinese name"><title>Proposed Chinese name.</title><p>灰岩木兰 meaning “limestone magnolia”.</p></tp:treatment-sec><tp:treatment-sec sec-type="Type"><title>Type.</title><p>China. <bold>Yunnan Province</bold> • Guangnan County, alt. 1500 m, on rock hill, 11 Mar. 1940, fl, <italic>Wang Chi-wu, Zhang Ying-bo, Liu Ying 87716</italic>. holotype: <named-content xmlns:xlink="http://www.w3.org/1999/xlink" content-type="dwc:institutional_code" xlink:title="Kunming Institute of Botany, Chinese Academy of Sciences" xlink:href="https://scientific-collections.gbif.org/institution/6039165f-1334-4ac6-a955-5542100c0e50" xlink:type="simple">KUN</named-content> 41631! Isotypes: <abbrev xmlns:xlink="http://www.w3.org/1999/xlink" content-type="institution" xlink:title="Department of Taxonomy Herbarium, South China Institute of Botany (SCBI), Chinese Academy of Sciences, Tianhe District, Guangzhou, Guangdong, China" xlink:type="simple">IBSC</abbrev> 0053097! <named-content xmlns:xlink="http://www.w3.org/1999/xlink" content-type="dwc:institutional_code" xlink:title="Institute of Botany, Chinese Academy of Sciences" xlink:href="https://scientific-collections.gbif.org/institution/ac8eb8fc-0703-4408-8388-686764b75877" xlink:type="simple">PE</named-content> 00103787!</p><p><bold>Paratypes</bold>. China. <bold>Yunnan Province</bold> • Malipo County, Tien-chang, alt. 1200 m, in wooded valley, occasional, 8 m tree, 20 Feb. 1940, <italic>Wang Chi-wu 87033</italic>. <abbrev xmlns:xlink="http://www.w3.org/1999/xlink" content-type="institution" xlink:title="Department of Taxonomy Herbarium, South China Institute of Botany (SCBI), Chinese Academy of Sciences, Tianhe District, Guangzhou, Guangdong, China" xlink:type="simple">IBSC</abbrev> 0053094 n.v. <abbrev xmlns:xlink="http://www.w3.org/1999/xlink" content-type="institution" xlink:title="Department of Taxonomy Herbarium, South China Institute of Botany (SCBI), Chinese Academy of Sciences, Tianhe District, Guangzhou, Guangdong, China" xlink:type="simple">IBSC</abbrev> 0053095 n.v. <named-content xmlns:xlink="http://www.w3.org/1999/xlink" content-type="dwc:institutional_code" xlink:title="Kunming Institute of Botany, Chinese Academy of Sciences" xlink:href="https://scientific-collections.gbif.org/institution/6039165f-1334-4ac6-a955-5542100c0e50" xlink:type="simple">KUN</named-content> 41642 n.v. <named-content xmlns:xlink="http://www.w3.org/1999/xlink" content-type="dwc:institutional_code" xlink:title="Institute of Botany, Chinese Academy of Sciences" xlink:href="https://scientific-collections.gbif.org/institution/ac8eb8fc-0703-4408-8388-686764b75877" xlink:type="simple">PE</named-content> 00103784! <named-content xmlns:xlink="http://www.w3.org/1999/xlink" content-type="dwc:institutional_code" xlink:title="Northwestern Institute of Botany" xlink:href="https://scientific-collections.gbif.org/institution/87662249-f867-4965-8ef5-2975241e46b8" xlink:type="simple">WUK</named-content> 0274842 n.v. <bold>ibid</bold>. • alt. 1800–2000 m, 4.5 m tree with shrubby habit, rare, in open thickets on rock, 3 Nov. 1947, <italic>Feng Kuo-mei 12844</italic>. <named-content xmlns:xlink="http://www.w3.org/1999/xlink" content-type="dwc:institutional_code" xlink:title="Kunming Institute of Botany, Chinese Academy of Sciences" xlink:href="https://scientific-collections.gbif.org/institution/6039165f-1334-4ac6-a955-5542100c0e50" xlink:type="simple">KUN</named-content> 41632 n.v. <named-content xmlns:xlink="http://www.w3.org/1999/xlink" content-type="dwc:institutional_code" xlink:title="Institute of Botany, Chinese Academy of Sciences" xlink:href="https://scientific-collections.gbif.org/institution/ac8eb8fc-0703-4408-8388-686764b75877" xlink:type="simple">PE</named-content> 00934131! <named-content xmlns:xlink="http://www.w3.org/1999/xlink" content-type="dwc:institutional_code" xlink:title="Institute of Botany, Chinese Academy of Sciences" xlink:href="https://scientific-collections.gbif.org/institution/ac8eb8fc-0703-4408-8388-686764b75877" xlink:type="simple">PE</named-content> 00934132<bold>! Xichou County</bold> • Shi Shan, mountain-top forest, <italic>C.A. Wu</italic> (<italic>Wu Quan-an</italic>) <italic>8019</italic>. <named-content xmlns:xlink="http://www.w3.org/1999/xlink" content-type="dwc:institutional_code" xlink:title="Kunming Institute of Botany, Chinese Academy of Sciences" xlink:href="https://scientific-collections.gbif.org/institution/6039165f-1334-4ac6-a955-5542100c0e50" xlink:type="simple">KUN</named-content>? n.v. – <bold>Guangxi Zhuang Autonomous Region</bold> • Longjin (Longzhou) County, Jingang Shan, alt. 590 m, Jan. 1965, <italic>Chen Shao-qing</italic> (<italic>S.H. Chun</italic>) <italic>13315</italic>. <abbrev xmlns:xlink="http://www.w3.org/1999/xlink" content-type="institution" xlink:title="Department of Taxonomy Herbarium, South China Institute of Botany (SCBI), Chinese Academy of Sciences, Tianhe District, Guangzhou, Guangdong, China" xlink:type="simple">IBSC</abbrev> 0053093 n.v.</p><table-wrap id="T6" position="float" orientation="portrait"><label>Table 6.</label><caption><p>The <bold>29 presently known</bold> differentiating features between <italic><tp:taxon-name><tp:taxon-name-part taxon-name-part-type="genus" reg="Michelia">Michelia</tp:taxon-name-part> <tp:taxon-name-part taxon-name-part-type="species" reg="calcicola">calcicola</tp:taxon-name-part></tp:taxon-name></italic> C.Y. Wu ex Law &amp; Y.F. Wu <italic>and <tp:taxon-name><tp:taxon-name-part taxon-name-part-type="genus" reg="Michelia">Michelia</tp:taxon-name-part> <tp:taxon-name-part taxon-name-part-type="species" reg="fulva">fulva</tp:taxon-name-part></tp:taxon-name></italic> Hung T. Chang &amp; B.L. Chen.</p></caption><table><tbody><tr><th rowspan="1" colspan="1">
                      <bold>Plant feature</bold>
                    </th><th rowspan="1" colspan="1">
                      <bold>
                        <italic>
                          <tp:taxon-name><tp:taxon-name-part taxon-name-part-type="genus" reg="Michelia">Michelia</tp:taxon-name-part> <tp:taxon-name-part taxon-name-part-type="species" reg="calcicola">calcicola</tp:taxon-name-part></tp:taxon-name>
                        </italic>
                      </bold>
                    </th><th rowspan="1" colspan="1">
                      <bold>
                        <italic>
                          <tp:taxon-name><tp:taxon-name-part taxon-name-part-type="genus" reg="Michelia">Michelia</tp:taxon-name-part> <tp:taxon-name-part taxon-name-part-type="species" reg="fulva">fulva</tp:taxon-name-part></tp:taxon-name>
                        </italic>
                      </bold>
                    </th></tr><tr><td rowspan="1" colspan="1">
                      <bold>life form</bold>
                    </td><td rowspan="1" colspan="1">
                      <bold>small-sized tree to 8 m (paratype)</bold>
                    </td><td rowspan="1" colspan="1">
                      <bold>medium-sized tree to ca. 15 m (to 16 m<sup>2</sup>)</bold>
                    </td></tr><tr><td rowspan="1" colspan="1">
                      <bold>colour of twigs</bold>
                    </td><td rowspan="1" colspan="1">
                      <bold>dark brown</bold>
                    </td><td rowspan="1" colspan="1">
                      <bold>greyish-white<sup>2</sup></bold>
                    </td></tr><tr><td rowspan="1" colspan="1">twig indumentum</td><td rowspan="1" colspan="1">initially pale yellow tomentose, then glabrous</td><td rowspan="1" colspan="1">fulvo tomentose (coppery or rufous tomentose<bold><sup>2</sup></bold>)</td></tr><tr><td rowspan="1" colspan="1">bud indumentum</td><td rowspan="1" colspan="1">yellowish-brown tomentose<bold><sup>1</sup></bold></td><td rowspan="1" colspan="1">gold-flecked velutinus</td></tr><tr><td rowspan="1" colspan="1">leaf texture</td><td rowspan="1" colspan="1">leathery.</td><td rowspan="1" colspan="1">thickly leathery</td></tr><tr><td rowspan="1" colspan="1">leaf shape</td><td rowspan="1" colspan="1">oblong or oblong-ovate</td><td rowspan="1" colspan="1">elliptic or ovate-elliptic</td></tr><tr><td rowspan="1" colspan="1">
                      <bold>leaf dimensions</bold>
                    </td><td rowspan="1" colspan="1">
                      <bold>13–18 × 4.5–7 cm</bold>
                    </td><td rowspan="1" colspan="1">
                      <bold>ca. 18–23.5 × 8–10 cm</bold>
                    </td></tr><tr><td rowspan="1" colspan="1">leaf apex</td><td rowspan="1" colspan="1">acuminate or acute</td><td rowspan="1" colspan="1">obtuse or subacute</td></tr><tr><td rowspan="1" colspan="1">leaf base</td><td rowspan="1" colspan="1">cuneate or rounded</td><td rowspan="1" colspan="1">rounded or broadly obtuse</td></tr><tr><td rowspan="1" colspan="1">leaf indumentum or not adaxially</td><td rowspan="1" colspan="1">appressed villose when young, then glabrous</td><td rowspan="1" colspan="1">glabrous.</td></tr><tr><td rowspan="1" colspan="1">young leaf abaxial indumentum</td><td rowspan="1" colspan="1">appressed yellow-brown villose when young, then glabrous</td><td rowspan="1" colspan="1">coppery turning grey tomentellous, then glabrescent<bold><sup>2</sup></bold></td></tr><tr><td rowspan="1" colspan="1">
                      <bold>lateral leaf vein pairs</bold>
                    </td><td rowspan="1" colspan="1">
                      <bold>13–17</bold>
                    </td><td rowspan="1" colspan="1">
                      <bold>9–11</bold>
                    </td></tr><tr><td rowspan="1" colspan="1">stipules to petiole</td><td rowspan="1" colspan="1">fully parted</td><td rowspan="1" colspan="1">joined for approx. lower quarter</td></tr><tr><td rowspan="1" colspan="1">
                      <bold>petiole length</bold>
                    </td><td rowspan="1" colspan="1">
                      <bold>1.5–3 cm</bold>
                    </td><td rowspan="1" colspan="1">
                      <bold>3.2–4.5 cm</bold>
                    </td></tr><tr><td rowspan="1" colspan="1">flower peduncle indumentum</td><td rowspan="1" colspan="1">densely yellow long tomentose</td><td rowspan="1" colspan="1">yellowish-brown velutinous</td></tr><tr><td rowspan="1" colspan="1">
                      <bold>tepal number</bold>
                    </td><td rowspan="1" colspan="1">
                      <bold>9</bold>
                    </td><td rowspan="1" colspan="1">
                      <bold>13 (13–17 <sup>2</sup>)</bold>
                    </td></tr><tr><td rowspan="1" colspan="1">tepal colour</td><td rowspan="1" colspan="1">yellow (see Figs <xref ref-type="fig" rid="F1">1</xref>, p. 80 and 5, p.95)</td><td rowspan="1" colspan="1">: red (white, fading to yellow<bold><sup>2</sup></bold>)</td></tr><tr><td rowspan="1" colspan="1">
                      <bold>tepal dimensions</bold>
                    </td><td rowspan="1" colspan="1">
                      <bold>4–4.5 × 1–1.5 cm</bold>
                    </td><td rowspan="1" colspan="1">
                      <bold>external tepals 4.7–5.3 × 2.6–3 cm internal tepals 4.3–4.7 × 1.6–2 cm</bold>
                    </td></tr><tr><td rowspan="1" colspan="1">
                      <bold>stamen length</bold>
                    </td><td rowspan="1" colspan="1">
                      <bold>20–24 mm</bold>
                    </td><td rowspan="1" colspan="1">
                      <bold>33–38 mm</bold>
                    </td></tr><tr><td rowspan="1" colspan="1">
                      <bold>anther length</bold>
                    </td><td rowspan="1" colspan="1">
                      <bold>15–17 mm</bold>
                    </td><td rowspan="1" colspan="1">
                      <bold>25–28 mm</bold>
                    </td></tr><tr><td rowspan="1" colspan="1">
                      <bold>gynoecium length</bold>
                    </td><td rowspan="1" colspan="1">
                      <bold>ca. 2 cm, exserted past androecium</bold>
                    </td><td rowspan="1" colspan="1">
                      <bold>ca. 2.4 cm, incl. within androecium</bold>
                    </td></tr><tr><td rowspan="1" colspan="1">immature carpels</td><td rowspan="1" colspan="1">ovate</td><td rowspan="1" colspan="1">narrowly ovoid</td></tr><tr><td rowspan="1" colspan="1">
                      <bold>immature carpels</bold>
                    </td><td rowspan="1" colspan="1"><bold>glabrous</bold>.</td><td rowspan="1" colspan="1">
                      <bold>densely villose</bold>
                    </td></tr><tr><td rowspan="1" colspan="1">mature carpels shape</td><td rowspan="1" colspan="1">oblong.</td><td rowspan="1" colspan="1">ovoid or broadly ovate</td></tr><tr><td rowspan="1" colspan="1">
                      <bold>mature carpels size</bold>
                    </td><td rowspan="1" colspan="1">
                      <bold>15–17 x 10 mm</bold>
                    </td><td rowspan="1" colspan="1">
                      <bold>ca. 10–15 × 9–10 mm</bold>
                    </td></tr><tr><td rowspan="1" colspan="1">flowering period</td><td rowspan="1" colspan="1">March<bold><sup>1</sup></bold> (April, Fig. <xref ref-type="fig" rid="F1">1</xref> p.80; Fig. <xref ref-type="fig" rid="F3">5</xref>, p. 95) [China]</td><td rowspan="1" colspan="1">April [China]<bold><sup>2</sup></bold></td></tr><tr><td rowspan="1" colspan="1">fruiting period</td><td rowspan="1" colspan="1">November [China]<bold><sup>1</sup></bold></td><td rowspan="1" colspan="1">Sept.–Oct. [China<bold>]<sup>2</sup></bold> Oct.–Nov. [Vietnam]<bold><sup>3</sup></bold></td></tr><tr><td rowspan="1" colspan="1">altitude</td><td rowspan="1" colspan="1">590–1500 m</td><td rowspan="1" colspan="1">1690–1950 m [China]<bold><sup>2</sup></bold> 1100–1600 m [Vietnam]<bold><sup>4</sup></bold></td></tr><tr><td rowspan="1" colspan="1">distribution.</td><td rowspan="1" colspan="1">SE Yunnan, Guangxi<bold><sup>1</sup></bold></td><td rowspan="1" colspan="1">Maguan, SE Yunnan<bold><sup>2</sup></bold> Vietnam<bold><sup>4</sup></bold></td></tr></tbody></table><table-wrap-foot><fn><p>Note: The listed features of <italic><tp:taxon-name><tp:taxon-name-part taxon-name-part-type="genus" reg="Michelia">Michelia</tp:taxon-name-part> <tp:taxon-name-part taxon-name-part-type="species" reg="calcicola">calcicola</tp:taxon-name-part></tp:taxon-name></italic> are from <xref ref-type="bibr" rid="B80">Liu</xref><xref ref-type="bibr" rid="B58">[Law] and Wu (1988</xref>: 339), and <xref ref-type="bibr" rid="B81">Liu et al. (2004</xref>: 226)<bold><sup>1</sup></bold>. Those of <italic><tp:taxon-name><tp:taxon-name-part taxon-name-part-type="genus" reg="Michelia">Michelia</tp:taxon-name-part> <tp:taxon-name-part taxon-name-part-type="species" reg="fulva">fulva</tp:taxon-name-part></tp:taxon-name></italic> are from Chang and Chen in <xref ref-type="bibr" rid="B14">Chen (1987</xref>: 87), supplemented by <xref ref-type="bibr" rid="B81">Liu et al. (2004</xref>: 264)<bold><sup>2</sup></bold>, <xref ref-type="bibr" rid="B112">Vũ and Xia (2010)</xref><bold><sup>3</sup></bold> and the <xref ref-type="bibr" rid="B114">Vietnam Plant Database (2022)</xref><sup>4</sup>.</p></fn></table-wrap-foot></table-wrap><table-wrap id="T7" position="float" orientation="portrait"><label>Table 7.</label><caption><p>The <bold>25 presently known</bold> differentiating features between <italic><tp:taxon-name><tp:taxon-name-part taxon-name-part-type="genus" reg="Michelia">Michelia</tp:taxon-name-part> <tp:taxon-name-part taxon-name-part-type="species" reg="calcicola">calcicola</tp:taxon-name-part></tp:taxon-name></italic> C.Y.Wu ex Law &amp; Y.F. Wu and <italic><tp:taxon-name><tp:taxon-name-part taxon-name-part-type="genus" reg="Michelia">Michelia</tp:taxon-name-part> <tp:taxon-name-part taxon-name-part-type="species" reg="ingrata">ingrata</tp:taxon-name-part></tp:taxon-name></italic> B.L. Chen &amp; S.C. Yang.</p></caption><table><tbody><tr><th rowspan="1" colspan="1">
                      <bold>Plant feature</bold>
                    </th><th rowspan="1" colspan="1"><bold><italic><tp:taxon-name><tp:taxon-name-part taxon-name-part-type="genus" reg="Michelia">Michelia</tp:taxon-name-part> <tp:taxon-name-part taxon-name-part-type="species" reg="calcicola">calcicola</tp:taxon-name-part></tp:taxon-name></italic></bold>.</th><th rowspan="1" colspan="1"><bold><italic><tp:taxon-name><tp:taxon-name-part taxon-name-part-type="genus" reg="Michelia">Michelia</tp:taxon-name-part> <tp:taxon-name-part taxon-name-part-type="species" reg="ingrata">ingrata</tp:taxon-name-part></tp:taxon-name></italic></bold>.</th></tr><tr><td rowspan="1" colspan="1">
                      <bold>life form</bold>
                    </td><td rowspan="1" colspan="1">
                      <bold>small-sized tree to 8 m high</bold>
                    </td><td rowspan="1" colspan="1">
                      <bold>medium-sized tree to 16 m high</bold>
                    </td></tr><tr><td rowspan="1" colspan="1">colour of twigs</td><td rowspan="1" colspan="1">dark brown</td><td rowspan="1" colspan="1">pale brown<bold><sup>2</sup></bold></td></tr><tr><td rowspan="1" colspan="1">indumentum of twigs</td><td rowspan="1" colspan="1">initially pale yellow tomentose, then glabrous</td><td rowspan="1" colspan="1">densely pale brown villose in first year, then glabrescent</td></tr><tr><td rowspan="1" colspan="1">leaf texture</td><td rowspan="1" colspan="1">leathery.</td><td rowspan="1" colspan="1">thickly leathery</td></tr><tr><td rowspan="1" colspan="1">leaf shape</td><td rowspan="1" colspan="1">oblong or oblong-ovate</td><td rowspan="1" colspan="1">elliptic or obovate-elliptic</td></tr><tr><td rowspan="1" colspan="1">
                      <bold>leaf dimensions</bold>
                    </td><td rowspan="1" colspan="1">
                      <bold>13–18 × 4.5–7 cm</bold>
                    </td><td rowspan="1" colspan="1">
                      <bold>19–24 × 7.7–9.4 cm</bold>
                    </td></tr><tr><td rowspan="1" colspan="1">leaf apex</td><td rowspan="1" colspan="1">acuminate or acute</td><td rowspan="1" colspan="1">short acute (mucronate<bold><sup>2</sup></bold>)</td></tr><tr><td rowspan="1" colspan="1">leaf base</td><td rowspan="1" colspan="1">cuneate or rounded</td><td rowspan="1" colspan="1">broadly cuneate</td></tr><tr><td rowspan="1" colspan="1">leaf indumentum adaxial</td><td rowspan="1" colspan="1">appressed villose initially, then glabrous</td><td rowspan="1" colspan="1">glabrous.</td></tr><tr><td rowspan="1" colspan="1">young leaf indumentum abaxial</td><td rowspan="1" colspan="1">appressed yellow-brown villose when young, then glabrous</td><td rowspan="1" colspan="1">glabrous or pale brown villose on midribs and margins<bold><sup>2</sup></bold></td></tr><tr><td rowspan="1" colspan="1">
                      <bold>lateral leaf vein pairs</bold>
                    </td><td rowspan="1" colspan="1">
                      <bold>13–17</bold>
                    </td><td rowspan="1" colspan="1">
                      <bold>9–13</bold>
                    </td></tr><tr><td rowspan="1" colspan="1">petiole length</td><td rowspan="1" colspan="1">1.5–3 cm</td><td rowspan="1" colspan="1">2.8–4.2 cm</td></tr><tr><td rowspan="1" colspan="1">
                      <bold>flower peduncle length</bold>
                    </td><td rowspan="1" colspan="1">
                      <bold>ca. 1 cm</bold>
                    </td><td rowspan="1" colspan="1">
                      <bold>3–4 cm</bold>
                    </td></tr><tr><td rowspan="1" colspan="1">flower peduncle indument.</td><td rowspan="1" colspan="1">densely yellow long tomentose</td><td rowspan="1" colspan="1">densely pale brown villose<bold><sup>2</sup></bold></td></tr><tr><td rowspan="1" colspan="1">
                      <bold>tepal number</bold>
                    </td><td rowspan="1" colspan="1">
                      <bold>9</bold>
                    </td><td rowspan="1" colspan="1">
                      <bold>11–12</bold>
                    </td></tr><tr><td rowspan="1" colspan="1">tepal colour</td><td rowspan="1" colspan="1">yellow<sup>1</sup> (see Figs <xref ref-type="fig" rid="F1">1</xref>, p.80 and 5, p.95)</td><td rowspan="1" colspan="1">pale yellow (golden<bold><sup>2</sup></bold>)</td></tr><tr><td rowspan="1" colspan="1">tepal dimensions</td><td rowspan="1" colspan="1">4–4.5 × 1–1.5 cm</td><td rowspan="1" colspan="1">outer 3: ca. 5.7 × 3.5 cm inner 8–9: 4–4.9 × 1.9–2.1 cm</td></tr><tr><td rowspan="1" colspan="1">stamen length</td><td rowspan="1" colspan="1">20–24 mm</td><td rowspan="1" colspan="1">17–22 mm</td></tr><tr><td rowspan="1" colspan="1">
                      <bold>flower fragrance</bold>
                    </td><td rowspan="1" colspan="1"><bold>pleasant</bold>.</td><td rowspan="1" colspan="1">
                      <bold>unpleasant, as alluded by the name</bold>
                    </td></tr><tr><td rowspan="1" colspan="1">gynoecium indumentum</td><td rowspan="1" colspan="1">near glabrous: see gynoecium Fig. <xref ref-type="fig" rid="F1">1</xref>* p.80</td><td rowspan="1" colspan="1">tomentose.</td></tr><tr><td rowspan="1" colspan="1">gynoecium / androecium</td><td rowspan="1" colspan="1">exserted well beyond androecium*</td><td rowspan="1" colspan="1">exserted slightly from androecium</td></tr><tr><td rowspan="1" colspan="1">immature carpels shape</td><td rowspan="1" colspan="1">ovate.</td><td rowspan="1" colspan="1">ovoid<bold><sup>2</sup></bold></td></tr><tr><td rowspan="1" colspan="1">
                      <bold>fruiting period</bold>
                    </td><td rowspan="1" colspan="1">
                      <bold>November<sup>1</sup></bold>
                    </td><td rowspan="1" colspan="1">
                      <bold>September–October<sup>2</sup></bold>
                    </td></tr><tr><td rowspan="1" colspan="1">altitude.</td><td rowspan="1" colspan="1">590–1500 m<sup>1</sup></td><td rowspan="1" colspan="1">ca. 1600 m<sup>2</sup></td></tr><tr><td rowspan="1" colspan="1">distribution.</td><td rowspan="1" colspan="1">SE Yunnan, Guangxi<bold><sup>1</sup></bold></td><td rowspan="1" colspan="1">SE Yunnan<bold><sup>2</sup></bold></td></tr></tbody></table><table-wrap-foot><fn><p>Note: The listed features of <italic><tp:taxon-name><tp:taxon-name-part taxon-name-part-type="genus" reg="Michelia">Michelia</tp:taxon-name-part> <tp:taxon-name-part taxon-name-part-type="species" reg="calcicola">calcicola</tp:taxon-name-part></tp:taxon-name></italic> are from <xref ref-type="bibr" rid="B80">Liu</xref><xref ref-type="bibr" rid="B58">[Law] and Wu (1988</xref>: 339), supplemented by <xref ref-type="bibr" rid="B81">Liu et al. (2004</xref>: 226)<bold><sup>1</sup></bold>. Those of <italic><tp:taxon-name><tp:taxon-name-part taxon-name-part-type="genus" reg="Michelia">Michelia</tp:taxon-name-part> <tp:taxon-name-part taxon-name-part-type="species" reg="ingrata">ingrata</tp:taxon-name-part></tp:taxon-name></italic> are from <xref ref-type="bibr" rid="B16">Chen and Yang (1988</xref>: 95), who record the fruit as then unknown, supplemented by <xref ref-type="bibr" rid="B81">Liu et al. (2004</xref>: 276)<bold><sup>2</sup></bold>.</p></fn></table-wrap-foot></table-wrap><p>Specimen image below accessed 28 Jan. 2023</p><p>(<named-content xmlns:xlink="http://www.w3.org/1999/xlink" content-type="dwc:institutional_code" xlink:title="Kunming Institute of Botany, Chinese Academy of Sciences" xlink:href="https://scientific-collections.gbif.org/institution/6039165f-1334-4ac6-a955-5542100c0e50" xlink:type="simple">KUN</named-content>): <ext-link xmlns:xlink="http://www.w3.org/1999/xlink" xlink:href="https://www.cvh.ac.cn/spms/detail.php?id=7b6d96ed" ext-link-type="uri" xlink:type="simple">https://www.cvh.ac.cn/spms/detail.php?id=7b6d96ed</ext-link></p><p>Specimen image below accessed 20 Mar. 2019:</p><p>isotype (<abbrev xmlns:xlink="http://www.w3.org/1999/xlink" content-type="institution" xlink:title="Department of Taxonomy Herbarium, South China Institute of Botany (SCBI), Chinese Academy of Sciences, Tianhe District, Guangzhou, Guangdong, China" xlink:type="simple">IBSC</abbrev>): <ext-link xmlns:xlink="http://www.w3.org/1999/xlink" xlink:href="http://www.docin.com/p-1050989203.html" ext-link-type="uri" xlink:type="simple">http://www.docin.com/p-1050989203.html</ext-link> (<xref ref-type="bibr" rid="B101">Sima 2011</xref>: 316, photo 2–57).</p><p>paratypes (<named-content xmlns:xlink="http://www.w3.org/1999/xlink" content-type="dwc:institutional_code" xlink:title="Kunming Institute of Botany, Chinese Academy of Sciences" xlink:href="https://scientific-collections.gbif.org/institution/6039165f-1334-4ac6-a955-5542100c0e50" xlink:type="simple">KUN</named-content>, <named-content xmlns:xlink="http://www.w3.org/1999/xlink" content-type="dwc:institutional_code" xlink:title="Northwestern Institute of Botany" xlink:href="https://scientific-collections.gbif.org/institution/87662249-f867-4965-8ef5-2975241e46b8" xlink:type="simple">WUK</named-content>): specimen images not uploaded to <abbrev xmlns:xlink="http://www.w3.org/1999/xlink" xlink:title="Chinese Virtual Herbarium" xlink:type="simple">CVH</abbrev> at 18 Mar. 2026.</p><p>Specimen images below accessed 20 Mar. 2019; re-accessed with new URLs 22 Oct. 2022:</p><p>isotype (<named-content xmlns:xlink="http://www.w3.org/1999/xlink" content-type="dwc:institutional_code" xlink:title="Institute of Botany, Chinese Academy of Sciences" xlink:href="https://scientific-collections.gbif.org/institution/ac8eb8fc-0703-4408-8388-686764b75877" xlink:type="simple">PE</named-content>): <ext-link xmlns:xlink="http://www.w3.org/1999/xlink" xlink:href="https://www.cvh.ac.cn/spms/detail.php?id=01e6acaf" ext-link-type="uri" xlink:type="simple">https://www.cvh.ac.cn/spms/detail.php?id=01e6acaf</ext-link></p><p>paratype (<named-content xmlns:xlink="http://www.w3.org/1999/xlink" content-type="dwc:institutional_code" xlink:title="Institute of Botany, Chinese Academy of Sciences" xlink:href="https://scientific-collections.gbif.org/institution/ac8eb8fc-0703-4408-8388-686764b75877" xlink:type="simple">PE</named-content>): <ext-link xmlns:xlink="http://www.w3.org/1999/xlink" xlink:href="https://www.cvh.ac.cn/spms/detail.php?id=01e6ae5a" ext-link-type="uri" xlink:type="simple">https://www.cvh.ac.cn/spms/detail.php?id=01e6ae5a</ext-link></p><p>paratype (<named-content xmlns:xlink="http://www.w3.org/1999/xlink" content-type="dwc:institutional_code" xlink:title="Institute of Botany, Chinese Academy of Sciences" xlink:href="https://scientific-collections.gbif.org/institution/ac8eb8fc-0703-4408-8388-686764b75877" xlink:type="simple">PE</named-content>): <ext-link xmlns:xlink="http://www.w3.org/1999/xlink" xlink:href="https://www.cvh.ac.cn/spms/detail.php?id=f00fd342" ext-link-type="uri" xlink:type="simple">https://www.cvh.ac.cn/spms/detail.php?id=f00fd342</ext-link></p><p>paratype (<named-content xmlns:xlink="http://www.w3.org/1999/xlink" content-type="dwc:institutional_code" xlink:title="Institute of Botany, Chinese Academy of Sciences" xlink:href="https://scientific-collections.gbif.org/institution/ac8eb8fc-0703-4408-8388-686764b75877" xlink:type="simple">PE</named-content>): <ext-link xmlns:xlink="http://www.w3.org/1999/xlink" xlink:href="https://www.cvh.ac.cn/spms/detail.php?id=f00fd3cb" ext-link-type="uri" xlink:type="simple">https://www.cvh.ac.cn/spms/detail.php?id=f00fd3cb</ext-link></p></tp:treatment-sec><tp:treatment-sec sec-type="Additional material"><title>Additional material.</title><p>China. <bold>Yunnan Province</bold> • Guangnan County, Mu-nei, alt. 1550 m, rock hill, ca. 4.6 m high, abundant, 13 Mar. 1940, <italic>Wang Chi-wu &amp; Liu Ying 87811</italic>. <named-content xmlns:xlink="http://www.w3.org/1999/xlink" content-type="dwc:institutional_code" xlink:title="Institute of Botany, Chinese Academy of Sciences" xlink:href="https://scientific-collections.gbif.org/institution/ac8eb8fc-0703-4408-8388-686764b75877" xlink:type="simple">PE</named-content> 00103786!* <named-content xmlns:xlink="http://www.w3.org/1999/xlink" content-type="dwc:institutional_code" xlink:title="Institute of Botany, Chinese Academy of Sciences" xlink:href="https://scientific-collections.gbif.org/institution/ac8eb8fc-0703-4408-8388-686764b75877" xlink:type="simple">PE</named-content> 00934099! [*misapplied label at top L-H corner has T.T. Yu as collector]. • Malipo Co., Hwang-jin-in, alt. 1200–1600 m, tree 18.2 m, in mixed forests on rock mount, 14 Nov. 1947, <italic>Feng Kuo-mei 13274</italic>. <named-content xmlns:xlink="http://www.w3.org/1999/xlink" content-type="dwc:institutional_code" xlink:title="Institute of Botany, Chinese Academy of Sciences" xlink:href="https://scientific-collections.gbif.org/institution/ac8eb8fc-0703-4408-8388-686764b75877" xlink:type="simple">PE</named-content> 00103785!</p><p>Specimen images below accessed 30 Nov. 2022:</p><p>(<named-content xmlns:xlink="http://www.w3.org/1999/xlink" content-type="dwc:institutional_code" xlink:title="Institute of Botany, Chinese Academy of Sciences" xlink:href="https://scientific-collections.gbif.org/institution/ac8eb8fc-0703-4408-8388-686764b75877" xlink:type="simple">PE</named-content>): <ext-link xmlns:xlink="http://www.w3.org/1999/xlink" xlink:href="https://www.cvh.ac.cn/spms/detail.php?id=01e6adca" ext-link-type="uri" xlink:type="simple">https://www.cvh.ac.cn/spms/detail.php?id=01e6adca</ext-link></p><p>(<named-content xmlns:xlink="http://www.w3.org/1999/xlink" content-type="dwc:institutional_code" xlink:title="Institute of Botany, Chinese Academy of Sciences" xlink:href="https://scientific-collections.gbif.org/institution/ac8eb8fc-0703-4408-8388-686764b75877" xlink:type="simple">PE</named-content>): <ext-link xmlns:xlink="http://www.w3.org/1999/xlink" xlink:href="https://www.cvh.ac.cn/spms/detail.php?id=f00fe53e" ext-link-type="uri" xlink:type="simple">https://www.cvh.ac.cn/spms/detail.php?id=f00fe53e</ext-link></p><p>(<named-content xmlns:xlink="http://www.w3.org/1999/xlink" content-type="dwc:institutional_code" xlink:title="Institute of Botany, Chinese Academy of Sciences" xlink:href="https://scientific-collections.gbif.org/institution/ac8eb8fc-0703-4408-8388-686764b75877" xlink:type="simple">PE</named-content>): <ext-link xmlns:xlink="http://www.w3.org/1999/xlink" xlink:href="https://www.cvh.ac.cn/spms/detail.php?id=01e6ad3a" ext-link-type="uri" xlink:type="simple">https://www.cvh.ac.cn/spms/detail.php?id=01e6ad3a</ext-link></p><p><bold>Yunnan Province</bold> • Maguan County, alt. 1800 m, May 1982, <italic>Liu Yu-hu &amp; Zhou Ren-Zhang 7029</italic>. <abbrev xmlns:xlink="http://www.w3.org/1999/xlink" content-type="institution" xlink:title="Department of Taxonomy Herbarium, South China Institute of Botany (SCBI), Chinese Academy of Sciences, Tianhe District, Guangzhou, Guangdong, China" xlink:type="simple">IBSC</abbrev> 0053096 n.v. • 9 Sept. 1986, <italic>Chen Bao-liang 86S-047</italic>. <named-content xmlns:xlink="http://www.w3.org/1999/xlink" content-type="dwc:institutional_code" xlink:title="Zhongshan (Sun Yatsen) University" xlink:href="https://scientific-collections.gbif.org/institution/27fb9d75-becb-415c-b8d3-7f8061c46fbc" xlink:type="simple">SYS</named-content> sys00050882 n.v. • 1500 m, Oct. 1986, <italic>Chen Bao-liang 86S-539</italic>. <named-content xmlns:xlink="http://www.w3.org/1999/xlink" content-type="dwc:institutional_code" xlink:title="Zhongshan (Sun Yatsen) University" xlink:href="https://scientific-collections.gbif.org/institution/27fb9d75-becb-415c-b8d3-7f8061c46fbc" xlink:type="simple">SYS</named-content> sys00050880 n.v. • 2050 m, Nov. 1986, <italic>Chen Bao-liang</italic> s.n. <named-content xmlns:xlink="http://www.w3.org/1999/xlink" content-type="dwc:institutional_code" xlink:title="Zhongshan (Sun Yatsen) University" xlink:href="https://scientific-collections.gbif.org/institution/27fb9d75-becb-415c-b8d3-7f8061c46fbc" xlink:type="simple">SYS</named-content> sys00050881 n.v. Specimen images not uploaded to <abbrev xmlns:xlink="http://www.w3.org/1999/xlink" xlink:title="Chinese Virtual Herbarium" xlink:type="simple">CVH</abbrev> at 18 Mar. 2026.</p></tp:treatment-sec><tp:treatment-sec sec-type="Note 1"><title>Note 1.</title><p>There is an apparent error in Flora of China Vol. 7 (<xref ref-type="bibr" rid="B126">Xia et al. 2008</xref>: 81), where a synonym of <italic><tp:taxon-name><tp:taxon-name-part taxon-name-part-type="genus" reg="Michelia">Michelia</tp:taxon-name-part> <tp:taxon-name-part taxon-name-part-type="species" reg="fulva">fulva</tp:taxon-name-part></tp:taxon-name></italic> Hung T. Chang &amp; B.L. Chen is listed as <tp:taxon-name><tp:taxon-name-part taxon-name-part-type="genus" reg="Michelia">M.</tp:taxon-name-part> <tp:taxon-name-part taxon-name-part-type="species" reg="fulva">fulva</tp:taxon-name-part> <tp:taxon-name-part taxon-name-part-type="infraspecific-rank">var.</tp:taxon-name-part> <tp:taxon-name-part taxon-name-part-type="variety" reg="calcicola">calcicola</tp:taxon-name-part></tp:taxon-name> (C.Y. Wu ex Y. H. [sic] Law &amp; Y.F. Wu) Sima &amp; Hong Yu. As the preceding taxon in the list of synonyms is <italic><tp:taxon-name><tp:taxon-name-part taxon-name-part-type="genus" reg="Magnolia">Magnolia</tp:taxon-name-part> <tp:taxon-name-part taxon-name-part-type="species" reg="fulva">fulva</tp:taxon-name-part></tp:taxon-name></italic>, the logical conclusion is that the synonym in question represents <tp:taxon-name><tp:taxon-name-part taxon-name-part-type="genus" reg="Magnolia">Magnolia</tp:taxon-name-part> <tp:taxon-name-part taxon-name-part-type="species" reg="fulva">fulva</tp:taxon-name-part> <tp:taxon-name-part taxon-name-part-type="infraspecific-rank">var.</tp:taxon-name-part> <tp:taxon-name-part taxon-name-part-type="variety" reg="calcicola">calcicola</tp:taxon-name-part></tp:taxon-name>, as it is, in fact, listed in the Index to Scientific Names (<xref ref-type="bibr" rid="B126">Xia et al. 2008</xref>: 488). A check of the <tp:taxon-name><tp:taxon-name-part taxon-name-part-type="family" reg="Magnoliaceae">Magnoliaceae</tp:taxon-name-part></tp:taxon-name> of China dissertation (<xref ref-type="bibr" rid="B101">Sima 2011</xref>: 186), reveals it in fact to be <tp:taxon-name><tp:taxon-name-part taxon-name-part-type="genus" reg="Michelia">Michelia</tp:taxon-name-part> <tp:taxon-name-part taxon-name-part-type="species" reg="fulva">fulva</tp:taxon-name-part> <tp:taxon-name-part taxon-name-part-type="infraspecific-rank">var.</tp:taxon-name-part> <tp:taxon-name-part taxon-name-part-type="variety" reg="calcicola">calcicola</tp:taxon-name-part></tp:taxon-name> (C.Y. Wu ex Law &amp; Y.F. Wu) Sima &amp; Hong Yu (from <xref ref-type="bibr" rid="B98">Shui 2003</xref>: 55). However, as shown in Tables 6, 7, <italic><tp:taxon-name><tp:taxon-name-part taxon-name-part-type="genus" reg="Michelia">M.</tp:taxon-name-part> <tp:taxon-name-part taxon-name-part-type="species" reg="calcicola">calcicola</tp:taxon-name-part></tp:taxon-name></italic> is sufficiently distinct from <italic><tp:taxon-name><tp:taxon-name-part taxon-name-part-type="genus" reg="Michelia">M.</tp:taxon-name-part> <tp:taxon-name-part taxon-name-part-type="species" reg="fulva">fulva</tp:taxon-name-part></tp:taxon-name></italic> and also <italic><tp:taxon-name><tp:taxon-name-part taxon-name-part-type="genus" reg="Michelia">M.</tp:taxon-name-part> <tp:taxon-name-part taxon-name-part-type="species" reg="ingrata">ingrata</tp:taxon-name-part></tp:taxon-name></italic> B.L. Chen &amp; S.C. Yang under which it was placed in synonymy in <xref ref-type="bibr" rid="B15">Chen and Nooteboom (1993)</xref>, to maintain its species status. Sima (<xref ref-type="bibr" rid="B101">2011</xref>: 326), illustrates the contrasting difference between the indumentum of the undersides of the leaves of <tp:taxon-name><tp:taxon-name-part taxon-name-part-type="genus" reg="Michelia">M.</tp:taxon-name-part> <tp:taxon-name-part taxon-name-part-type="species" reg="fulva">fulva</tp:taxon-name-part> <tp:taxon-name-part taxon-name-part-type="infraspecific-rank">var.</tp:taxon-name-part> <tp:taxon-name-part taxon-name-part-type="variety" reg="calcicola">calcicola</tp:taxon-name-part></tp:taxon-name> at plate 3–3G and that of the leaves of <italic><tp:taxon-name><tp:taxon-name-part taxon-name-part-type="genus" reg="Michelia">M.</tp:taxon-name-part> <tp:taxon-name-part taxon-name-part-type="species" reg="fulva">fulva</tp:taxon-name-part></tp:taxon-name></italic> at plate 3–3F. All things considered, <italic><tp:taxon-name><tp:taxon-name-part taxon-name-part-type="genus" reg="Michelia">M.</tp:taxon-name-part> <tp:taxon-name-part taxon-name-part-type="species" reg="calcicola">calcicola</tp:taxon-name-part></tp:taxon-name></italic> is a well-defined species, as is recognised in <xref ref-type="bibr" rid="B57">Law (1996</xref>: 175), <xref ref-type="bibr" rid="B81">Liu et al. (2004</xref>: 226), <xref ref-type="bibr" rid="B129">Xing et al. (2009</xref>: 202) and <xref ref-type="bibr" rid="B133">Yang et al. (2016</xref>: 235), and it is therefore reinstated and transferred to <italic><tp:taxon-name><tp:taxon-name-part taxon-name-part-type="genus" reg="Magnolia">Magnolia</tp:taxon-name-part></tp:taxon-name></italic>.</p></tp:treatment-sec><tp:treatment-sec sec-type="Note 2"><title>Note 2.</title><p>A search of the literature for a future paper has found <italic><tp:taxon-name><tp:taxon-name-part taxon-name-part-type="genus" reg="Michelia">Michelia</tp:taxon-name-part> <tp:taxon-name-part taxon-name-part-type="species" reg="calcicola">calcicola</tp:taxon-name-part></tp:taxon-name></italic> recorded for two nature reserves and in <italic>ex situ</italic> conservation at three botanical gardens. These include South China Botanical Garden, Guangzhou, Guangdong Province, in which <italic><tp:taxon-name><tp:taxon-name-part taxon-name-part-type="genus" reg="Michelia">Michelia</tp:taxon-name-part> <tp:taxon-name-part taxon-name-part-type="species" reg="calcicola">calcicola</tp:taxon-name-part></tp:taxon-name></italic>, <italic><tp:taxon-name><tp:taxon-name-part taxon-name-part-type="genus" reg="Michelia">M.</tp:taxon-name-part> <tp:taxon-name-part taxon-name-part-type="species" reg="fulva">fulva</tp:taxon-name-part></tp:taxon-name></italic> and <italic><tp:taxon-name><tp:taxon-name-part taxon-name-part-type="genus" reg="Michelia">M.</tp:taxon-name-part> <tp:taxon-name-part taxon-name-part-type="species" reg="ingrata">ingrata</tp:taxon-name-part></tp:taxon-name></italic> are recognised as separate species growing in the <tp:taxon-name><tp:taxon-name-part taxon-name-part-type="genus" reg="Magnolia">Magnolia</tp:taxon-name-part></tp:taxon-name> Garden.</p></tp:treatment-sec><tp:treatment-sec sec-type="Conservation status"><title>Conservation status.</title><p><italic><tp:taxon-name><tp:taxon-name-part taxon-name-part-type="genus" reg="Magnolia">Magnolia</tp:taxon-name-part> <tp:taxon-name-part taxon-name-part-type="species" reg="ingrata">ingrata</tp:taxon-name-part></tp:taxon-name></italic> (B.L. Chen &amp; S.C. Yang) Figlar, syn. <italic><tp:taxon-name><tp:taxon-name-part taxon-name-part-type="genus" reg="Michelia">Michelia</tp:taxon-name-part> <tp:taxon-name-part taxon-name-part-type="species" reg="ingrata">ingrata</tp:taxon-name-part></tp:taxon-name></italic> under which <italic><tp:taxon-name><tp:taxon-name-part taxon-name-part-type="genus" reg="Michelia">M.</tp:taxon-name-part> <tp:taxon-name-part taxon-name-part-type="species" reg="calcicola">calcicola</tp:taxon-name-part></tp:taxon-name></italic> was originally placed in synonymy, was assessed by the China Expert Workshop as Endangered <abbrev xmlns:xlink="http://www.w3.org/1999/xlink" xlink:title="Endangered" xlink:type="simple">EN</abbrev> B1ab(i,ii,iii)+B2ab(i,ii,iii), as recorded in The Red List of <tp:taxon-name><tp:taxon-name-part taxon-name-part-type="family" reg="Magnoliaceae">Magnoliaceae</tp:taxon-name-part></tp:taxon-name> (<xref ref-type="bibr" rid="B20">Cicuzza et al. 2007</xref>: 26). While <italic><tp:taxon-name><tp:taxon-name-part taxon-name-part-type="genus" reg="Michelia">Michelia</tp:taxon-name-part> <tp:taxon-name-part taxon-name-part-type="species" reg="calcicola">calcicola</tp:taxon-name-part></tp:taxon-name></italic> does not appear on the current IUCN Red List of Threatened Species (<xref ref-type="bibr" rid="B51">IUCN 2026</xref>), it was previously noted there in 2018 as “not yet assessed”. Vietnamese researchers (<xref ref-type="bibr" rid="B86">Nguyễn et al. 2015</xref>: 134) record that <italic><tp:taxon-name><tp:taxon-name-part taxon-name-part-type="genus" reg="Michelia">Michelia</tp:taxon-name-part> <tp:taxon-name-part taxon-name-part-type="species" reg="fulva">fulva</tp:taxon-name-part></tp:taxon-name></italic> (including <italic><tp:taxon-name><tp:taxon-name-part taxon-name-part-type="genus" reg="Michelia">M.</tp:taxon-name-part> <tp:taxon-name-part taxon-name-part-type="species" reg="calcicola">calcicola</tp:taxon-name-part></tp:taxon-name></italic> as a synonym) occurs in at least two natural locations in China and four in Vietnam and recommend that this species should be classified as Endangered <abbrev xmlns:xlink="http://www.w3.org/1999/xlink" xlink:title="Endangered" xlink:type="simple">EN</abbrev> B2ab (i–iii, v). Subsequently, Chinese authorities utilising IUCN criteria determined <italic><tp:taxon-name><tp:taxon-name-part taxon-name-part-type="genus" reg="Michelia">Michelia</tp:taxon-name-part> <tp:taxon-name-part taxon-name-part-type="species" reg="fulva">fulva</tp:taxon-name-part></tp:taxon-name></italic> as Endangered, <abbrev xmlns:xlink="http://www.w3.org/1999/xlink" xlink:title="Endangered" xlink:type="simple">EN</abbrev> A2c; D (<xref ref-type="bibr" rid="B95">Qin et al. 2017</xref>: 725). Therefore, <italic><tp:taxon-name><tp:taxon-name-part taxon-name-part-type="genus" reg="Michelia">Michelia</tp:taxon-name-part> <tp:taxon-name-part taxon-name-part-type="species" reg="calcicola">calcicola</tp:taxon-name-part></tp:taxon-name></italic>, once again independent from <italic><tp:taxon-name><tp:taxon-name-part taxon-name-part-type="genus" reg="Michelia">Michelia</tp:taxon-name-part> <tp:taxon-name-part taxon-name-part-type="species" reg="ingrata">ingrata</tp:taxon-name-part></tp:taxon-name></italic> and <italic><tp:taxon-name><tp:taxon-name-part taxon-name-part-type="genus" reg="Michelia">Michelia</tp:taxon-name-part> <tp:taxon-name-part taxon-name-part-type="species" reg="fulva">fulva</tp:taxon-name-part></tp:taxon-name></italic>, would be expected to be at an equal or higher level of endangerment, and in fact <italic><tp:taxon-name><tp:taxon-name-part taxon-name-part-type="genus" reg="Michelia">M.</tp:taxon-name-part> <tp:taxon-name-part taxon-name-part-type="species" reg="calcicola">calcicola</tp:taxon-name-part></tp:taxon-name></italic> had been assessed more than a decade earlier by Chinese authorities utilising IUCN Red List criteria as Endangered, <abbrev xmlns:xlink="http://www.w3.org/1999/xlink" xlink:title="Endangered" xlink:type="simple">EN</abbrev> A2c (<xref ref-type="bibr" rid="B118">Wang and Xie 2004</xref>: 328).</p></tp:treatment-sec><tp:treatment-sec sec-type="Recommendation"><title>Recommendation.</title><p>In view of the above assessment made 22 years ago, an IUCN evaluation of the current conservation status in the wild of <italic><tp:taxon-name><tp:taxon-name-part taxon-name-part-type="genus" reg="Magnolia">Magnolia</tp:taxon-name-part> <tp:taxon-name-part taxon-name-part-type="species" reg="calcicola">calcicola</tp:taxon-name-part></tp:taxon-name></italic> (syn. <italic><tp:taxon-name><tp:taxon-name-part taxon-name-part-type="genus" reg="Michelia">Michelia</tp:taxon-name-part> <tp:taxon-name-part taxon-name-part-type="species" reg="calcicola">calcicola</tp:taxon-name-part></tp:taxon-name></italic>) disengaged from <italic><tp:taxon-name><tp:taxon-name-part taxon-name-part-type="genus" reg="Magnolia">Magnolia</tp:taxon-name-part> <tp:taxon-name-part taxon-name-part-type="species" reg="fulva">fulva</tp:taxon-name-part></tp:taxon-name></italic> (syn: <italic><tp:taxon-name><tp:taxon-name-part taxon-name-part-type="genus" reg="Michelia">Michelia</tp:taxon-name-part> <tp:taxon-name-part taxon-name-part-type="species" reg="fulva">fulva</tp:taxon-name-part></tp:taxon-name></italic>) and independent of <italic><tp:taxon-name><tp:taxon-name-part taxon-name-part-type="genus" reg="Magnolia">Magnolia</tp:taxon-name-part> <tp:taxon-name-part taxon-name-part-type="species" reg="ingrata">ingrata</tp:taxon-name-part></tp:taxon-name></italic> (syn. <italic><tp:taxon-name><tp:taxon-name-part taxon-name-part-type="genus" reg="Michelia">Michelia</tp:taxon-name-part> <tp:taxon-name-part taxon-name-part-type="species" reg="ingrata">ingrata</tp:taxon-name-part></tp:taxon-name></italic>) needs to be undertaken at the earliest possible opportunity!</p></tp:treatment-sec><tp:treatment-sec><!--Section generated to contain objects referenced in tp:taxon-treatment.--><fig id="F1" position="float" orientation="portrait"><object-id xmlns:xlink="http://www.w3.org/1999/xlink" content-type="doi" xlink:type="simple">10.3897/phytokeys.277.195893.figures1-2</object-id><object-id xmlns:xlink="http://www.w3.org/1999/xlink" content-type="zenodo_dep_id" xlink:type="simple">21319283</object-id><object-id xmlns:xlink="http://www.w3.org/1999/xlink" content-type="arpha" xlink:type="simple">4714AEC3-708B-51F4-8AEF-3DC1C0007CE0</object-id><label>Figures 1, 2.</label><caption><p><bold>1</bold>. <italic><tp:taxon-name><tp:taxon-name-part taxon-name-part-type="genus" reg="Magnolia">Magnolia</tp:taxon-name-part> <tp:taxon-name-part taxon-name-part-type="species" reg="calcicola">calcicola</tp:taxon-name-part></tp:taxon-name></italic> (<italic><tp:taxon-name><tp:taxon-name-part taxon-name-part-type="genus" reg="Michelia">Michelia</tp:taxon-name-part> <tp:taxon-name-part taxon-name-part-type="species" reg="calcicola">calcicola</tp:taxon-name-part></tp:taxon-name></italic>). Flower with gynoecium in front. Photo taken by the authors at Kunming Botanical Garden, Heilongtan, Kunming, Yunnan, 17 April 2017. © Callaghan &amp; Png (ABA); <bold>2</bold>. <italic><tp:taxon-name><tp:taxon-name-part taxon-name-part-type="genus" reg="Magnolia">Magnolia</tp:taxon-name-part> <tp:taxon-name-part taxon-name-part-type="species" reg="fulgens">fulgens</tp:taxon-name-part></tp:taxon-name></italic> (<italic><tp:taxon-name><tp:taxon-name-part taxon-name-part-type="genus" reg="Michelia">Michelia</tp:taxon-name-part> <tp:taxon-name-part taxon-name-part-type="species" reg="fulgens">fulgens</tp:taxon-name-part></tp:taxon-name></italic>). Silver-grey bark. Photo taken by the authors at the arboretum of Guizhou Academy of Forestry, Guiyang, Guizhou. 12 April 2017. © Callaghan &amp; Png (ABA).</p></caption><graphic xmlns:xlink="http://www.w3.org/1999/xlink" xlink:href="phytokeys-277-077_article-195893__-g001.jpg" id="oo_1712337.jpg" position="float" orientation="portrait" xlink:type="simple"><uri content-type="original_file" xlink:type="simple">https://binary.pensoft.net/fig/1712337</uri></graphic></fig></tp:treatment-sec><ref-list><ref id="B58"><mixed-citation xmlns:xlink="http://www.w3.org/1999/xlink" xlink:type="simple">Law YW, Wu YF (1988) Two new species of <italic><tp:taxon-name><tp:taxon-name-part taxon-name-part-type="genus">Michelia</tp:taxon-name-part></tp:taxon-name></italic>. Bulletin of Botanical Research (<italic>Harbin</italic>) 8(3): 71–75. [In Chinese, English subtitle] <ext-link xlink:href="http://bbr.nefu.edu.cn/EN/Y1988/V8/I3/71" ext-link-type="uri" xlink:type="simple">http://bbr.nefu.edu.cn/EN/Y1988/V8/I3/71</ext-link> [accessed 30 Mar. 2020]</mixed-citation></ref><ref id="B15"><mixed-citation xmlns:xlink="http://www.w3.org/1999/xlink" xlink:type="simple">Chen BL, Nooteboom HP (1993) Notes on <tp:taxon-name><tp:taxon-name-part taxon-name-part-type="family">Magnoliaceae</tp:taxon-name-part></tp:taxon-name> III: The <tp:taxon-name><tp:taxon-name-part taxon-name-part-type="family">Magnoliaceae</tp:taxon-name-part></tp:taxon-name> of China. Annals of Missouri Botanical Garden 80(4): 999–1104. <ext-link xlink:href="10.2307/2399942" ext-link-type="doi" xlink:type="simple">https://doi.org/10.2307/2399942</ext-link></mixed-citation></ref><ref id="B38"><mixed-citation xmlns:xlink="http://www.w3.org/1999/xlink" xlink:type="simple">Frodin DG, Govaerts R (1996) World Checklist and Bibliography of <tp:taxon-name><tp:taxon-name-part taxon-name-part-type="family">Magnoliaceae</tp:taxon-name-part></tp:taxon-name>. Information Services Dept., Royal Botanic Gardens, Kew.</mixed-citation></ref><ref id="B63"><mixed-citation xmlns:xlink="http://www.w3.org/1999/xlink" xlink:type="simple">Li J (1997) Some notes on <tp:taxon-name><tp:taxon-name-part taxon-name-part-type="family">Magnoliaceae</tp:taxon-name-part></tp:taxon-name> from China. Acta Botanica Yunnanica 19(2): 131–138. [In Chinese, English subtitle / abstract] <ext-link xlink:href="https://journal.kib.ac.cn/EN/abstract/abstract31371.shtml" ext-link-type="uri" xlink:type="simple">https://journal.kib.ac.cn/EN/abstract/abstract31371.shtml</ext-link> [accessed 25 Oct. 2022]</mixed-citation></ref><ref id="B86"><mixed-citation xmlns:xlink="http://www.w3.org/1999/xlink" xlink:type="simple">Nguyễn QH, Nguyễn TH, Từ BN, Nguyễn SK (2015) Preliminary studies on the diversity of magnolias of Ha Giang Province and the assessment of their conservation status. In: Long KD (Ed.) Proceedings of the Sixth National Scientific Conference on the Ecology and Biological Resources, Hanoi, Vietnam, 21 October 2015: 130–136 Institute of Ecology and Biological Resources, Hanoi, Vietnam. [In Vietnamese, English end title / summary] <ext-link xlink:href="http://iebr.ac.vn/database/HNTQ6/130.pdf" ext-link-type="uri" xlink:type="simple">http://iebr.ac.vn/database/HNTQ6/130.pdf</ext-link> [accessed 30 Mar. 2020]</mixed-citation></ref><ref id="B126"><mixed-citation xmlns:xlink="http://www.w3.org/1999/xlink" xlink:type="simple">Xia NH, Liu YH, Nooteboom HP (2008) <tp:taxon-name><tp:taxon-name-part taxon-name-part-type="family">Magnoliaceae</tp:taxon-name-part></tp:taxon-name>. In: Wu ZY, Raven PH, Hong DY (Eds) Flora of China Vol. 7, <tp:taxon-name><tp:taxon-name-part taxon-name-part-type="family">Menispermaceae</tp:taxon-name-part></tp:taxon-name> through <tp:taxon-name><tp:taxon-name-part taxon-name-part-type="family">Capparaceae</tp:taxon-name-part></tp:taxon-name>: 48–91. Science Press, Beijing and Missouri Botanical Garden Press, St. Louis. <ext-link xlink:href="http://flora.huh.harvard.edu/china/mss/volume07/Magnoliaceae.pdf" ext-link-type="uri" xlink:type="simple">http://flora.huh.harvard.edu/china/mss/volume07/Magnoliaceae.pdf</ext-link> [accessed 20 Mar. 2020]</mixed-citation></ref><ref id="B40"><mixed-citation xmlns:xlink="http://www.w3.org/1999/xlink" xlink:type="simple">Govaerts R (2003) World Checklist of <tp:taxon-name><tp:taxon-name-part taxon-name-part-type="family">Magnoliaceae</tp:taxon-name-part></tp:taxon-name> (online). Facilitated by the Royal Botanic Gardens, Kew. <ext-link xlink:href="https://wcsp.science.kew.org/" ext-link-type="uri" xlink:type="simple">https://wcsp.science.kew.org/</ext-link> [accessed 12 Oct. 2022]</mixed-citation></ref><ref id="B98"><mixed-citation xmlns:xlink="http://www.w3.org/1999/xlink" xlink:type="simple">Shui YM [Ed.] (2003) Seed Plants of Honghe Region in SE Yunnan, China. Yunnan Science and Technology Press. Kunming. [In Chinese and English]</mixed-citation></ref><ref id="B102"><mixed-citation xmlns:xlink="http://www.w3.org/1999/xlink" xlink:type="simple">Sima YK, Lu SG (2009) <tp:taxon-name><tp:taxon-name-part taxon-name-part-type="family">Magnoliaceae</tp:taxon-name-part></tp:taxon-name>. In: Shui YM, Sima YK, Wen J, Chen WH (Eds) Vouchered Flora of Southeast Yunnan, Vol. 1: 16–79. Yunnan Science &amp; Technology Press, Kunming. <ext-link xlink:href="http://www.doc88.com/p-9455111883790.html" ext-link-type="uri" xlink:type="simple">http://www.doc88.com/p-9455111883790.html</ext-link> [accessed 30 Mar. 2020]</mixed-citation></ref><ref id="B101"><mixed-citation xmlns:xlink="http://www.w3.org/1999/xlink" xlink:type="simple">Sima YK (2011) A Taxonomic Revision of the <tp:taxon-name><tp:taxon-name-part taxon-name-part-type="family">Magnoliaceae</tp:taxon-name-part></tp:taxon-name> from China. PhD. Dissertation (Botany). School of Life Science, Yunnan University, Kunming, China. [In Chinese, English subtitle / abstract] <ext-link xlink:href="https://www.doc88.com/p-0408321349844.html" ext-link-type="uri" xlink:type="simple">https://www.doc88.com/p-0408321349844.html</ext-link> [accessed 27 Mar. 2020]</mixed-citation></ref><ref id="B31"><mixed-citation xmlns:xlink="http://www.w3.org/1999/xlink" xlink:type="simple">Deng LX, Yang XY, Yang CH, Zhou JW, Chen ZP, Shen JM (2015) <tp:taxon-name><tp:taxon-name-part taxon-name-part-type="family">Magnoliaceae</tp:taxon-name-part></tp:taxon-name> Plants of Guizhou. Guizhou Science and Technology Publishing House, Guiyang. [In Chinese]</mixed-citation></ref><ref id="B80"><mixed-citation xmlns:xlink="http://www.w3.org/1999/xlink" xlink:type="simple">Liu YH, Wu RF (1988) Some new taxa of <italic><tp:taxon-name><tp:taxon-name-part taxon-name-part-type="genus">Michelia</tp:taxon-name-part></tp:taxon-name></italic> from China. Acta Botanica Yunnanica 10(3): 335–342. [In Chinese and Latin, English subtitle] <ext-link xlink:href="https://journal.kib.ac.cn/EN/abstract/abstract32082.shtml" ext-link-type="uri" xlink:type="simple">https://journal.kib.ac.cn/EN/abstract/abstract32082.shtml</ext-link> [accessed 25 Oct. 2022]</mixed-citation></ref><ref id="B81"><mixed-citation xmlns:xlink="http://www.w3.org/1999/xlink" xlink:type="simple">Liu YH, Zeng QW, Zhou RZ, Xing FW [Eds] (2004) Magnolias of China. Baitong Group. Beijing Science &amp; Technology Press, Beijing. [In Chinese and English]</mixed-citation></ref><ref id="B14"><mixed-citation xmlns:xlink="http://www.w3.org/1999/xlink" xlink:type="simple">Chen BL (1987) Four new species of <italic><tp:taxon-name><tp:taxon-name-part taxon-name-part-type="genus">Michelia</tp:taxon-name-part></tp:taxon-name></italic> from Yunnan. Acta Scientiarum Naturalium Universitatis Sunyatseni 1987(3): 86–91. [In Chinese] <ext-link xlink:href="http://xuebao.sysu.edu.cn/Jweb_zrb/EN/Y1987/V26/I3/86" ext-link-type="uri" xlink:type="simple">http://xuebao.sysu.edu.cn/Jweb_zrb/EN/Y1987/V26/I3/86</ext-link> [accessed 25 Oct. 2022]</mixed-citation></ref><ref id="B112"><mixed-citation xmlns:xlink="http://www.w3.org/1999/xlink" xlink:type="simple">Vũ QN, Xia NH (2010) <italic><tp:taxon-name><tp:taxon-name-part taxon-name-part-type="genus">Michelia</tp:taxon-name-part> <tp:taxon-name-part taxon-name-part-type="species">fulva</tp:taxon-name-part></tp:taxon-name></italic> Chang et BL Chen (<tp:taxon-name><tp:taxon-name-part taxon-name-part-type="family">Magnoliaceae</tp:taxon-name-part></tp:taxon-name> Juss.) A new record for the flora of Vietnam. Journal of Biology 32(2): 63–67. [In Vietnamese with English end title /summary] <ext-link xlink:href="http://vjs.ac.vn/index.php/vjbio/article/viewFile/689/1192" ext-link-type="uri" xlink:type="simple">http://vjs.ac.vn/index.php/vjbio/article/viewFile/689/1192</ext-link> [accessed 30 Mar.2020]</mixed-citation></ref><ref id="B114"><mixed-citation xmlns:xlink="http://www.w3.org/1999/xlink" xlink:type="simple">Vietnam Plant Database (2022) <italic><tp:taxon-name><tp:taxon-name-part taxon-name-part-type="genus">Michelia</tp:taxon-name-part> <tp:taxon-name-part taxon-name-part-type="species">fulva</tp:taxon-name-part></tp:taxon-name></italic>. <ext-link xlink:href="https://www.botanyvn.com/cnt.asp?param=news&amp;newsid=1369&amp;lg=en" ext-link-type="uri" xlink:type="simple">https://www.botanyvn.com/cnt.asp?param=news&amp;newsid=1369&amp;lg=en</ext-link> [accessed 30 Oct. 2022]</mixed-citation></ref><ref id="B16"><mixed-citation xmlns:xlink="http://www.w3.org/1999/xlink" xlink:type="simple">Chen BL, Yang SC (1988) New taxa of <tp:taxon-name><tp:taxon-name-part taxon-name-part-type="family">Magnoliaceae</tp:taxon-name-part></tp:taxon-name> from Yunnan, China. Acta Scientiarum Naturalium Universitatis Sunyatseni 1988(3): 94–99. [In Chinese] <ext-link xlink:href="http://xuebao.sysu.edu.cn/Jweb_zrb/EN/Y1988/V27/I3/94" ext-link-type="uri" xlink:type="simple">http://xuebao.sysu.edu.cn/Jweb_zrb/EN/Y1988/V27/I3/94</ext-link> [accessed 26 Oct. 2022]</mixed-citation></ref><ref id="B57"><mixed-citation xmlns:xlink="http://www.w3.org/1999/xlink" xlink:type="simple">Law YW (1996) <tp:taxon-name><tp:taxon-name-part taxon-name-part-type="family">Magnoliaceae</tp:taxon-name-part></tp:taxon-name>. In: Law YW, Lo HS, Wu YF, Chang BN (Eds) Flora Reipublicae Popularis Sinicae 30(1): <tp:taxon-name><tp:taxon-name-part taxon-name-part-type="division">Angiospermae</tp:taxon-name-part></tp:taxon-name>, <tp:taxon-name><tp:taxon-name-part taxon-name-part-type="class">Dicotyledoneae</tp:taxon-name-part></tp:taxon-name>: <tp:taxon-name><tp:taxon-name-part taxon-name-part-type="family">Menispermaceae</tp:taxon-name-part></tp:taxon-name>, <tp:taxon-name><tp:taxon-name-part taxon-name-part-type="family">Magnoliaceae</tp:taxon-name-part></tp:taxon-name>: 82–198. Science Press, Beijing. [In Chinese] <ext-link xlink:href="http://www.iplant.cn/info/Trib.%20MAGNOLIEAE?t=z" ext-link-type="uri" xlink:type="simple">http://www.iplant.cn/info/Trib.%20MAGNOLIEAE?t=z</ext-link> [accessed from 28 Mar. 2020]</mixed-citation></ref><ref id="B129"><mixed-citation xmlns:xlink="http://www.w3.org/1999/xlink" xlink:type="simple">Xing FW, Zeng QW, Chen HF, Wang FG [Eds] (2009) <tp:taxon-name><tp:taxon-name-part taxon-name-part-type="family">Magnoliaceae</tp:taxon-name-part></tp:taxon-name>. In: Landscape Plants of China. Vol. 1: 177–217. Huazhong University of Science and Technology Press, Wuhan. [In Chinese]</mixed-citation></ref><ref id="B133"><mixed-citation xmlns:xlink="http://www.w3.org/1999/xlink" xlink:type="simple">Yang KM, Chen XL, Gong X, Wang YL [Eds] (2016) Ex Situ Cultivated Flora of China (<tp:taxon-name><tp:taxon-name-part taxon-name-part-type="family">Magnoliaceae</tp:taxon-name-part></tp:taxon-name>). Science Press, Beijing. [In Chinese, English subtitle]</mixed-citation></ref><ref id="B20"><mixed-citation xmlns:xlink="http://www.w3.org/1999/xlink" xlink:type="simple">Cicuzza D, Newton A, Oldfield S (2007) The Red List of <tp:taxon-name><tp:taxon-name-part taxon-name-part-type="family">Magnoliaceae</tp:taxon-name-part></tp:taxon-name>. Fauna &amp; Flora International, Cambridge, UK. <ext-link xlink:href="https://portals.iucn.org/library/sites/library/files/documents/RL-2007-001.pdf" ext-link-type="uri" xlink:type="simple">https://portals.iucn.org/library/sites/library/files/documents/RL-2007-001.pdf</ext-link> [accessed 30 Mar. 2020 – see updated version at Rivers et al. 2016]</mixed-citation></ref><ref id="B51"><mixed-citation xmlns:xlink="http://www.w3.org/1999/xlink" xlink:type="simple">IUCN (2026) The IUCN Red List of Threatened Species. Version 2025-2. International Union for the Conservation of Nature and Natural Resources. Gland, Switzerland and Cambridge, UK. <ext-link xlink:href="https://www.iucnredlist.org/species/193957/2292193" ext-link-type="uri" xlink:type="simple">https://www.iucnredlist.org/species/193957/2292193</ext-link> [accessed 5 Feb. 2026]</mixed-citation></ref><ref id="B95"><mixed-citation xmlns:xlink="http://www.w3.org/1999/xlink" xlink:type="simple">Qin HN, Yang Y, Dong SY, He Q, Jia Y, Zhao LN, Yu SX, Liu HY, Liu B, Yan YC, Xiang JY, Xia NH, Peng H, Li ZY, Zhang ZX, He XJ (2017) <tp:taxon-name><tp:taxon-name-part taxon-name-part-type="family">Magnoliaceae</tp:taxon-name-part></tp:taxon-name>. In: Threatened species list of China’s higher plants: 725. Biodiversity Science 25(7): 696–744. [In Chinese, English subtitle / abstract] [lists species considered Critically Endangered (CR), Endangered (EN) and Vulnerable (VU)].</mixed-citation></ref><ref id="B118"><mixed-citation xmlns:xlink="http://www.w3.org/1999/xlink" xlink:type="simple">Wang S, Xie Y [Eds] (2004) China Species Red List. Vol. 1: Joint publication under the auspices of Chinese National Environmental Protection Agency and Chinese Endangered Species Scientific Commission. Higher Education Press, Beijing. [In Chinese and English, Latin plant names] [Determines the conservation status of each listed Chinese species in accordance with IUCN criteria]</mixed-citation></ref></ref-list></tp:taxon-treatment>
