# Supplementary material for: If these aren’t genuine species, what are? An analysis of heterotypic synonyms contributes to 19 new names and 20 new combinations in Magnolia (Magnoliaceae). Part 2: New combinations
Source: PhytoKeys. 2026 Jul 10;277:77–151. doi: 10.3897/phytokeys.277.195893 (PMC13379712; doi:10.3897/phytokeys.277.195893)
Supplement: XML Treatment for Magnolia chingii [file phytokeys.277.195893-treatment5.xml]

<!DOCTYPE tp:taxon-treatment
  PUBLIC "-//TaxonX//DTD Taxonomic Treatment Publishing DTD v0 20100105//EN" "tax-treatment-NSO.dtd">
<tp:taxon-treatment xmlns:tp="http://www.plazi.org/taxpub"><tp:treatment-meta><kwd-group><label>Taxon classification</label><kwd>
                <named-content content-type="kingdom">Plantae</named-content>
              </kwd><kwd>
                <named-content content-type="order">Magnoliales</named-content>
              </kwd><kwd>
                <named-content content-type="family">Magnoliaceae</named-content>
              </kwd></kwd-group><mixed-citation publication-type="journal"><person-group><name><surname>Callaghan</surname><given-names>Christopher B.</given-names></name><name><surname>Png</surname><given-names>Siak K.</given-names></name></person-group><article-title>If these aren’t genuine species, what are? An analysis of heterotypic synonyms contributes to 19 new names and 20 new combinations in <italic><tp:taxon-name><tp:taxon-name-part taxon-name-part-type="genus" reg="Magnolia">Magnolia</tp:taxon-name-part></tp:taxon-name></italic> (<tp:taxon-name><tp:taxon-name-part taxon-name-part-type="family" reg="Magnoliaceae">Magnoliaceae</tp:taxon-name-part></tp:taxon-name>). Part 2: New combinations</article-title><source>PhytoKeys</source><day>10</day><month>07</month><year>2026</year><volume>277</volume><fpage>77</fpage><lpage>151</lpage><pub-id pub-id-type="doi">10.3897/phytokeys.277.195893</pub-id></mixed-citation></tp:treatment-meta><tp:nomenclature><tp:taxon-name><object-id xmlns:xlink="http://www.w3.org/1999/xlink" content-type="arpha" xlink:type="simple">F133D25F-B2AB-5375-96B1-EED3DE9D26CA</object-id>
                    		<tp:taxon-name-part taxon-name-part-type="genus" reg="Magnolia">Magnolia</tp:taxon-name-part> <tp:taxon-name-part taxon-name-part-type="species" reg="chingii">chingii</tp:taxon-name-part>
                    	
                    		<object-id xmlns:xlink="http://www.w3.org/1999/xlink" content-type="ipni" xlink:type="simple">urn:lsid:ipni.org:names:77382805-1</object-id>
                    	</tp:taxon-name><tp:taxon-authority>(W.C. Cheng) C.B. Callaghan &amp; S.K. Png</tp:taxon-authority><tp:taxon-status xmlns:xlink="http://www.w3.org/1999/xlink" xlink:type="simple">comb. nov.</tp:taxon-status><xref ref-type="table" rid="T8">Table 8</xref><tp:nomenclature-citation-list><tp:nomenclature-citation><tp:taxon-name><tp:taxon-name-part taxon-name-part-type="genus" reg="Michelia">Michelia</tp:taxon-name-part> <tp:taxon-name-part taxon-name-part-type="species" reg="chingii">chingii</tp:taxon-name-part></tp:taxon-name><comment> W.C. Cheng, Contributions from the Biological Laboratory of the Science Society of China, Botanical Series 10(2): 110–111 (<xref ref-type="bibr" rid="B19">Chien et al. 1936</xref>). <bold>[Basionym]</bold>.</comment></tp:nomenclature-citation><tp:nomenclature-citation><tp:taxon-name><tp:taxon-name-part taxon-name-part-type="genus" reg="Michelia">Michelia</tp:taxon-name-part> <tp:taxon-name-part taxon-name-part-type="species" reg="maudiae">maudiae</tp:taxon-name-part></tp:taxon-name><comment> Dunn, in Annals of Missouri Botanical Garden 80(4): 1072 (<xref ref-type="bibr" rid="B15">Chen and Nooteboom 1993</xref>), World Checklist and Bibliography of <tp:taxon-name><tp:taxon-name-part taxon-name-part-type="family" reg="Magnoliaceae">Magnoliaceae</tp:taxon-name-part></tp:taxon-name>: 58 (<xref ref-type="bibr" rid="B38">Frodin and Govaerts 1996</xref>), Flora of China Vol. 7: 83 (<xref ref-type="bibr" rid="B126">Xia et al. 2008</xref>), A Taxonomic Revision of the <tp:taxon-name><tp:taxon-name-part taxon-name-part-type="family" reg="Magnoliaceae">Magnoliaceae</tp:taxon-name-part></tp:taxon-name> from China: 221 (<xref ref-type="bibr" rid="B101">Sima 2011</xref>) and <tp:taxon-name><tp:taxon-name-part taxon-name-part-type="family" reg="Magnoliaceae">Magnoliaceae</tp:taxon-name-part></tp:taxon-name> Plants of Guizhou: 157 (<xref ref-type="bibr" rid="B31">Deng and Yang (2015)</xref>, each p.p. quoad syn. <tp:taxon-name><tp:taxon-name-part taxon-name-part-type="genus" reg="Michelia">Michelia</tp:taxon-name-part> <tp:taxon-name-part taxon-name-part-type="species" reg="chingii">chingii</tp:taxon-name-part></tp:taxon-name> W.C. Cheng.</comment></tp:nomenclature-citation><tp:nomenclature-citation><tp:taxon-name><tp:taxon-name-part taxon-name-part-type="genus" reg="Magnolia">Magnolia</tp:taxon-name-part> <tp:taxon-name-part taxon-name-part-type="species" reg="maudiae">maudiae</tp:taxon-name-part></tp:taxon-name><comment> (Dunn) Figlar, online at World Checklist of <tp:taxon-name><tp:taxon-name-part taxon-name-part-type="family" reg="Magnoliaceae">Magnoliaceae</tp:taxon-name-part></tp:taxon-name> (<xref ref-type="bibr" rid="B40">Govaerts 2003</xref>), and in New Trees – Recent Introductions to Cultivation: 499 (<xref ref-type="bibr" rid="B43">Grimshaw and Bayton 2009</xref>), both p.p. quoad syn. <tp:taxon-name><tp:taxon-name-part taxon-name-part-type="genus" reg="Michelia">Michelia</tp:taxon-name-part> <tp:taxon-name-part taxon-name-part-type="species" reg="chingii">chingii</tp:taxon-name-part></tp:taxon-name> W.C. Cheng.</comment></tp:nomenclature-citation></tp:nomenclature-citation-list></tp:nomenclature><tp:treatment-sec sec-type="Present Chinese name"><title>Present Chinese name.</title><p>秦仁昌含笑 meaning “Ching Ren-chang’s michelia”.</p><table-wrap id="T8" position="float" orientation="portrait"><label>Table 8.</label><caption><p>The <bold>14 presently known</bold> differentiating features between <italic><tp:taxon-name><tp:taxon-name-part taxon-name-part-type="genus" reg="Michelia">Michelia</tp:taxon-name-part> <tp:taxon-name-part taxon-name-part-type="species" reg="chingii">chingii</tp:taxon-name-part></tp:taxon-name></italic> W.C. Cheng and <italic><tp:taxon-name><tp:taxon-name-part taxon-name-part-type="genus" reg="Michelia">Michelia</tp:taxon-name-part> <tp:taxon-name-part taxon-name-part-type="species" reg="maudiae">maudiae</tp:taxon-name-part></tp:taxon-name></italic> Dunn.</p></caption><table><tbody><tr><th rowspan="1" colspan="1">
                      <bold>Plant feature</bold>
                    </th><th rowspan="1" colspan="1">
                      <bold>
                        <italic>
                          <tp:taxon-name><tp:taxon-name-part taxon-name-part-type="genus" reg="Michelia">Michelia</tp:taxon-name-part> <tp:taxon-name-part taxon-name-part-type="species" reg="chingii">chingii</tp:taxon-name-part></tp:taxon-name>
                        </italic>
                      </bold>
                    </th><th rowspan="1" colspan="1">
                      <bold>
                        <italic>
                          <tp:taxon-name><tp:taxon-name-part taxon-name-part-type="genus" reg="Michelia">Michelia</tp:taxon-name-part> <tp:taxon-name-part taxon-name-part-type="species" reg="maudiae">maudiae</tp:taxon-name-part></tp:taxon-name>
                        </italic>
                      </bold>
                    </th></tr><tr><td rowspan="1" colspan="1">
                      <bold>tree height</bold>
                    </td><td rowspan="1" colspan="1">
                      <bold>common in woods, to max. 15 m</bold>
                    </td><td rowspan="1" colspan="1">
                      <bold>to 31 m<sup>2</sup></bold>
                    </td></tr><tr><td rowspan="1" colspan="1">
                      <bold>branchlet colour</bold>
                    </td><td rowspan="1" colspan="1">
                      <bold>yellow-brown</bold>
                    </td><td rowspan="1" colspan="1">
                      <bold>green becoming grey, initially covered with white powder</bold>
                    </td></tr><tr><td rowspan="1" colspan="1">leaf shape</td><td rowspan="1" colspan="1">oblong-lanceolate, oblong or oblanceolate</td><td rowspan="1" colspan="1">oblong-elliptic, rarely ovate-elliptic<bold><sup>4</sup></bold></td></tr><tr><td rowspan="1" colspan="1">leaf dimensions</td><td rowspan="1" colspan="1">16–19 × 5.7–7.7 cm</td><td rowspan="1" colspan="1">7–18 × 3.5–8.5 cm<bold><sup>4</sup></bold></td></tr><tr><td rowspan="1" colspan="1">leaf apex</td><td rowspan="1" colspan="1">obtuse, short-acuminate or obtuse-acute</td><td rowspan="1" colspan="1">abruptly short-acuminate</td></tr><tr><td rowspan="1" colspan="1">leaf texture</td><td rowspan="1" colspan="1">thinly leathery</td><td rowspan="1" colspan="1">leathery.</td></tr><tr><td rowspan="1" colspan="1">
                      <bold>lateral leaf veins</bold>
                    </td><td rowspan="1" colspan="1">
                      <bold>ca. 12–14 pairs</bold>
                    </td><td rowspan="1" colspan="1">
                      <bold>7–12 pairs</bold>
                    </td></tr><tr><td rowspan="1" colspan="1">
                      <bold>leaf abaxially</bold>
                    </td><td rowspan="1" colspan="1">
                      <bold>glaucescent, covered in minute blunt hairs</bold>
                    </td><td rowspan="1" colspan="1">
                      <bold>greyish-green, glabrous, covered in white powder<sup>3</sup></bold>
                    </td></tr><tr><td rowspan="1" colspan="1">
                      <bold>tepal number</bold>
                    </td><td rowspan="1" colspan="1">
                      <bold>apparently up to 12<sup>1</sup> (see note 2 of text)</bold>
                    </td><td rowspan="1" colspan="1">
                      <bold>9<sup>2,3,4,7</sup></bold>
                    </td></tr><tr><td rowspan="1" colspan="1">
                      <bold>ovules in carpel</bold>
                    </td><td rowspan="1" colspan="1">
                      <bold>ca. 6</bold>
                    </td><td rowspan="1" colspan="1">
                      <bold>6–14<sup>1</sup></bold>
                    </td></tr><tr><td rowspan="1" colspan="1">
                      <bold>fruit peduncle</bold>
                    </td><td rowspan="1" colspan="1">
                      <bold>1.8–2.4 cm long</bold>
                    </td><td rowspan="1" colspan="1">
                      <bold>4 cm long<sup>5</sup></bold>
                    </td></tr><tr><td rowspan="1" colspan="1">
                      <bold>fruit aggregates</bold>
                    </td><td rowspan="1" colspan="1">
                      <bold>6.5–8 cm long</bold>
                    </td><td rowspan="1" colspan="1">
                      <bold>7–15 cm long<sup>2,3,4,7</sup></bold>
                    </td></tr><tr><td rowspan="1" colspan="1">
                      <bold>mature carpels</bold>
                    </td><td rowspan="1" colspan="1">
                      <bold>sessile (non-stalked)</bold>
                    </td><td rowspan="1" colspan="1">
                      <bold>stalked (fig. 7<sup>4</sup>)</bold>
                    </td></tr><tr><td rowspan="1" colspan="1">fruiting period</td><td rowspan="1" colspan="1">August (–September?)</td><td rowspan="1" colspan="1">September–October<bold><sup>2, 3</sup></bold>–November<bold><sup>6</sup></bold></td></tr></tbody></table><table-wrap-foot><fn><p>Note: The distinguishing features of <italic><tp:taxon-name><tp:taxon-name-part taxon-name-part-type="genus" reg="Michelia">Michelia</tp:taxon-name-part> <tp:taxon-name-part taxon-name-part-type="species" reg="chingii">chingii</tp:taxon-name-part></tp:taxon-name></italic> are from Cheng in <xref ref-type="bibr" rid="B19">Chien et al. (1936</xref>: 110), supplemented by <xref ref-type="bibr" rid="B15">Chen and Nooteboom (1993</xref>: 1072)<sup>1</sup> with those of <italic><tp:taxon-name><tp:taxon-name-part taxon-name-part-type="genus" reg="Michelia">Michelia</tp:taxon-name-part> <tp:taxon-name-part taxon-name-part-type="species" reg="maudiae">maudiae</tp:taxon-name-part></tp:taxon-name></italic> from <xref ref-type="bibr" rid="B33">Dunn (1908</xref>: 353), supplemented by <xref ref-type="bibr" rid="B15">Chen and Nooteboom (1993</xref>: 1072)<sup>1</sup>, <xref ref-type="bibr" rid="B31">Deng and Yang (2015</xref>: 157)<sup>2</sup>, <xref ref-type="bibr" rid="B57">Law (1996</xref>: 179)<sup>3</sup>, <xref ref-type="bibr" rid="B81">Liu et al. (2004</xref>: 290)<sup>4</sup>, <xref ref-type="bibr" rid="B59">Lee (1935</xref>: 487)<sup>5</sup>, <xref ref-type="bibr" rid="B134">Yang et al. (2016</xref>: 297)<sup>6</sup> and <xref ref-type="bibr" rid="B129">Xing et al. (2009</xref>: 209)<sup>7</sup>.</p></fn></table-wrap-foot></table-wrap></tp:treatment-sec><tp:treatment-sec sec-type="Proposed Chinese name"><title>Proposed Chinese name.</title><p>秦仁昌木兰 meaning “Ching Ren-chang’s magnolia”.</p></tp:treatment-sec><tp:treatment-sec sec-type="Type"><title>Type.</title><p>China. <bold>Chekiang (= Zhejiang) Province</bold> • Lungtsuan (= Longquan), region of King Yuan (= Qingyuan), Mao Shan, alt. 1158 m (common tree above 610 m), in woods of mostly evergreens, tree 13.7 m, 24 Aug. 1924, fr, <italic>Ching Ren-chang 2452</italic>. holotype: <named-content xmlns:xlink="http://www.w3.org/1999/xlink" content-type="dwc:institutional_code" xlink:title="Institute of Botany, Chinese Academy of Sciences" xlink:href="https://scientific-collections.gbif.org/institution/ac8eb8fc-0703-4408-8388-686764b75877" xlink:type="simple">PE</named-content> 00934130! isotypes: <abbrev xmlns:xlink="http://www.w3.org/1999/xlink" content-type="institution" xlink:title="Herbarium of the Arnold Arboretum (Harvard University Herbaria), Harvard University, Cambridge, Massachusetts, U.S.A" xlink:type="simple">A</abbrev> 00039042! <abbrev xmlns:xlink="http://www.w3.org/1999/xlink" content-type="institution" xlink:title="Royal Botanic Garden Herbarium, Inverleith Row, Inverleith, Edinburgh, Scotland, U.K" xlink:type="simple">E</abbrev> 00035678! <abbrev xmlns:xlink="http://www.w3.org/1999/xlink" content-type="institution" xlink:title="Royal Botanic Gardens Herbarium, Kew, Surrey, London, England. U.K" xlink:type="simple">K</abbrev> n.v. <abbrev xmlns:xlink="http://www.w3.org/1999/xlink" content-type="institution" xlink:title="National Herbarium, Department of Botany, National Museum of Natural History, Smithsonian Institution, Washington, DC, U.S.A" xlink:type="simple">US</abbrev> 00104084!</p><p>Specimen image below accessed 1 Apr. 2019; re-accessed with new URL 22 Oct. 2022:</p><p>holotype (<named-content xmlns:xlink="http://www.w3.org/1999/xlink" content-type="dwc:institutional_code" xlink:title="Institute of Botany, Chinese Academy of Sciences" xlink:href="https://scientific-collections.gbif.org/institution/ac8eb8fc-0703-4408-8388-686764b75877" xlink:type="simple">PE</named-content> ex <abbrev xmlns:xlink="http://www.w3.org/1999/xlink" content-type="institution" xlink:title="Herbarium of Biological Laboratory of the Science Society of China, Nanking (= Nanjing), Jiangsu, China. (transferred to NAS Herbarium)" xlink:type="simple">HSBL</abbrev>): <ext-link xmlns:xlink="http://www.w3.org/1999/xlink" xlink:href="https://www.cvh.ac.cn/spms/detail.php?id=f00fd454" ext-link-type="uri" xlink:type="simple">https://www.cvh.ac.cn/spms/detail.php?id=f00fd454</ext-link></p><p>Specimen images below accessed 1 Apr. 2019:</p><p>isotype (<abbrev xmlns:xlink="http://www.w3.org/1999/xlink" content-type="institution" xlink:title="Herbarium of the Arnold Arboretum (Harvard University Herbaria), Harvard University, Cambridge, Massachusetts, U.S.A" xlink:type="simple">A</abbrev>): <ext-link xmlns:xlink="http://www.w3.org/1999/xlink" xlink:href="https://kiki.huh.harvard.edu/databases/specimen_search.php?mode=details&amp;id=1038" ext-link-type="uri" xlink:type="simple">https://kiki.huh.harvard.edu/databases/specimen_search.php?mode=details&amp;id=1038</ext-link></p><p>isotype (<abbrev xmlns:xlink="http://www.w3.org/1999/xlink" content-type="institution" xlink:title="Royal Botanic Garden Herbarium, Inverleith Row, Inverleith, Edinburgh, Scotland, U.K" xlink:type="simple">E</abbrev>. ex <abbrev xmlns:xlink="http://www.w3.org/1999/xlink" content-type="institution" xlink:title="National Herbarium, Department of Botany, National Museum of Natural History, Smithsonian Institution, Washington, DC, U.S.A" xlink:type="simple">US</abbrev>): <ext-link xmlns:xlink="http://www.w3.org/1999/xlink" xlink:href="http://data.rbge.org.uk/herb/E00035678" ext-link-type="uri" xlink:type="simple">http://data.rbge.org.uk/herb/E00035678</ext-link></p><p>isotype (<abbrev xmlns:xlink="http://www.w3.org/1999/xlink" content-type="institution" xlink:title="National Herbarium, Department of Botany, National Museum of Natural History, Smithsonian Institution, Washington, DC, U.S.A" xlink:type="simple">US</abbrev>): <ext-link xmlns:xlink="http://www.w3.org/1999/xlink" xlink:href="https://collections.nmnh.si.edu/search/botany/search.php?action=11&amp;irn=10119110" ext-link-type="uri" xlink:type="simple">https://collections.nmnh.si.edu/search/botany/search.php?action=11&amp;irn=10119110</ext-link></p></tp:treatment-sec><tp:treatment-sec sec-type="Note 1"><title>Note 1.</title><p><italic><tp:taxon-name><tp:taxon-name-part taxon-name-part-type="genus" reg="Michelia">Michelia</tp:taxon-name-part> <tp:taxon-name-part taxon-name-part-type="species" reg="chingii">chingii</tp:taxon-name-part></tp:taxon-name></italic> is recorded as a synonym of <tp:taxon-name><tp:taxon-name-part taxon-name-part-type="genus" reg="Magnolia">Magnolia</tp:taxon-name-part> (<tp:taxon-name-part taxon-name-part-type="subgenus" reg="Michelia">Michelia</tp:taxon-name-part>) <tp:taxon-name-part taxon-name-part-type="species" reg="maudiae">maudiae</tp:taxon-name-part></tp:taxon-name> by the above-listed authors, but differs sufficiently from the latter species in its morphological characteristics, as compiled in Table <xref ref-type="table" rid="T8">8</xref>, to justify its species status and is therefore reinstated and transferred to <italic><tp:taxon-name><tp:taxon-name-part taxon-name-part-type="genus" reg="Magnolia">Magnolia</tp:taxon-name-part></tp:taxon-name></italic>.</p></tp:treatment-sec><tp:treatment-sec sec-type="Note 2"><title>Note 2.</title><p>While the flowers of <italic><tp:taxon-name><tp:taxon-name-part taxon-name-part-type="genus" reg="Michelia">Michelia</tp:taxon-name-part> <tp:taxon-name-part taxon-name-part-type="species" reg="chingii">chingii</tp:taxon-name-part></tp:taxon-name></italic> were unavailable for W.C. Cheng to describe, it would appear that the number of tepals for this species is up to 12. This is because the flowers of <italic><tp:taxon-name><tp:taxon-name-part taxon-name-part-type="genus" reg="Michelia">Michelia</tp:taxon-name-part> <tp:taxon-name-part taxon-name-part-type="species" reg="maudiae">maudiae</tp:taxon-name-part></tp:taxon-name></italic> bear 9 tepals as referenced in Flora of China, Magnolias of China and by others, yet it is recorded with 9–12 tepals in <xref ref-type="bibr" rid="B15">Chen and Nooteboom (1993</xref>: 1072). Since the only taxon listed in synonymy with <italic><tp:taxon-name><tp:taxon-name-part taxon-name-part-type="genus" reg="Michelia">M.</tp:taxon-name-part> <tp:taxon-name-part taxon-name-part-type="species" reg="maudiae">maudiae</tp:taxon-name-part></tp:taxon-name></italic> by the last authors is <italic><tp:taxon-name><tp:taxon-name-part taxon-name-part-type="genus" reg="Michelia">M.</tp:taxon-name-part> <tp:taxon-name-part taxon-name-part-type="species" reg="chingii">chingii</tp:taxon-name-part></tp:taxon-name></italic>, it is probable that the higher number of tepals cited has been derived by one of these authors counting the scars left by the fallen tepals of a <italic><tp:taxon-name><tp:taxon-name-part taxon-name-part-type="genus" reg="Michelia">M.</tp:taxon-name-part> <tp:taxon-name-part taxon-name-part-type="species" reg="chingii">chingii</tp:taxon-name-part></tp:taxon-name></italic> specimen.</p></tp:treatment-sec><tp:treatment-sec sec-type="Conservation status"><title>Conservation status.</title><p><italic><tp:taxon-name><tp:taxon-name-part taxon-name-part-type="genus" reg="Michelia">Michelia</tp:taxon-name-part> <tp:taxon-name-part taxon-name-part-type="species" reg="chingii">chingii</tp:taxon-name-part></tp:taxon-name></italic> is noted on the IUCN Red List of Threatened Species as a synonym of <italic><tp:taxon-name><tp:taxon-name-part taxon-name-part-type="genus" reg="Michelia">M.</tp:taxon-name-part> <tp:taxon-name-part taxon-name-part-type="species" reg="maudiae">maudiae</tp:taxon-name-part></tp:taxon-name></italic> which is recorded as of “Least Concern” (<xref ref-type="bibr" rid="B51">IUCN 2026</xref>).</p></tp:treatment-sec><tp:treatment-sec sec-type="Recommendation"><title>Recommendation.</title><p>In view of the confirmation of <italic><tp:taxon-name><tp:taxon-name-part taxon-name-part-type="genus" reg="Michelia">Michelia</tp:taxon-name-part> <tp:taxon-name-part taxon-name-part-type="species" reg="chingii">chingii</tp:taxon-name-part></tp:taxon-name></italic> as an independent species, its conservation status should be assessed for the IUCN Red List at the earliest opportunity! A starting point would be the forests above 610 m on Mao Shan in Qingyuan County of southwestern Zhejiang, perhaps in the region of the 1,333 ha Baishanzu Nature Reserve before its amalgamation with the 4,667 ha Fengyang Shan Nature Reserve in Longquan County to its north. Mao Shan is where its collector R.C. Ching recorded this species, subsequently named after him, as a common tree to 15 metres in 1924. The last known collection of <italic><tp:taxon-name><tp:taxon-name-part taxon-name-part-type="genus" reg="Michelia">Michelia</tp:taxon-name-part> <tp:taxon-name-part taxon-name-part-type="species" reg="chingii">chingii</tp:taxon-name-part></tp:taxon-name></italic> in southern Zhejiang Province was 68 years ago in 1958, so hopefully it still survives, at least on Mao Shan and wasn’t completely exterminated during either the Great Leap Forward of 1958–1962 or the following Cultural Revolution of 1966–1976. The later period resulted in large tracts of the adjacent Fujian province less than 30 km away being completely denuded of timber trees as a result of six years of illegal logging (<xref ref-type="bibr" rid="B93">Primack 1988</xref>). Since Primack mentions that this wholesale destruction of forests occurred to a greater or lesser extent throughout China during these tumultuous years and one of the present authors has noted how it almost drove the “living fossil” <italic><tp:taxon-name><tp:taxon-name-part taxon-name-part-type="genus" reg="Cathaya">Cathaya</tp:taxon-name-part> <tp:taxon-name-part taxon-name-part-type="species" reg="argyrophylla">argyrophylla</tp:taxon-name-part></tp:taxon-name></italic> Chun &amp; Kuang to the brink of extinction (<xref ref-type="bibr" rid="B7">Callaghan 2012</xref>), there is the possibility that this illegal logging has resulted in the demise of <italic><tp:taxon-name><tp:taxon-name-part taxon-name-part-type="genus" reg="Michelia">Michelia</tp:taxon-name-part> <tp:taxon-name-part taxon-name-part-type="species" reg="chingii">chingii</tp:taxon-name-part></tp:taxon-name></italic> occurring in the forests on the slopes of Mao Shan between 610 and about 1160 metres. These forests would have been more easily accessible than the remote, difficult to access <italic><tp:taxon-name><tp:taxon-name-part taxon-name-part-type="genus" reg="Cathaya">Cathaya</tp:taxon-name-part></tp:taxon-name></italic> forests, the reason for the endangered Cathay silver fir’s relatively late discoveries in S.E. Sichuan in 1938 and Guangxi in 1955. If the <italic><tp:taxon-name><tp:taxon-name-part taxon-name-part-type="genus" reg="Michelia">Michelia</tp:taxon-name-part> <tp:taxon-name-part taxon-name-part-type="species" reg="chingii">chingii</tp:taxon-name-part></tp:taxon-name></italic> forests on Mao Shan became a victim of the Cultural Revolution, was this mountain later replanted by forestry workers with the more widely occurring <italic><tp:taxon-name><tp:taxon-name-part taxon-name-part-type="genus" reg="Michelia">M.</tp:taxon-name-part> <tp:taxon-name-part taxon-name-part-type="species" reg="maudiae">maudiae</tp:taxon-name-part></tp:taxon-name></italic>?</p></tp:treatment-sec><ref-list><ref id="B19"><mixed-citation xmlns:xlink="http://www.w3.org/1999/xlink" xlink:type="simple">Chien SS, Cheng WC, Pei C (1936) An enumeration of vascular plants from Chekiang IV. Contributions from the Biological Laboratory of the Science Society of China, Botanical Series 10(2): 93–155.</mixed-citation></ref><ref id="B15"><mixed-citation xmlns:xlink="http://www.w3.org/1999/xlink" xlink:type="simple">Chen BL, Nooteboom HP (1993) Notes on <tp:taxon-name><tp:taxon-name-part taxon-name-part-type="family">Magnoliaceae</tp:taxon-name-part></tp:taxon-name> III: The <tp:taxon-name><tp:taxon-name-part taxon-name-part-type="family">Magnoliaceae</tp:taxon-name-part></tp:taxon-name> of China. Annals of Missouri Botanical Garden 80(4): 999–1104. <ext-link xlink:href="10.2307/2399942" ext-link-type="doi" xlink:type="simple">https://doi.org/10.2307/2399942</ext-link></mixed-citation></ref><ref id="B33"><mixed-citation xmlns:xlink="http://www.w3.org/1999/xlink" xlink:type="simple">Dunn ST (1908) A botanical expedition to central Fokien. Journal of the Linnean Society of London (Botany) 38, Issue 267: 350–373. [<italic><tp:taxon-name><tp:taxon-name-part taxon-name-part-type="genus">Michelia</tp:taxon-name-part> <tp:taxon-name-part taxon-name-part-type="species">skinneriana</tp:taxon-name-part></tp:taxon-name></italic>, p. 354]. <ext-link xlink:href="10.1111/j.1095-8339.1908.tb00858.x" ext-link-type="doi" xlink:type="simple">https://doi.org/10.1111/j.1095-8339.1908.tb00858.x</ext-link></mixed-citation></ref><ref id="B31"><mixed-citation xmlns:xlink="http://www.w3.org/1999/xlink" xlink:type="simple">Deng LX, Yang XY, Yang CH, Zhou JW, Chen ZP, Shen JM (2015) <tp:taxon-name><tp:taxon-name-part taxon-name-part-type="family">Magnoliaceae</tp:taxon-name-part></tp:taxon-name> Plants of Guizhou. Guizhou Science and Technology Publishing House, Guiyang. [In Chinese]</mixed-citation></ref><ref id="B57"><mixed-citation xmlns:xlink="http://www.w3.org/1999/xlink" xlink:type="simple">Law YW (1996) <tp:taxon-name><tp:taxon-name-part taxon-name-part-type="family">Magnoliaceae</tp:taxon-name-part></tp:taxon-name>. In: Law YW, Lo HS, Wu YF, Chang BN (Eds) Flora Reipublicae Popularis Sinicae 30(1): <tp:taxon-name><tp:taxon-name-part taxon-name-part-type="division">Angiospermae</tp:taxon-name-part></tp:taxon-name>, <tp:taxon-name><tp:taxon-name-part taxon-name-part-type="class">Dicotyledoneae</tp:taxon-name-part></tp:taxon-name>: <tp:taxon-name><tp:taxon-name-part taxon-name-part-type="family">Menispermaceae</tp:taxon-name-part></tp:taxon-name>, <tp:taxon-name><tp:taxon-name-part taxon-name-part-type="family">Magnoliaceae</tp:taxon-name-part></tp:taxon-name>: 82–198. Science Press, Beijing. [In Chinese] <ext-link xlink:href="http://www.iplant.cn/info/Trib.%20MAGNOLIEAE?t=z" ext-link-type="uri" xlink:type="simple">http://www.iplant.cn/info/Trib.%20MAGNOLIEAE?t=z</ext-link> [accessed from 28 Mar. 2020]</mixed-citation></ref><ref id="B81"><mixed-citation xmlns:xlink="http://www.w3.org/1999/xlink" xlink:type="simple">Liu YH, Zeng QW, Zhou RZ, Xing FW [Eds] (2004) Magnolias of China. Baitong Group. Beijing Science &amp; Technology Press, Beijing. [In Chinese and English]</mixed-citation></ref><ref id="B59"><mixed-citation xmlns:xlink="http://www.w3.org/1999/xlink" xlink:type="simple">Lee SC (1935) Forest Botany of China. Commercial Press Ltd., Shanghai.</mixed-citation></ref><ref id="B134"><mixed-citation xmlns:xlink="http://www.w3.org/1999/xlink" xlink:type="simple">Yang XY, Jiang H, Lin SG, Deng LX, Yang CH (2016) Community characteristics of <italic><tp:taxon-name><tp:taxon-name-part taxon-name-part-type="genus">Michelia</tp:taxon-name-part> <tp:taxon-name-part taxon-name-part-type="species">chongjiangensis</tp:taxon-name-part></tp:taxon-name></italic> in Congjiang County, Guizhou. Guizhou Agricultural Sciences 2016(9): 144–147. [In Chinese, English subtitle / abstract] <ext-link xlink:href="https://www.docin.com/p-4673038387.html" ext-link-type="uri" xlink:type="simple">https://www.docin.com/p-4673038387.html</ext-link> [accessed 15 Apr. 2026]</mixed-citation></ref><ref id="B129"><mixed-citation xmlns:xlink="http://www.w3.org/1999/xlink" xlink:type="simple">Xing FW, Zeng QW, Chen HF, Wang FG [Eds] (2009) <tp:taxon-name><tp:taxon-name-part taxon-name-part-type="family">Magnoliaceae</tp:taxon-name-part></tp:taxon-name>. In: Landscape Plants of China. Vol. 1: 177–217. Huazhong University of Science and Technology Press, Wuhan. [In Chinese]</mixed-citation></ref><ref id="B38"><mixed-citation xmlns:xlink="http://www.w3.org/1999/xlink" xlink:type="simple">Frodin DG, Govaerts R (1996) World Checklist and Bibliography of <tp:taxon-name><tp:taxon-name-part taxon-name-part-type="family">Magnoliaceae</tp:taxon-name-part></tp:taxon-name>. Information Services Dept., Royal Botanic Gardens, Kew.</mixed-citation></ref><ref id="B126"><mixed-citation xmlns:xlink="http://www.w3.org/1999/xlink" xlink:type="simple">Xia NH, Liu YH, Nooteboom HP (2008) <tp:taxon-name><tp:taxon-name-part taxon-name-part-type="family">Magnoliaceae</tp:taxon-name-part></tp:taxon-name>. In: Wu ZY, Raven PH, Hong DY (Eds) Flora of China Vol. 7, <tp:taxon-name><tp:taxon-name-part taxon-name-part-type="family">Menispermaceae</tp:taxon-name-part></tp:taxon-name> through <tp:taxon-name><tp:taxon-name-part taxon-name-part-type="family">Capparaceae</tp:taxon-name-part></tp:taxon-name>: 48–91. Science Press, Beijing and Missouri Botanical Garden Press, St. Louis. <ext-link xlink:href="http://flora.huh.harvard.edu/china/mss/volume07/Magnoliaceae.pdf" ext-link-type="uri" xlink:type="simple">http://flora.huh.harvard.edu/china/mss/volume07/Magnoliaceae.pdf</ext-link> [accessed 20 Mar. 2020]</mixed-citation></ref><ref id="B101"><mixed-citation xmlns:xlink="http://www.w3.org/1999/xlink" xlink:type="simple">Sima YK (2011) A Taxonomic Revision of the <tp:taxon-name><tp:taxon-name-part taxon-name-part-type="family">Magnoliaceae</tp:taxon-name-part></tp:taxon-name> from China. PhD. Dissertation (Botany). School of Life Science, Yunnan University, Kunming, China. [In Chinese, English subtitle / abstract] <ext-link xlink:href="https://www.doc88.com/p-0408321349844.html" ext-link-type="uri" xlink:type="simple">https://www.doc88.com/p-0408321349844.html</ext-link> [accessed 27 Mar. 2020]</mixed-citation></ref><ref id="B40"><mixed-citation xmlns:xlink="http://www.w3.org/1999/xlink" xlink:type="simple">Govaerts R (2003) World Checklist of <tp:taxon-name><tp:taxon-name-part taxon-name-part-type="family">Magnoliaceae</tp:taxon-name-part></tp:taxon-name> (online). Facilitated by the Royal Botanic Gardens, Kew. <ext-link xlink:href="https://wcsp.science.kew.org/" ext-link-type="uri" xlink:type="simple">https://wcsp.science.kew.org/</ext-link> [accessed 12 Oct. 2022]</mixed-citation></ref><ref id="B43"><mixed-citation xmlns:xlink="http://www.w3.org/1999/xlink" xlink:type="simple">Grimshaw J, Bayton R (2009) New Trees–Recent Introductions to Cultivation. International Dendrology Society, Kew Publishing, Royal Botanic Gardens Kew. Also frequently updated version Trees and Shrubs Online. <ext-link xlink:href="https://www.treesandshrubsonline.org/" ext-link-type="uri" xlink:type="simple">https://www.treesandshrubsonline.org/</ext-link></mixed-citation></ref><ref id="B51"><mixed-citation xmlns:xlink="http://www.w3.org/1999/xlink" xlink:type="simple">IUCN (2026) The IUCN Red List of Threatened Species. Version 2025-2. International Union for the Conservation of Nature and Natural Resources. Gland, Switzerland and Cambridge, UK. <ext-link xlink:href="https://www.iucnredlist.org/species/193957/2292193" ext-link-type="uri" xlink:type="simple">https://www.iucnredlist.org/species/193957/2292193</ext-link> [accessed 5 Feb. 2026]</mixed-citation></ref><ref id="B93"><mixed-citation xmlns:xlink="http://www.w3.org/1999/xlink" xlink:type="simple">Primack RB (1988) Forestry in Fujian Province, People’s Republic of China, during the Cultural Revolution. Arnoldia 48(2): 26–29. <ext-link xlink:href="10.5962/p.258585" ext-link-type="doi" xlink:type="simple">https://doi.org/10.5962/p.258585</ext-link></mixed-citation></ref><ref id="B7"><mixed-citation xmlns:xlink="http://www.w3.org/1999/xlink" xlink:type="simple">Callaghan C (2012) <italic><tp:taxon-name><tp:taxon-name-part taxon-name-part-type="genus">Cathaya</tp:taxon-name-part> <tp:taxon-name-part taxon-name-part-type="species">argyrophylla</tp:taxon-name-part></tp:taxon-name></italic>, some little-known facts. International Dendrology Society Yearbook 2011: 94–106. <ext-link xlink:href="http://www.dendrology.org/publications/dendrology/cathaya-argyrophylla-some-little-known-facts/" ext-link-type="uri" xlink:type="simple">http://www.dendrology.org/publications/dendrology/cathaya-argyrophylla-some-little-known-facts/</ext-link> [accessed 17 Oct. 2022]</mixed-citation></ref></ref-list></tp:taxon-treatment>
