# Supplementary material for: If these aren’t genuine species, what are? An analysis of heterotypic synonyms contributes to 19 new names and 20 new combinations in Magnolia (Magnoliaceae). Part 2: New combinations
Source: PhytoKeys. 2026 Jul 10;277:77–151. doi: 10.3897/phytokeys.277.195893 (PMC13379712; doi:10.3897/phytokeys.277.195893)
Supplement: XML Treatment for Magnolia congjiangensis [file phytokeys.277.195893-treatment6.xml]

<!DOCTYPE tp:taxon-treatment
  PUBLIC "-//TaxonX//DTD Taxonomic Treatment Publishing DTD v0 20100105//EN" "tax-treatment-NSO.dtd">
<tp:taxon-treatment xmlns:tp="http://www.plazi.org/taxpub"><tp:treatment-meta><kwd-group><label>Taxon classification</label><kwd>
                <named-content content-type="kingdom">Plantae</named-content>
              </kwd><kwd>
                <named-content content-type="order">Magnoliales</named-content>
              </kwd><kwd>
                <named-content content-type="family">Magnoliaceae</named-content>
              </kwd></kwd-group><mixed-citation publication-type="journal"><person-group><name><surname>Callaghan</surname><given-names>Christopher B.</given-names></name><name><surname>Png</surname><given-names>Siak K.</given-names></name></person-group><article-title>If these aren’t genuine species, what are? An analysis of heterotypic synonyms contributes to 19 new names and 20 new combinations in <italic><tp:taxon-name><tp:taxon-name-part taxon-name-part-type="genus" reg="Magnolia">Magnolia</tp:taxon-name-part></tp:taxon-name></italic> (<tp:taxon-name><tp:taxon-name-part taxon-name-part-type="family" reg="Magnoliaceae">Magnoliaceae</tp:taxon-name-part></tp:taxon-name>). Part 2: New combinations</article-title><source>PhytoKeys</source><day>10</day><month>07</month><year>2026</year><volume>277</volume><fpage>77</fpage><lpage>151</lpage><pub-id pub-id-type="doi">10.3897/phytokeys.277.195893</pub-id></mixed-citation></tp:treatment-meta><tp:nomenclature><tp:taxon-name><object-id xmlns:xlink="http://www.w3.org/1999/xlink" content-type="arpha" xlink:type="simple">3A1C1AFD-3A11-5267-8F59-65F7937063E5</object-id>
                    		<tp:taxon-name-part taxon-name-part-type="genus" reg="Magnolia">Magnolia</tp:taxon-name-part> <tp:taxon-name-part taxon-name-part-type="species" reg="congjiangensis">congjiangensis</tp:taxon-name-part>
                    	
                    		<object-id xmlns:xlink="http://www.w3.org/1999/xlink" content-type="ipni" xlink:type="simple">urn:lsid:ipni.org:names:77382806-1</object-id>
                    	</tp:taxon-name><tp:taxon-authority>(Y.K. Li &amp; X.M. Wang) C.B. Callaghan &amp; S.K. Png</tp:taxon-authority><tp:taxon-status xmlns:xlink="http://www.w3.org/1999/xlink" xlink:type="simple">comb. nov.</tp:taxon-status><xref ref-type="table" rid="T9">Table 9</xref><tp:nomenclature-citation-list><tp:nomenclature-citation><tp:taxon-name><tp:taxon-name-part taxon-name-part-type="genus" reg="Michelia">Michelia</tp:taxon-name-part> <tp:taxon-name-part taxon-name-part-type="species" reg="chongjiangensis">chongjiangensis</tp:taxon-name-part></tp:taxon-name><comment> Y.K. Li &amp; X.M. Wang, Guizhou Science 1983(2): 18–19, fig. 22 (<xref ref-type="bibr" rid="B71">Li and Wang 1983</xref>). [see Note 5 regarding an orthographic error in the spelling of the basionym]. <bold>[Basionym]</bold>.</comment></tp:nomenclature-citation><tp:nomenclature-citation><tp:taxon-name><tp:taxon-name-part taxon-name-part-type="genus" reg="Michelia">Michelia</tp:taxon-name-part> <tp:taxon-name-part taxon-name-part-type="species" reg="leveilleana">leveilleana</tp:taxon-name-part></tp:taxon-name><comment> Dandy, in World Checklist and Bibliography of <tp:taxon-name><tp:taxon-name-part taxon-name-part-type="family" reg="Magnoliaceae">Magnoliaceae</tp:taxon-name-part></tp:taxon-name>: 58 (<xref ref-type="bibr" rid="B38">Frodin and Govaerts 1996</xref>) and Flora of China Vol. 7: 89 (<xref ref-type="bibr" rid="B126">Xia et al. 2008</xref>), both p.p. quoad syn. <tp:taxon-name><tp:taxon-name-part taxon-name-part-type="genus" reg="Michelia">Michelia</tp:taxon-name-part> <tp:taxon-name-part taxon-name-part-type="species" reg="chongjiangensis">chongjiangensis</tp:taxon-name-part></tp:taxon-name> Y.K. Li &amp; X.M. Wang.</comment></tp:nomenclature-citation><tp:nomenclature-citation><tp:taxon-name><tp:taxon-name-part taxon-name-part-type="genus" reg="Magnolia">Magnolia</tp:taxon-name-part> <tp:taxon-name-part taxon-name-part-type="species" reg="leveilleana">leveilleana</tp:taxon-name-part></tp:taxon-name><comment> (Dandy) Figlar, online at World Checklist of <tp:taxon-name><tp:taxon-name-part taxon-name-part-type="family" reg="Magnoliaceae">Magnoliaceae</tp:taxon-name-part></tp:taxon-name> (<xref ref-type="bibr" rid="B40">Govaerts 2003</xref>), p.p. quoad syn. <tp:taxon-name><tp:taxon-name-part taxon-name-part-type="genus" reg="Michelia">Michelia</tp:taxon-name-part> <tp:taxon-name-part taxon-name-part-type="species" reg="chongjiangensis">chongjiangensis</tp:taxon-name-part></tp:taxon-name> Y.K. Li &amp; X.M. Wang.</comment></tp:nomenclature-citation></tp:nomenclature-citation-list></tp:nomenclature><tp:treatment-sec sec-type="Present Chinese name"><title>Present Chinese name.</title><p>从江含笑 meaning “Congjiang michelia”, with the correct spelling for the county after which it is named.</p><table-wrap id="T9" position="float" orientation="portrait"><label>Table 9.</label><caption><p>The <bold>19 presently known</bold> differentiating features between <italic><tp:taxon-name><tp:taxon-name-part taxon-name-part-type="genus" reg="Michelia">Michelia</tp:taxon-name-part> <tp:taxon-name-part taxon-name-part-type="species" reg="chongjiangensis">chongjiangensis</tp:taxon-name-part></tp:taxon-name></italic> Y.K. Li &amp; X.M. Wang and <italic><tp:taxon-name><tp:taxon-name-part taxon-name-part-type="genus" reg="Michelia">Michelia</tp:taxon-name-part> <tp:taxon-name-part taxon-name-part-type="species" reg="leveilleana">leveilleana</tp:taxon-name-part></tp:taxon-name></italic> Dandy (ex <italic><tp:taxon-name><tp:taxon-name-part taxon-name-part-type="genus" reg="Michelia">Michelia</tp:taxon-name-part> <tp:taxon-name-part taxon-name-part-type="species" reg="cavaleriei">cavaleriei</tp:taxon-name-part></tp:taxon-name></italic> H. Lév.).</p></caption><table><tbody><tr><th rowspan="1" colspan="1">
                      <bold>Plant feature</bold>
                    </th><th rowspan="1" colspan="1">
                      <bold>
                        <italic>
                          <tp:taxon-name><tp:taxon-name-part taxon-name-part-type="genus" reg="Michelia">Michelia</tp:taxon-name-part> <tp:taxon-name-part taxon-name-part-type="species" reg="chongjiangensis">chongjiangensis</tp:taxon-name-part></tp:taxon-name>
                        </italic>
                      </bold>
                    </th><th rowspan="1" colspan="1">
                      <bold>
                        <italic>
                          <tp:taxon-name><tp:taxon-name-part taxon-name-part-type="genus" reg="Michelia">Michelia</tp:taxon-name-part> <tp:taxon-name-part taxon-name-part-type="species" reg="leveilleana">leveilleana</tp:taxon-name-part></tp:taxon-name>
                        </italic>
                      </bold>
                    </th></tr><tr><td rowspan="1" colspan="1">
                      <bold>life form</bold>
                    </td><td rowspan="1" colspan="1">
                      <bold>large-sized tree to 25 m high<sup>1</sup></bold>
                    </td><td rowspan="1" colspan="1">
                      <bold>medium-sized tree to 15 m high<sup>3</sup></bold>
                    </td></tr><tr><td rowspan="1" colspan="1">
                      <bold>trunk diameter</bold>
                    </td><td rowspan="1" colspan="1">
                      <bold>78 cm<sup>1</sup></bold>
                    </td><td rowspan="1" colspan="1">
                      <bold>30 cm<sup>3</sup></bold>
                    </td></tr><tr><td rowspan="1" colspan="1">indumentum of buds</td><td rowspan="1" colspan="1">appressed ferrugineous-sericeous pubescence</td><td rowspan="1" colspan="1">long persistent rufo-aureo (rufous tomentose<bold><sup>2</sup></bold>)</td></tr><tr><td rowspan="1" colspan="1">indumentum of twigs</td><td rowspan="1" colspan="1">glabrous</td><td rowspan="1" colspan="1">appressed tomentellous when young<bold><sup>2</sup></bold></td></tr><tr><td rowspan="1" colspan="1">leaf shape</td><td rowspan="1" colspan="1">oblong-elliptic or ovate-elliptic</td><td rowspan="1" colspan="1">obovate as for the type specimen</td></tr><tr><td rowspan="1" colspan="1">
                      <bold>leaf dimensions</bold>
                    </td><td rowspan="1" colspan="1">
                      <bold>to 10 (–12.5) × 5 (–6.3) cm</bold>
                    </td><td rowspan="1" colspan="1">
                      <bold>to 15 × 5 cm</bold>
                    </td></tr><tr><td rowspan="1" colspan="1">leaf apex</td><td rowspan="1" colspan="1">acute or abruptly acute</td><td rowspan="1" colspan="1">acuminate or acute<bold><sup>2</sup></bold></td></tr><tr><td rowspan="1" colspan="1">leaf base</td><td rowspan="1" colspan="1">rounded or sometimes obtuse</td><td rowspan="1" colspan="1">obtuse, sometimes unequal<bold><sup>2</sup></bold></td></tr><tr><td rowspan="1" colspan="1">lateral leaf vein pairs</td><td rowspan="1" colspan="1">7–12</td><td rowspan="1" colspan="1">9–15<bold><sup>2</sup></bold></td></tr><tr><td rowspan="1" colspan="1">leaf indumentum abaxially</td><td rowspan="1" colspan="1">sparsely ferrugineous-sericeous farinose pubescence, rarely partly glabrous</td><td rowspan="1" colspan="1">yellowish-brown tomentellous (young), glabrous at maturity</td></tr><tr><td rowspan="1" colspan="1">
                      <bold>petiole length</bold>
                    </td><td rowspan="1" colspan="1">
                      <bold>2–4 cm</bold>
                    </td><td rowspan="1" colspan="1">
                      <bold>to 2.4 cm [type specimens at <abbrev xmlns:xlink="http://www.w3.org/1999/xlink" content-type="institution" xlink:title="Herbarium National de Paris, Muséum National d’Histoire Naturelle, Paris, France" xlink:type="simple">P</abbrev> and <abbrev xmlns:xlink="http://www.w3.org/1999/xlink" content-type="institution" xlink:title="Royal Botanic Gardens Herbarium, Kew, Surrey, London, England. U.K" xlink:type="simple">K</abbrev>]</bold>
                    </td></tr><tr><td rowspan="1" colspan="1">
                      <bold>petiole indumentum</bold>
                    </td><td rowspan="1" colspan="1"><bold>glabrous</bold>.</td><td rowspan="1" colspan="1">
                      <bold>appressed pubescent (ultimately glabrescent<sup>2</sup>)</bold>
                    </td></tr><tr><td rowspan="1" colspan="1">
                      <bold>tepal number</bold>
                    </td><td rowspan="1" colspan="1">
                      <bold>9–10</bold>
                    </td><td rowspan="1" colspan="1">
                      <bold>6 (–7)</bold>
                    </td></tr><tr><td rowspan="1" colspan="1">
                      <bold>tepal dimensions</bold>
                    </td><td rowspan="1" colspan="1">
                      <bold>3.5–3.8 × 1.4–1.8 cm<sup>1</sup></bold>
                    </td><td rowspan="1" colspan="1">
                      <bold>outer 2–3: 3.0–3.5 × 0.7–1.5 cm<sup>2</sup></bold>
                    </td></tr><tr><td rowspan="1" colspan="1">
                      <bold>stamen length</bold>
                    </td><td rowspan="1" colspan="1">
                      <bold>0.8–1.0 cm<sup>1</sup></bold>
                    </td><td rowspan="1" colspan="1">
                      <bold>1.2–1.5 cm<sup>2</sup></bold>
                    </td></tr><tr><td rowspan="1" colspan="1">fruit aggregate length</td><td rowspan="1" colspan="1">3–9 cm</td><td rowspan="1" colspan="1">7–9 cm<bold><sup>2</sup></bold></td></tr><tr><td rowspan="1" colspan="1">
                      <bold>fruit peduncle length</bold>
                    </td><td rowspan="1" colspan="1">
                      <bold>0.6<italic>–</italic>1.6 cm<sup>1</sup></bold>
                    </td><td rowspan="1" colspan="1">
                      <bold>3 cm<sup>2</sup></bold>
                    </td></tr><tr><td rowspan="1" colspan="1">
                      <bold>flowering period</bold>
                    </td><td rowspan="1" colspan="1">
                      <bold>March<sup>1</sup></bold>
                    </td><td rowspan="1" colspan="1">
                      <bold>April [<italic>Julien Cavalerie 3045</italic>: (<abbrev xmlns:xlink="http://www.w3.org/1999/xlink" content-type="institution" xlink:title="Herbarium National de Paris, Muséum National d’Histoire Naturelle, Paris, France" xlink:type="simple">P</abbrev>)]</bold>
                    </td></tr><tr><td rowspan="1" colspan="1">region of occurrence</td><td rowspan="1" colspan="1">southeastern Guizhou, N. Guangxi</td><td rowspan="1" colspan="1">western central Guizhou</td></tr></tbody></table><table-wrap-foot><fn><p>Note: The listed features of <italic><tp:taxon-name><tp:taxon-name-part taxon-name-part-type="genus" reg="Michelia">Michelia</tp:taxon-name-part> <tp:taxon-name-part taxon-name-part-type="species" reg="chongjiangensis">chongjiangensis</tp:taxon-name-part></tp:taxon-name></italic> are from <xref ref-type="bibr" rid="B71">Li and Wang (1983</xref>: 18), supplemented by <xref ref-type="bibr" rid="B31">Deng and Yang (2015</xref>: 155)<bold><sup>1</sup></bold>. Those of <italic><tp:taxon-name><tp:taxon-name-part taxon-name-part-type="genus" reg="Michelia">Michelia</tp:taxon-name-part> <tp:taxon-name-part taxon-name-part-type="species" reg="leveilleana">leveilleana</tp:taxon-name-part></tp:taxon-name></italic> are from <xref ref-type="bibr" rid="B60">Léveillé (1911</xref>: 459, as <italic><tp:taxon-name><tp:taxon-name-part taxon-name-part-type="genus" reg="Michelia">Michelia</tp:taxon-name-part> <tp:taxon-name-part taxon-name-part-type="species" reg="cavaleriei">cavaleriei</tp:taxon-name-part></tp:taxon-name></italic> Lév.) [renamed as <italic><tp:taxon-name><tp:taxon-name-part taxon-name-part-type="genus" reg="Michelia">M.</tp:taxon-name-part> <tp:taxon-name-part taxon-name-part-type="species" reg="leveilleana">leveilleana</tp:taxon-name-part></tp:taxon-name></italic><xref ref-type="bibr" rid="B22">Dandy (1927</xref>: 263)], <xref ref-type="bibr" rid="B15">Chen and Nooteboom (1993</xref>: 1081)<bold><sup>2</sup></bold> and <xref ref-type="bibr" rid="B31">Deng and Yang (2015</xref>: 178)<sup>3</sup>.</p></fn></table-wrap-foot></table-wrap></tp:treatment-sec><tp:treatment-sec sec-type="Proposed Chinese name"><title>Proposed Chinese name.</title><p>从江木兰 meaning “Congjiang magnolia”.</p></tp:treatment-sec><tp:treatment-sec sec-type="Type"><title>Type.</title><p>China. <bold>Guizhou Province</bold> • Congjiang County, Taiyang Shan, in woods, alt. 1300 m, 1981, <italic>Li Yong-kang 9294</italic>. holotype: <named-content xmlns:xlink="http://www.w3.org/1999/xlink" content-type="dwc:institutional_code" xlink:title="Guizhou Academy of Sciences" xlink:href="https://scientific-collections.gbif.org/institution/874b687d-56a2-42d1-9ff9-3b2b7aea145d" xlink:type="simple">HGAS</named-content> n.v. <bold>ibid</bold>. • 1981; <italic>Huang De-fu 1078</italic>. <named-content xmlns:xlink="http://www.w3.org/1999/xlink" content-type="dwc:institutional_code" xlink:title="Guizhou Academy of Sciences" xlink:href="https://scientific-collections.gbif.org/institution/874b687d-56a2-42d1-9ff9-3b2b7aea145d" xlink:type="simple">HGAS</named-content> n.v.</p><p><bold>Paratypes</bold>. Superscript numbers at barcodes indicate the corresponding URL in the subsequent list:</p><p>China. <bold>Guangxi Zhuang Autonomous Region, Damiaoshan County</bold> • Luodong town, Jiuwan Shan region, dense forests, fertile soils, mountains and valleys, alt. 1100 m, 8 m tree, 9 June 1958, fr, <italic>Chen Shao-qing 14374</italic>. <named-content xmlns:xlink="http://www.w3.org/1999/xlink" content-type="dwc:institutional_code" xlink:title="Xishuangbanna Tropical Botanical Garden, Academia Sinica" xlink:href="https://scientific-collections.gbif.org/institution/c1b4b43c-8274-4586-b75e-704e36bdd5c6" xlink:type="simple">HITBC</named-content> 001704!<sup>2</sup><abbrev xmlns:xlink="http://www.w3.org/1999/xlink" content-type="institution" xlink:title="Herbarium, Guangxi Institute of Botany, Guangxi Academy of Sciences, Yanshan District, Guilin, Guangxi Zhuang Autonomous Region, China" xlink:type="simple">IBK</abbrev> 00000496!<sup>4</sup><abbrev xmlns:xlink="http://www.w3.org/1999/xlink" content-type="institution" xlink:title="Department of Taxonomy Herbarium, South China Institute of Botany (SCBI), Chinese Academy of Sciences, Tianhe District, Guangzhou, Guangdong, China" xlink:type="simple">IBSC</abbrev> 0054163!<sup>25</sup><named-content xmlns:xlink="http://www.w3.org/1999/xlink" content-type="dwc:institutional_code" xlink:title="Kunming Institute of Botany, Chinese Academy of Sciences" xlink:href="https://scientific-collections.gbif.org/institution/6039165f-1334-4ac6-a955-5542100c0e50" xlink:type="simple">KUN</named-content> 41652 n.v., <named-content xmlns:xlink="http://www.w3.org/1999/xlink" content-type="dwc:institutional_code" xlink:title="Institute of Botany, Chinese Academy of Sciences" xlink:href="https://scientific-collections.gbif.org/institution/ac8eb8fc-0703-4408-8388-686764b75877" xlink:type="simple">PE</named-content> 00126135!<sup>15</sup><abbrev xmlns:xlink="http://www.w3.org/1999/xlink" content-type="institution" xlink:title="Herbarium, Department of Biology, Sichuan University, Jiuyanqiao, Chengdu, Sichuan, China" xlink:type="simple">SZ</abbrev> n.v. <named-content xmlns:xlink="http://www.w3.org/1999/xlink" content-type="dwc:institutional_code" xlink:title="Northwestern Institute of Botany" xlink:href="https://scientific-collections.gbif.org/institution/87662249-f867-4965-8ef5-2975241e46b8" xlink:type="simple">WUK</named-content> 0211815!<sup>20</sup><bold>ibid</bold>. • dense forests, barren soils, mountains and hilltops, alt. 900–1150 m, 8 m tree, 17 June 1958, fr, <italic>Chen Shao-qing 14514</italic>. <abbrev xmlns:xlink="http://www.w3.org/1999/xlink" content-type="institution" xlink:title="Herbarium, Guangxi Institute of Botany, Guangxi Academy of Sciences, Yanshan District, Guilin, Guangxi Zhuang Autonomous Region, China" xlink:type="simple">IBK</abbrev> 00000495!<sup>5</sup><abbrev xmlns:xlink="http://www.w3.org/1999/xlink" content-type="institution" xlink:title="Department of Taxonomy Herbarium, South China Institute of Botany (SCBI), Chinese Academy of Sciences, Tianhe District, Guangzhou, Guangdong, China" xlink:type="simple">IBSC</abbrev> 0054165 n.v. <named-content xmlns:xlink="http://www.w3.org/1999/xlink" content-type="dwc:institutional_code" xlink:title="Kunming Institute of Botany, Chinese Academy of Sciences" xlink:href="https://scientific-collections.gbif.org/institution/6039165f-1334-4ac6-a955-5542100c0e50" xlink:type="simple">KUN</named-content> 41666 n.v. <abbrev xmlns:xlink="http://www.w3.org/1999/xlink" content-type="institution" xlink:title="Herbarium, Phytotaxonomy Department, Jiangsu Institute of Botany, Qianhuhou, Zhongshanmenwai, Nanjing, Jiangsu, China" xlink:type="simple">NAS</abbrev> 00320667!<sup>11</sup><named-content xmlns:xlink="http://www.w3.org/1999/xlink" content-type="dwc:institutional_code" xlink:title="Institute of Botany, Chinese Academy of Sciences" xlink:href="https://scientific-collections.gbif.org/institution/ac8eb8fc-0703-4408-8388-686764b75877" xlink:type="simple">PE</named-content> 00126126!<sup>16</sup><abbrev xmlns:xlink="http://www.w3.org/1999/xlink" content-type="institution" xlink:title="Herbarium, Department of Biology, Sichuan University, Jiuyanqiao, Chengdu, Sichuan, China" xlink:type="simple">SZ</abbrev> n.v. <named-content xmlns:xlink="http://www.w3.org/1999/xlink" content-type="dwc:institutional_code" xlink:title="Northwestern Institute of Botany" xlink:href="https://scientific-collections.gbif.org/institution/87662249-f867-4965-8ef5-2975241e46b8" xlink:type="simple">WUK</named-content> 0213174!<sup>21</sup>. <bold>ibid</bold>. • dense forests, mountains and hilltops, alt. 1600 m, 7 m tree, 27 Aug. 1958, fr, <italic>Chen Shao-qing 15323</italic>. <abbrev xmlns:xlink="http://www.w3.org/1999/xlink" content-type="institution" xlink:title="Herbarium, Guangxi Institute of Botany, Guangxi Academy of Sciences, Yanshan District, Guilin, Guangxi Zhuang Autonomous Region, China" xlink:type="simple">IBK</abbrev> 00000498!]<sup>6</sup><abbrev xmlns:xlink="http://www.w3.org/1999/xlink" content-type="institution" xlink:title="Department of Taxonomy Herbarium, South China Institute of Botany (SCBI), Chinese Academy of Sciences, Tianhe District, Guangzhou, Guangdong, China" xlink:type="simple">IBSC</abbrev> 0054164 n.v. <named-content xmlns:xlink="http://www.w3.org/1999/xlink" content-type="dwc:institutional_code" xlink:title="Kunming Institute of Botany, Chinese Academy of Sciences" xlink:href="https://scientific-collections.gbif.org/institution/6039165f-1334-4ac6-a955-5542100c0e50" xlink:type="simple">KUN</named-content> 41674 n.v. <abbrev xmlns:xlink="http://www.w3.org/1999/xlink" content-type="institution" xlink:title="Herbarium, Phytotaxonomy Department, Jiangsu Institute of Botany, Qianhuhou, Zhongshanmenwai, Nanjing, Jiangsu, China" xlink:type="simple">NAS</abbrev> 00320668!<sup>12</sup><named-content xmlns:xlink="http://www.w3.org/1999/xlink" content-type="dwc:institutional_code" xlink:title="Institute of Botany, Chinese Academy of Sciences" xlink:href="https://scientific-collections.gbif.org/institution/ac8eb8fc-0703-4408-8388-686764b75877" xlink:type="simple">PE</named-content> 00126124!<sup>17</sup><named-content xmlns:xlink="http://www.w3.org/1999/xlink" content-type="dwc:institutional_code" xlink:title="Northwestern Institute of Botany" xlink:href="https://scientific-collections.gbif.org/institution/87662249-f867-4965-8ef5-2975241e46b8" xlink:type="simple">WUK</named-content> 0211328!<sup>22</sup>. <bold>ibid</bold>. • dense forest, loamy and wet soils, hilltops, alt. 700–1000 m, 15 m tree, 17 Aug. 1958, fr, <italic>Chen Shao-qing 15778</italic>. <named-content xmlns:xlink="http://www.w3.org/1999/xlink" content-type="dwc:institutional_code" xlink:title="Xishuangbanna Tropical Botanical Garden, Academia Sinica" xlink:href="https://scientific-collections.gbif.org/institution/c1b4b43c-8274-4586-b75e-704e36bdd5c6" xlink:type="simple">HITBC</named-content> 001683!<sup>3</sup><abbrev xmlns:xlink="http://www.w3.org/1999/xlink" content-type="institution" xlink:title="Herbarium, Guangxi Institute of Botany, Guangxi Academy of Sciences, Yanshan District, Guilin, Guangxi Zhuang Autonomous Region, China" xlink:type="simple">IBK</abbrev> 00000497!<sup>7</sup><abbrev xmlns:xlink="http://www.w3.org/1999/xlink" content-type="institution" xlink:title="Department of Taxonomy Herbarium, South China Institute of Botany (SCBI), Chinese Academy of Sciences, Tianhe District, Guangzhou, Guangdong, China" xlink:type="simple">IBSC</abbrev> n.v. <named-content xmlns:xlink="http://www.w3.org/1999/xlink" content-type="dwc:institutional_code" xlink:title="Kunming Institute of Botany, Chinese Academy of Sciences" xlink:href="https://scientific-collections.gbif.org/institution/6039165f-1334-4ac6-a955-5542100c0e50" xlink:type="simple">KUN</named-content> 41654 n.v. <abbrev xmlns:xlink="http://www.w3.org/1999/xlink" content-type="institution" xlink:title="Herbarium, Lu Shan Botanical Garden, Hanpokou, Lu Shan, Jiangxi, China" xlink:type="simple">LBG</abbrev> 64645!<sup>10</sup><abbrev xmlns:xlink="http://www.w3.org/1999/xlink" content-type="institution" xlink:title="Herbarium, Phytotaxonomy Department, Jiangsu Institute of Botany, Qianhuhou, Zhongshanmenwai, Nanjing, Jiangsu, China" xlink:type="simple">NAS</abbrev> 00320665!<sup>13</sup><named-content xmlns:xlink="http://www.w3.org/1999/xlink" content-type="dwc:institutional_code" xlink:title="Institute of Botany, Chinese Academy of Sciences" xlink:href="https://scientific-collections.gbif.org/institution/ac8eb8fc-0703-4408-8388-686764b75877" xlink:type="simple">PE</named-content> 00126133!<sup>18</sup><abbrev xmlns:xlink="http://www.w3.org/1999/xlink" content-type="institution" xlink:title="Herbarium, Department of Biology, Sichuan University, Jiuyanqiao, Chengdu, Sichuan, China" xlink:type="simple">SZ</abbrev> n.v. <named-content xmlns:xlink="http://www.w3.org/1999/xlink" content-type="dwc:institutional_code" xlink:title="Northwestern Institute of Botany" xlink:href="https://scientific-collections.gbif.org/institution/87662249-f867-4965-8ef5-2975241e46b8" xlink:type="simple">WUK</named-content> 0212796!<sup>23</sup>. <bold>ibid</bold>. • dense forests, fertile and wet soils, mountains and hilltops, alt. 900–1200 m, 15 m tree, 17 Aug. 1958, fr, <italic>Chen Shao-qing 16289</italic>. <abbrev xmlns:xlink="http://www.w3.org/1999/xlink" content-type="institution" xlink:title="Herbarium, Guangxi Institute of Botany, Guangxi Academy of Sciences, Yanshan District, Guilin, Guangxi Zhuang Autonomous Region, China" xlink:type="simple">IBK</abbrev> 00000492!<sup>8</sup><named-content xmlns:xlink="http://www.w3.org/1999/xlink" content-type="dwc:institutional_code" xlink:title="Kunming Institute of Botany, Chinese Academy of Sciences" xlink:href="https://scientific-collections.gbif.org/institution/6039165f-1334-4ac6-a955-5542100c0e50" xlink:type="simple">KUN</named-content> 41656 n.v. <abbrev xmlns:xlink="http://www.w3.org/1999/xlink" content-type="institution" xlink:title="Herbarium, Phytotaxonomy Department, Jiangsu Institute of Botany, Qianhuhou, Zhongshanmenwai, Nanjing, Jiangsu, China" xlink:type="simple">NAS</abbrev> 00320666!<sup>14</sup><named-content xmlns:xlink="http://www.w3.org/1999/xlink" content-type="dwc:institutional_code" xlink:title="Institute of Botany, Chinese Academy of Sciences" xlink:href="https://scientific-collections.gbif.org/institution/ac8eb8fc-0703-4408-8388-686764b75877" xlink:type="simple">PE</named-content> 00126125!<sup>19</sup><named-content xmlns:xlink="http://www.w3.org/1999/xlink" content-type="dwc:institutional_code" xlink:title="Northwestern Institute of Botany" xlink:href="https://scientific-collections.gbif.org/institution/87662249-f867-4965-8ef5-2975241e46b8" xlink:type="simple">WUK</named-content> 0211699!<sup>24</sup> • <bold>Lingui District</bold>, dense mountain-top forest, 7 m tree, 30 June, 1952, fr, <italic>Liang Chou-feng 30495</italic>. <abbrev xmlns:xlink="http://www.w3.org/1999/xlink" content-type="institution" xlink:title="Forestry Herbarium, Forestry Department, Guangxi Agricultural University, Nanning, Guangxi, China" xlink:type="simple">GAC</abbrev> 0005561!<sup>1</sup><abbrev xmlns:xlink="http://www.w3.org/1999/xlink" content-type="institution" xlink:title="Herbarium, Guangxi Institute of Botany, Guangxi Academy of Sciences, Yanshan District, Guilin, Guangxi Zhuang Autonomous Region, China" xlink:type="simple">IBK</abbrev> 00000493!<sup>9</sup>.</p><p>holotype (<named-content xmlns:xlink="http://www.w3.org/1999/xlink" content-type="dwc:institutional_code" xlink:title="Guizhou Academy of Sciences" xlink:href="https://scientific-collections.gbif.org/institution/874b687d-56a2-42d1-9ff9-3b2b7aea145d" xlink:type="simple">HGAS</named-content>): specimen image not uploaded to <abbrev xmlns:xlink="http://www.w3.org/1999/xlink" xlink:title="Chinese Virtual Herbarium" xlink:type="simple">CVH</abbrev> website at 18 Mar. 2026 (see note 1 below)</p><p>Specimen images below accessed 20 Mar. 2019; re-accessed with new URLs 22 Oct. 2022:</p><p>Superscript numbers against URLs match the appropriate barcodes listed previously.</p><p>paratype (<abbrev xmlns:xlink="http://www.w3.org/1999/xlink" content-type="institution" xlink:title="Forestry Herbarium, Forestry Department, Guangxi Agricultural University, Nanning, Guangxi, China" xlink:type="simple">GAC</abbrev>): <ext-link xmlns:xlink="http://www.w3.org/1999/xlink" xlink:href="https://www.cvh.ac.cn/spms/detail.php?id=2170f245" ext-link-type="uri" xlink:type="simple">https://www.cvh.ac.cn/spms/detail.php?id=2170f245</ext-link><bold><sup>1</sup></bold></p><p>paratype (<named-content xmlns:xlink="http://www.w3.org/1999/xlink" content-type="dwc:institutional_code" xlink:title="Xishuangbanna Tropical Botanical Garden, Academia Sinica" xlink:href="https://scientific-collections.gbif.org/institution/c1b4b43c-8274-4586-b75e-704e36bdd5c6" xlink:type="simple">HITBC</named-content>): <ext-link xmlns:xlink="http://www.w3.org/1999/xlink" xlink:href="https://www.cvh.ac.cn/spms/detail.php?id=e95455d9" ext-link-type="uri" xlink:type="simple">https://www.cvh.ac.cn/spms/detail.php?id=e95455d9</ext-link><sup><bold>2</bold></sup></p><p>paratype (<named-content xmlns:xlink="http://www.w3.org/1999/xlink" content-type="dwc:institutional_code" xlink:title="Xishuangbanna Tropical Botanical Garden, Academia Sinica" xlink:href="https://scientific-collections.gbif.org/institution/c1b4b43c-8274-4586-b75e-704e36bdd5c6" xlink:type="simple">HITBC</named-content>): <ext-link xmlns:xlink="http://www.w3.org/1999/xlink" xlink:href="https://www.cvh.ac.cn/spms/detail.php?id=e954499b" ext-link-type="uri" xlink:type="simple">https://www.cvh.ac.cn/spms/detail.php?id=e954499b</ext-link><bold><sup>3</sup></bold></p><p>paratype (<abbrev xmlns:xlink="http://www.w3.org/1999/xlink" content-type="institution" xlink:title="Herbarium, Guangxi Institute of Botany, Guangxi Academy of Sciences, Yanshan District, Guilin, Guangxi Zhuang Autonomous Region, China" xlink:type="simple">IBK</abbrev>): <ext-link xmlns:xlink="http://www.w3.org/1999/xlink" xlink:href="https://www.cvh.ac.cn/spms/detail.php?id=c007a28b" ext-link-type="uri" xlink:type="simple">https://www.cvh.ac.cn/spms/detail.php?id=c007a28b</ext-link><sup><bold>4</bold></sup></p><p>paratype (<abbrev xmlns:xlink="http://www.w3.org/1999/xlink" content-type="institution" xlink:title="Herbarium, Guangxi Institute of Botany, Guangxi Academy of Sciences, Yanshan District, Guilin, Guangxi Zhuang Autonomous Region, China" xlink:type="simple">IBK</abbrev>): <ext-link xmlns:xlink="http://www.w3.org/1999/xlink" xlink:href="https://www.cvh.ac.cn/spms/detail.php?id=c007a1ef" ext-link-type="uri" xlink:type="simple">https://www.cvh.ac.cn/spms/detail.php?id=c007a1ef</ext-link><bold><sup>5</sup></bold></p><p>paratype (<abbrev xmlns:xlink="http://www.w3.org/1999/xlink" content-type="institution" xlink:title="Herbarium, Guangxi Institute of Botany, Guangxi Academy of Sciences, Yanshan District, Guilin, Guangxi Zhuang Autonomous Region, China" xlink:type="simple">IBK</abbrev>): <ext-link xmlns:xlink="http://www.w3.org/1999/xlink" xlink:href="https://www.cvh.ac.cn/spms/detail.php?id=c007a3c2" ext-link-type="uri" xlink:type="simple">https://www.cvh.ac.cn/spms/detail.php?id=c007a3c2</ext-link><bold><sup>6</sup></bold></p><p>paratype (<abbrev xmlns:xlink="http://www.w3.org/1999/xlink" content-type="institution" xlink:title="Herbarium, Guangxi Institute of Botany, Guangxi Academy of Sciences, Yanshan District, Guilin, Guangxi Zhuang Autonomous Region, China" xlink:type="simple">IBK</abbrev>): <ext-link xmlns:xlink="http://www.w3.org/1999/xlink" xlink:href="https://www.cvh.ac.cn/spms/detail.php?id=c007a327" ext-link-type="uri" xlink:type="simple">https://www.cvh.ac.cn/spms/detail.php?id=c007a327</ext-link><sup><bold>7</bold></sup></p><p>paratype (<abbrev xmlns:xlink="http://www.w3.org/1999/xlink" content-type="institution" xlink:title="Herbarium, Guangxi Institute of Botany, Guangxi Academy of Sciences, Yanshan District, Guilin, Guangxi Zhuang Autonomous Region, China" xlink:type="simple">IBK</abbrev>): <ext-link xmlns:xlink="http://www.w3.org/1999/xlink" xlink:href="https://www.cvh.ac.cn/spms/detail.php?id=c007a019" ext-link-type="uri" xlink:type="simple">https://www.cvh.ac.cn/spms/detail.php?id=c007a019</ext-link><bold><sup>8</sup></bold></p><p>paratype (<abbrev xmlns:xlink="http://www.w3.org/1999/xlink" content-type="institution" xlink:title="Herbarium, Guangxi Institute of Botany, Guangxi Academy of Sciences, Yanshan District, Guilin, Guangxi Zhuang Autonomous Region, China" xlink:type="simple">IBK</abbrev>): <ext-link xmlns:xlink="http://www.w3.org/1999/xlink" xlink:href="https://www.cvh.ac.cn/spms/detail.php?id=c007a0b6" ext-link-type="uri" xlink:type="simple">https://www.cvh.ac.cn/spms/detail.php?id=c007a0b6</ext-link><sup><bold>9</bold></sup></p><p>paratype (<abbrev xmlns:xlink="http://www.w3.org/1999/xlink" content-type="institution" xlink:title="Herbarium, Lu Shan Botanical Garden, Hanpokou, Lu Shan, Jiangxi, China" xlink:type="simple">LBG</abbrev>): <ext-link xmlns:xlink="http://www.w3.org/1999/xlink" xlink:href="https://www.cvh.ac.cn/spms/detail.php?id=d995b0bc" ext-link-type="uri" xlink:type="simple">https://www.cvh.ac.cn/spms/detail.php?id=d995b0bc</ext-link><sup><bold>10</bold></sup></p><p>paratype (<abbrev xmlns:xlink="http://www.w3.org/1999/xlink" content-type="institution" xlink:title="Herbarium, Phytotaxonomy Department, Jiangsu Institute of Botany, Qianhuhou, Zhongshanmenwai, Nanjing, Jiangsu, China" xlink:type="simple">NAS</abbrev>): <ext-link xmlns:xlink="http://www.w3.org/1999/xlink" xlink:href="https://www.cvh.ac.cn/spms/detail.php?id=db5663aa" ext-link-type="uri" xlink:type="simple">https://www.cvh.ac.cn/spms/detail.php?id=db5663aa</ext-link><bold><sup>11</sup></bold></p><p>paratype (<abbrev xmlns:xlink="http://www.w3.org/1999/xlink" content-type="institution" xlink:title="Herbarium, Phytotaxonomy Department, Jiangsu Institute of Botany, Qianhuhou, Zhongshanmenwai, Nanjing, Jiangsu, China" xlink:type="simple">NAS</abbrev>): <ext-link xmlns:xlink="http://www.w3.org/1999/xlink" xlink:href="https://www.cvh.ac.cn/spms/detail.php?id=db60643a" ext-link-type="uri" xlink:type="simple">https://www.cvh.ac.cn/spms/detail.php?id=db60643a</ext-link><bold><sup>12</sup></bold></p><p>paratype (<abbrev xmlns:xlink="http://www.w3.org/1999/xlink" content-type="institution" xlink:title="Herbarium, Phytotaxonomy Department, Jiangsu Institute of Botany, Qianhuhou, Zhongshanmenwai, Nanjing, Jiangsu, China" xlink:type="simple">NAS</abbrev>): <ext-link xmlns:xlink="http://www.w3.org/1999/xlink" xlink:href="https://www.cvh.ac.cn/spms/detail.php?id=dbf06e00" ext-link-type="uri" xlink:type="simple">https://www.cvh.ac.cn/spms/detail.php?id=dbf06e00</ext-link><sup><bold>13</bold></sup></p><p>paratype (<abbrev xmlns:xlink="http://www.w3.org/1999/xlink" content-type="institution" xlink:title="Herbarium, Phytotaxonomy Department, Jiangsu Institute of Botany, Qianhuhou, Zhongshanmenwai, Nanjing, Jiangsu, China" xlink:type="simple">NAS</abbrev>): <ext-link xmlns:xlink="http://www.w3.org/1999/xlink" xlink:href="https://www.cvh.ac.cn/spms/detail.php?id=dc0c6a42" ext-link-type="uri" xlink:type="simple">https://www.cvh.ac.cn/spms/detail.php?id=dc0c6a42</ext-link><sup><bold>14</bold></sup></p><p>paratype (<named-content xmlns:xlink="http://www.w3.org/1999/xlink" content-type="dwc:institutional_code" xlink:title="Institute of Botany, Chinese Academy of Sciences" xlink:href="https://scientific-collections.gbif.org/institution/ac8eb8fc-0703-4408-8388-686764b75877" xlink:type="simple">PE</named-content>): <ext-link xmlns:xlink="http://www.w3.org/1999/xlink" xlink:href="https://www.cvh.ac.cn/spms/detail.php?id=00742929" ext-link-type="uri" xlink:type="simple">https://www.cvh.ac.cn/spms/detail.php?id=00742929</ext-link><sup><bold>15</bold></sup></p><p>paratype (<named-content xmlns:xlink="http://www.w3.org/1999/xlink" content-type="dwc:institutional_code" xlink:title="Institute of Botany, Chinese Academy of Sciences" xlink:href="https://scientific-collections.gbif.org/institution/ac8eb8fc-0703-4408-8388-686764b75877" xlink:type="simple">PE</named-content>): <ext-link xmlns:xlink="http://www.w3.org/1999/xlink" xlink:href="https://www.cvh.ac.cn/spms/detail.php?id=00742d84" ext-link-type="uri" xlink:type="simple">https://www.cvh.ac.cn/spms/detail.php?id=00742d84</ext-link><sup><bold>16</bold></sup></p><p>paratype (<named-content xmlns:xlink="http://www.w3.org/1999/xlink" content-type="dwc:institutional_code" xlink:title="Institute of Botany, Chinese Academy of Sciences" xlink:href="https://scientific-collections.gbif.org/institution/ac8eb8fc-0703-4408-8388-686764b75877" xlink:type="simple">PE</named-content>): <ext-link xmlns:xlink="http://www.w3.org/1999/xlink" xlink:href="https://www.cvh.ac.cn/spms/detail.php?id=00742e97" ext-link-type="uri" xlink:type="simple">https://www.cvh.ac.cn/spms/detail.php?id=00742e97</ext-link><bold><sup>17</sup></bold></p><p>paratype (<named-content xmlns:xlink="http://www.w3.org/1999/xlink" content-type="dwc:institutional_code" xlink:title="Institute of Botany, Chinese Academy of Sciences" xlink:href="https://scientific-collections.gbif.org/institution/ac8eb8fc-0703-4408-8388-686764b75877" xlink:type="simple">PE</named-content>): <ext-link xmlns:xlink="http://www.w3.org/1999/xlink" xlink:href="https://www.cvh.ac.cn/spms/detail.php?id=479b3783" ext-link-type="uri" xlink:type="simple">https://www.cvh.ac.cn/spms/detail.php?id=479b3783</ext-link><bold><sup>18</sup></bold></p><p>paratype (<named-content xmlns:xlink="http://www.w3.org/1999/xlink" content-type="dwc:institutional_code" xlink:title="Institute of Botany, Chinese Academy of Sciences" xlink:href="https://scientific-collections.gbif.org/institution/ac8eb8fc-0703-4408-8388-686764b75877" xlink:type="simple">PE</named-content>): <ext-link xmlns:xlink="http://www.w3.org/1999/xlink" xlink:href="https://www.cvh.ac.cn/spms/detail.php?id=00742e0e" ext-link-type="uri" xlink:type="simple">https://www.cvh.ac.cn/spms/detail.php?id=00742e0e</ext-link><bold><sup>19</sup></bold></p><p>paratype (<named-content xmlns:xlink="http://www.w3.org/1999/xlink" content-type="dwc:institutional_code" xlink:title="Northwestern Institute of Botany" xlink:href="https://scientific-collections.gbif.org/institution/87662249-f867-4965-8ef5-2975241e46b8" xlink:type="simple">WUK</named-content>): <ext-link xmlns:xlink="http://www.w3.org/1999/xlink" xlink:href="https://www.cvh.ac.cn/spms/detail.php?id=bfa3efdc" ext-link-type="uri" xlink:type="simple">https://www.cvh.ac.cn/spms/detail.php?id=bfa3efdc</ext-link><sup><bold>20</bold></sup></p><p>paratype (<named-content xmlns:xlink="http://www.w3.org/1999/xlink" content-type="dwc:institutional_code" xlink:title="Northwestern Institute of Botany" xlink:href="https://scientific-collections.gbif.org/institution/87662249-f867-4965-8ef5-2975241e46b8" xlink:type="simple">WUK</named-content>): <ext-link xmlns:xlink="http://www.w3.org/1999/xlink" xlink:href="https://www.cvh.ac.cn/spms/detail.php?id=bfa3f079" ext-link-type="uri" xlink:type="simple">https://www.cvh.ac.cn/spms/detail.php?id=bfa3f079</ext-link><sup><bold>21</bold></sup></p><p>paratype (<named-content xmlns:xlink="http://www.w3.org/1999/xlink" content-type="dwc:institutional_code" xlink:title="Northwestern Institute of Botany" xlink:href="https://scientific-collections.gbif.org/institution/87662249-f867-4965-8ef5-2975241e46b8" xlink:type="simple">WUK</named-content>): <ext-link xmlns:xlink="http://www.w3.org/1999/xlink" xlink:href="https://www.cvh.ac.cn/spms/detail.php?id=bfa3f424" ext-link-type="uri" xlink:type="simple">https://www.cvh.ac.cn/spms/detail.php?id=bfa3f424</ext-link><sup><bold>22</bold></sup></p><p>paratype (<named-content xmlns:xlink="http://www.w3.org/1999/xlink" content-type="dwc:institutional_code" xlink:title="Northwestern Institute of Botany" xlink:href="https://scientific-collections.gbif.org/institution/87662249-f867-4965-8ef5-2975241e46b8" xlink:type="simple">WUK</named-content>): <ext-link xmlns:xlink="http://www.w3.org/1999/xlink" xlink:href="https://www.cvh.ac.cn/spms/detail.php?id=bfa3f2ec" ext-link-type="uri" xlink:type="simple">https://www.cvh.ac.cn/spms/detail.php?id=bfa3f2ec</ext-link><bold><sup>23</sup></bold></p><p>paratype (<named-content xmlns:xlink="http://www.w3.org/1999/xlink" content-type="dwc:institutional_code" xlink:title="Northwestern Institute of Botany" xlink:href="https://scientific-collections.gbif.org/institution/87662249-f867-4965-8ef5-2975241e46b8" xlink:type="simple">WUK</named-content>): <ext-link xmlns:xlink="http://www.w3.org/1999/xlink" xlink:href="https://www.cvh.ac.cn/spms/detail.php?id=bfa3ee96" ext-link-type="uri" xlink:type="simple">https://www.cvh.ac.cn/spms/detail.php?id=bfa3ee96</ext-link><sup><bold>24</bold></sup></p><p>Specimen image below accessed 20 Mar. 2019.</p><p>paratype (<abbrev xmlns:xlink="http://www.w3.org/1999/xlink" content-type="institution" xlink:title="Department of Taxonomy Herbarium, South China Institute of Botany (SCBI), Chinese Academy of Sciences, Tianhe District, Guangzhou, Guangdong, China" xlink:type="simple">IBSC</abbrev>): <ext-link xmlns:xlink="http://www.w3.org/1999/xlink" xlink:href="http://www.docin.com/p-1050989203.html" ext-link-type="uri" xlink:type="simple">http://www.docin.com/p-1050989203.html</ext-link><sup><bold>25</bold></sup> (<xref ref-type="bibr" rid="B101">Sima 2011</xref>: 316, photo 2–60).</p><p>Specimen images below not uploaded to <abbrev xmlns:xlink="http://www.w3.org/1999/xlink" xlink:title="Chinese Virtual Herbarium" xlink:type="simple">CVH</abbrev> at 18 Nov. 2022.</p><p><abbrev xmlns:xlink="http://www.w3.org/1999/xlink" content-type="institution" xlink:title="Department of Taxonomy Herbarium, South China Institute of Botany (SCBI), Chinese Academy of Sciences, Tianhe District, Guangzhou, Guangdong, China" xlink:type="simple">IBSC</abbrev> 0054164; <abbrev xmlns:xlink="http://www.w3.org/1999/xlink" content-type="institution" xlink:title="Department of Taxonomy Herbarium, South China Institute of Botany (SCBI), Chinese Academy of Sciences, Tianhe District, Guangzhou, Guangdong, China" xlink:type="simple">IBSC</abbrev> 0054165; <abbrev xmlns:xlink="http://www.w3.org/1999/xlink" content-type="institution" xlink:title="Department of Taxonomy Herbarium, South China Institute of Botany (SCBI), Chinese Academy of Sciences, Tianhe District, Guangzhou, Guangdong, China" xlink:type="simple">IBSC</abbrev> 0054166; <abbrev xmlns:xlink="http://www.w3.org/1999/xlink" content-type="institution" xlink:title="Department of Taxonomy Herbarium, South China Institute of Botany (SCBI), Chinese Academy of Sciences, Tianhe District, Guangzhou, Guangdong, China" xlink:type="simple">IBSC</abbrev> 0054167; <named-content xmlns:xlink="http://www.w3.org/1999/xlink" content-type="dwc:institutional_code" xlink:title="Kunming Institute of Botany, Chinese Academy of Sciences" xlink:href="https://scientific-collections.gbif.org/institution/6039165f-1334-4ac6-a955-5542100c0e50" xlink:type="simple">KUN</named-content> 41652; <named-content xmlns:xlink="http://www.w3.org/1999/xlink" content-type="dwc:institutional_code" xlink:title="Kunming Institute of Botany, Chinese Academy of Sciences" xlink:href="https://scientific-collections.gbif.org/institution/6039165f-1334-4ac6-a955-5542100c0e50" xlink:type="simple">KUN</named-content> 41666; <named-content xmlns:xlink="http://www.w3.org/1999/xlink" content-type="dwc:institutional_code" xlink:title="Kunming Institute of Botany, Chinese Academy of Sciences" xlink:href="https://scientific-collections.gbif.org/institution/6039165f-1334-4ac6-a955-5542100c0e50" xlink:type="simple">KUN</named-content> 41674; <named-content xmlns:xlink="http://www.w3.org/1999/xlink" content-type="dwc:institutional_code" xlink:title="Kunming Institute of Botany, Chinese Academy of Sciences" xlink:href="https://scientific-collections.gbif.org/institution/6039165f-1334-4ac6-a955-5542100c0e50" xlink:type="simple">KUN</named-content> 41654; <named-content xmlns:xlink="http://www.w3.org/1999/xlink" content-type="dwc:institutional_code" xlink:title="Kunming Institute of Botany, Chinese Academy of Sciences" xlink:href="https://scientific-collections.gbif.org/institution/6039165f-1334-4ac6-a955-5542100c0e50" xlink:type="simple">KUN</named-content> 41656; <abbrev xmlns:xlink="http://www.w3.org/1999/xlink" content-type="institution" xlink:title="Herbarium, Department of Biology, Sichuan University, Jiuyanqiao, Chengdu, Sichuan, China" xlink:type="simple">SZ</abbrev> 00164464; <abbrev xmlns:xlink="http://www.w3.org/1999/xlink" content-type="institution" xlink:title="Herbarium, Department of Biology, Sichuan University, Jiuyanqiao, Chengdu, Sichuan, China" xlink:type="simple">SZ</abbrev> 00164453; <abbrev xmlns:xlink="http://www.w3.org/1999/xlink" content-type="institution" xlink:title="Herbarium, Department of Biology, Sichuan University, Jiuyanqiao, Chengdu, Sichuan, China" xlink:type="simple">SZ</abbrev> 00164452.</p></tp:treatment-sec><tp:treatment-sec sec-type="Additional material"><title>Additional material.</title><p>(posted to <abbrev xmlns:xlink="http://www.w3.org/1999/xlink" xlink:title="Chinese Virtual Herbarium" xlink:type="simple">CVH</abbrev> as <italic><tp:taxon-name><tp:taxon-name-part taxon-name-part-type="genus" reg="Michelia">Michelia</tp:taxon-name-part> <tp:taxon-name-part taxon-name-part-type="species" reg="chongkiangensis">chongkiangensis</tp:taxon-name-part></tp:taxon-name></italic>):</p><p>China. <bold>Guizhou Province</bold> • alt. 1400 m, 7 m tree, 8 Aug. 1959, fr, <italic>Qiannan Team 03385</italic>. <named-content xmlns:xlink="http://www.w3.org/1999/xlink" content-type="dwc:institutional_code" xlink:title="Guizhou Academy of Sciences" xlink:href="https://scientific-collections.gbif.org/institution/874b687d-56a2-42d1-9ff9-3b2b7aea145d" xlink:type="simple">HGAS</named-content> 010738! • <bold>Yueliang Shan</bold>, alt. 1300 m, 15 m tree, 6 Oct. 1981, fr, <italic>Huang De-fu 1490</italic>. <named-content xmlns:xlink="http://www.w3.org/1999/xlink" content-type="dwc:institutional_code" xlink:title="Guizhou Academy of Sciences" xlink:href="https://scientific-collections.gbif.org/institution/874b687d-56a2-42d1-9ff9-3b2b7aea145d" xlink:type="simple">HGAS</named-content> 010727<bold>! ibid</bold> • alt. 1420 m, mountain-top, middle of forest,14 m tree, 6 Oct. 1981, fr, <italic>Huang De-fu 1640</italic>. <named-content xmlns:xlink="http://www.w3.org/1999/xlink" content-type="dwc:institutional_code" xlink:title="Guizhou Academy of Sciences" xlink:href="https://scientific-collections.gbif.org/institution/874b687d-56a2-42d1-9ff9-3b2b7aea145d" xlink:type="simple">HGAS</named-content> 010726! • alt. 1610 m, 12 m tree, 14 Sept. 1982, fr, <italic>Yan Jia-mo 1174</italic>. <named-content xmlns:xlink="http://www.w3.org/1999/xlink" content-type="dwc:institutional_code" xlink:title="Guizhou Academy of Sciences" xlink:href="https://scientific-collections.gbif.org/institution/874b687d-56a2-42d1-9ff9-3b2b7aea145d" xlink:type="simple">HGAS</named-content> 010739!</p><p>Specimen images below accessed 7 Jan. 2023:</p><p>(<named-content xmlns:xlink="http://www.w3.org/1999/xlink" content-type="dwc:institutional_code" xlink:title="Guizhou Academy of Sciences" xlink:href="https://scientific-collections.gbif.org/institution/874b687d-56a2-42d1-9ff9-3b2b7aea145d" xlink:type="simple">HGAS</named-content>): <ext-link xmlns:xlink="http://www.w3.org/1999/xlink" xlink:href="https://www.cvh.ac.cn/spms/detail.php?id=e4687b4b" ext-link-type="uri" xlink:type="simple">https://www.cvh.ac.cn/spms/detail.php?id=e4687b4b</ext-link></p><p>(<named-content xmlns:xlink="http://www.w3.org/1999/xlink" content-type="dwc:institutional_code" xlink:title="Guizhou Academy of Sciences" xlink:href="https://scientific-collections.gbif.org/institution/874b687d-56a2-42d1-9ff9-3b2b7aea145d" xlink:type="simple">HGAS</named-content>): <ext-link xmlns:xlink="http://www.w3.org/1999/xlink" xlink:href="https://www.cvh.ac.cn/spms/detail.php?id=e46875b4" ext-link-type="uri" xlink:type="simple">https://www.cvh.ac.cn/spms/detail.php?id=e46875b4</ext-link></p><p>(<named-content xmlns:xlink="http://www.w3.org/1999/xlink" content-type="dwc:institutional_code" xlink:title="Guizhou Academy of Sciences" xlink:href="https://scientific-collections.gbif.org/institution/874b687d-56a2-42d1-9ff9-3b2b7aea145d" xlink:type="simple">HGAS</named-content>): <ext-link xmlns:xlink="http://www.w3.org/1999/xlink" xlink:href="https://www.cvh.ac.cn/spms/detail.php?id=e4687518" ext-link-type="uri" xlink:type="simple">https://www.cvh.ac.cn/spms/detail.php?id=e4687518</ext-link></p><p>(<named-content xmlns:xlink="http://www.w3.org/1999/xlink" content-type="dwc:institutional_code" xlink:title="Guizhou Academy of Sciences" xlink:href="https://scientific-collections.gbif.org/institution/874b687d-56a2-42d1-9ff9-3b2b7aea145d" xlink:type="simple">HGAS</named-content>): <ext-link xmlns:xlink="http://www.w3.org/1999/xlink" xlink:href="https://www.cvh.ac.cn/spms/detail.php?id=e4687be8" ext-link-type="uri" xlink:type="simple">https://www.cvh.ac.cn/spms/detail.php?id=e4687be8</ext-link></p></tp:treatment-sec><tp:treatment-sec sec-type="Note 1"><title>Note 1.</title><p>The holotype specimen for <italic><tp:taxon-name><tp:taxon-name-part taxon-name-part-type="genus" reg="Michelia">Michelia</tp:taxon-name-part> <tp:taxon-name-part taxon-name-part-type="species" reg="chongjiangensis">chongjiangensis</tp:taxon-name-part></tp:taxon-name></italic> at <named-content xmlns:xlink="http://www.w3.org/1999/xlink" content-type="dwc:institutional_code" xlink:title="Guizhou Academy of Sciences" xlink:href="https://scientific-collections.gbif.org/institution/874b687d-56a2-42d1-9ff9-3b2b7aea145d" xlink:type="simple">HGAS</named-content> could not be found (Chen Xiang, pers. comm., July 2019).</p></tp:treatment-sec><tp:treatment-sec sec-type="Note 2"><title>Note 2.</title><p><italic><tp:taxon-name><tp:taxon-name-part taxon-name-part-type="genus" reg="Michelia">Michelia</tp:taxon-name-part> <tp:taxon-name-part taxon-name-part-type="species" reg="chongjiangensis">chongjiangensis</tp:taxon-name-part></tp:taxon-name></italic> Y.K. Li &amp; X.M. Wang is noted as a “dubious species = <italic>Michelia ?leveilleana</italic> Dandy” in <xref ref-type="bibr" rid="B15">Chen and Nooteboom (1993</xref>: 1088) under which it is then listed as a synonym in <xref ref-type="bibr" rid="B38">Frodin and Govaerts (1996)</xref> and in Flora of China, wherein <italic><tp:taxon-name><tp:taxon-name-part taxon-name-part-type="genus" reg="Michelia">M.</tp:taxon-name-part> <tp:taxon-name-part taxon-name-part-type="species" reg="leveilleana">leveilleana</tp:taxon-name-part></tp:taxon-name></italic>, described more than a century ago from central western Guizhou, is described as a tree to 15 m tall. However, <italic><tp:taxon-name><tp:taxon-name-part taxon-name-part-type="genus" reg="Michelia">M.</tp:taxon-name-part> <tp:taxon-name-part taxon-name-part-type="species" reg="chongjiangensis">chongjiangensis</tp:taxon-name-part></tp:taxon-name></italic> is recorded as a tree of 20 m or more height in a natural community in Jiaya village, Guanghui town, Congjiang County, southeastern Guizhou (Yang X.Y. et al. 2016) and to 25 m in Deng and Yang (2015: 155).</p></tp:treatment-sec><tp:treatment-sec sec-type="Note 3"><title>Note 3.</title><p><italic><tp:taxon-name><tp:taxon-name-part taxon-name-part-type="genus" reg="Michelia">Michelia</tp:taxon-name-part> <tp:taxon-name-part taxon-name-part-type="species" reg="chongjiangensis">chongjiangensis</tp:taxon-name-part></tp:taxon-name></italic> has been accepted as an independent species by Sima in his Ph.D. dissertation on the Chinese <tp:taxon-name><tp:taxon-name-part taxon-name-part-type="family" reg="Magnoliaceae">Magnoliaceae</tp:taxon-name-part></tp:taxon-name> (<xref ref-type="bibr" rid="B101">Sima 2011</xref>: 220, figs 4–42) and subsequently in <xref ref-type="bibr" rid="B31">Deng and Yang (2015</xref>: 155). In Sima’s classification system, <italic><tp:taxon-name><tp:taxon-name-part taxon-name-part-type="genus" reg="Michelia">Michelia</tp:taxon-name-part> <tp:taxon-name-part taxon-name-part-type="species" reg="chongjiangensis">chongjiangensis</tp:taxon-name-part></tp:taxon-name></italic> is placed in <italic><tp:taxon-name><tp:taxon-name-part taxon-name-part-type="genus" reg="Michelia">Michelia</tp:taxon-name-part></tp:taxon-name></italic> series <italic>Metamichelia</italic> of subsection <italic>Michelia</italic>, whereas <italic><tp:taxon-name><tp:taxon-name-part taxon-name-part-type="genus" reg="Michelia">Michelia</tp:taxon-name-part> <tp:taxon-name-part taxon-name-part-type="species" reg="leveilleana">leveilleana</tp:taxon-name-part></tp:taxon-name></italic> is placed in <italic><tp:taxon-name><tp:taxon-name-part taxon-name-part-type="genus" reg="Michelia">Michelia</tp:taxon-name-part></tp:taxon-name></italic> series <italic>Dichlamys</italic> of subsection <italic>Micheliopsis</italic> (<xref ref-type="bibr" rid="B101">Sima 2011</xref>: 204; 240). Also, Sima illustrates the contrasting difference between the indumentum of the undersurfaces of the 6–12.5 cm long leaves of <italic><tp:taxon-name><tp:taxon-name-part taxon-name-part-type="genus" reg="Michelia">M.</tp:taxon-name-part> <tp:taxon-name-part taxon-name-part-type="species" reg="chongjiangensis">chongjiangensis</tp:taxon-name-part></tp:taxon-name></italic> (<xref ref-type="bibr" rid="B101">Sima 2011</xref>: 325; plate 3–2H) and that of the 7.5–10.5 cm long leaves of <italic><tp:taxon-name><tp:taxon-name-part taxon-name-part-type="genus" reg="Michelia">M.</tp:taxon-name-part> <tp:taxon-name-part taxon-name-part-type="species" reg="leveilleana">leveilleana</tp:taxon-name-part></tp:taxon-name></italic> (<xref ref-type="bibr" rid="B101">Sima 2011</xref>: 326; plate 3–3I).</p></tp:treatment-sec><tp:treatment-sec sec-type="Note 4"><title>Note 4.</title><p>The length of the petioles of the leaves of the seven various type specimens of <italic><tp:taxon-name><tp:taxon-name-part taxon-name-part-type="genus" reg="Michelia">Michelia</tp:taxon-name-part> <tp:taxon-name-part taxon-name-part-type="species" reg="leveilleana">leveilleana</tp:taxon-name-part></tp:taxon-name></italic> (<italic>J. Cavalerie 3045</italic>, May 1908) at <abbrev xmlns:xlink="http://www.w3.org/1999/xlink" content-type="institution" xlink:title="Royal Botanic Garden Herbarium, Inverleith Row, Inverleith, Edinburgh, Scotland, U.K" xlink:type="simple">E</abbrev>, <abbrev xmlns:xlink="http://www.w3.org/1999/xlink" content-type="institution" xlink:title="Royal Botanic Gardens Herbarium, Kew, Surrey, London, England. U.K" xlink:type="simple">K</abbrev>, <abbrev xmlns:xlink="http://www.w3.org/1999/xlink" content-type="institution" xlink:title="Department of Botany Herbarium, British Museum of Natural History, London, England, U.K" xlink:type="simple">BM</abbrev> and <abbrev xmlns:xlink="http://www.w3.org/1999/xlink" content-type="institution" xlink:title="Herbarium National de Paris, Muséum National d’Histoire Naturelle, Paris, France" xlink:type="simple">P</abbrev> has been observed to be around the 1.7–2.2(–2.4) cm mark, whereas <xref ref-type="bibr" rid="B71">Li and Wang (1983)</xref> record the petiole length for <italic><tp:taxon-name><tp:taxon-name-part taxon-name-part-type="genus" reg="Michelia">M.</tp:taxon-name-part> <tp:taxon-name-part taxon-name-part-type="species" reg="chongjiangensis">chongjiangensis</tp:taxon-name-part></tp:taxon-name></italic> as 2–4 cm. Photographic images of four specimens that are deposited at <named-content xmlns:xlink="http://www.w3.org/1999/xlink" content-type="dwc:institutional_code" xlink:title="Guizhou Academy of Sciences" xlink:href="https://scientific-collections.gbif.org/institution/874b687d-56a2-42d1-9ff9-3b2b7aea145d" xlink:type="simple">HGAS</named-content> that were sent to the present authors by Prof. Chen Xiang in 2013, show the noticeably long petioles of most leaves of these specimens approaching the 4 cm mark, appreciably above the length of the petioles of <italic><tp:taxon-name><tp:taxon-name-part taxon-name-part-type="genus" reg="Michelia">M.</tp:taxon-name-part> <tp:taxon-name-part taxon-name-part-type="species" reg="leveilleana">leveilleana</tp:taxon-name-part></tp:taxon-name></italic>.</p></tp:treatment-sec><tp:treatment-sec sec-type="Note 5"><title>Note 5.</title><p>A compilation of all the known distinguishing features of these two species is shown in Table <xref ref-type="table" rid="T9">9</xref>, confirming the independent species status of <italic><tp:taxon-name><tp:taxon-name-part taxon-name-part-type="genus" reg="Michelia">Michelia</tp:taxon-name-part> <tp:taxon-name-part taxon-name-part-type="species" reg="chongjiangensis">chongjiangensis</tp:taxon-name-part></tp:taxon-name></italic>, which is consequently reinstated and transferred to <italic><tp:taxon-name><tp:taxon-name-part taxon-name-part-type="genus" reg="Magnolia">Magnolia</tp:taxon-name-part></tp:taxon-name></italic> as <italic><tp:taxon-name><tp:taxon-name-part taxon-name-part-type="genus" reg="Magnolia">Magnolia</tp:taxon-name-part> <tp:taxon-name-part taxon-name-part-type="species" reg="congjiangensis">congjiangensis</tp:taxon-name-part></tp:taxon-name></italic>. The change in the spelling of the name is due to an orthographical error in the original epithet which should be ‘congjiangensis’, for Congjiang County, Guizhou, after which this species is named [<abbrev xmlns:xlink="http://www.w3.org/1999/xlink" xlink:title="International Code of Nomenclature" xlink:type="simple">ICN</abbrev> Art. 60.1 – “the original spelling of a name or epithet is to be retained, except for the correction of typographical or orthographical errors” (<xref ref-type="bibr" rid="B111">Turland et al. 2025</xref>)].</p></tp:treatment-sec><tp:treatment-sec sec-type="Note 6"><title>Note 6.</title><p>A number of the specimens of <italic><tp:taxon-name><tp:taxon-name-part taxon-name-part-type="genus" reg="Michelia">Michelia</tp:taxon-name-part> <tp:taxon-name-part taxon-name-part-type="species" reg="chongjiangensis">chongjiangensis</tp:taxon-name-part></tp:taxon-name></italic> listed previously that are posted to the Chinese Virtual Herbarium (<abbrev xmlns:xlink="http://www.w3.org/1999/xlink" xlink:title="Chinese Virtual Herbarium" xlink:type="simple">CVH</abbrev>) website have been identified by various researchers as either <italic><tp:taxon-name><tp:taxon-name-part taxon-name-part-type="genus" reg="Michelia">M.</tp:taxon-name-part> <tp:taxon-name-part taxon-name-part-type="species" reg="macclurei">macclurei</tp:taxon-name-part></tp:taxon-name></italic> Dandy or <tp:taxon-name><tp:taxon-name-part taxon-name-part-type="genus" reg="Michelia">M.</tp:taxon-name-part> <tp:taxon-name-part taxon-name-part-type="species" reg="macclurei">macclurei</tp:taxon-name-part> <tp:taxon-name-part taxon-name-part-type="infraspecific-rank">var.</tp:taxon-name-part> <tp:taxon-name-part taxon-name-part-type="variety" reg="sublanea">sublanea</tp:taxon-name-part></tp:taxon-name> Dandy. However, neither Magnolias of China (<xref ref-type="bibr" rid="B81">Liu et al. 2004</xref>) nor the later and equally comprehensive <tp:taxon-name><tp:taxon-name-part taxon-name-part-type="family" reg="Magnoliaceae">Magnoliaceae</tp:taxon-name-part></tp:taxon-name> Plants of Guizhou (<xref ref-type="bibr" rid="B31">Deng and Yang 2015</xref>) recognize these two taxa for Guizhou, where the type specimen of <italic><tp:taxon-name><tp:taxon-name-part taxon-name-part-type="genus" reg="Michelia">Michelia</tp:taxon-name-part> <tp:taxon-name-part taxon-name-part-type="species" reg="chongjiangensis">chongjiangensis</tp:taxon-name-part></tp:taxon-name></italic> was collected.</p></tp:treatment-sec><tp:treatment-sec sec-type="Note 7"><title>Note 7.</title><p>During research for a future paper, <italic><tp:taxon-name><tp:taxon-name-part taxon-name-part-type="genus" reg="Michelia">Michelia</tp:taxon-name-part> <tp:taxon-name-part taxon-name-part-type="species" reg="chongjiangensis">chongjiangensis</tp:taxon-name-part></tp:taxon-name></italic> has been found to occur in five nature reserves, but it is not known to be anywhere in <italic>ex situ</italic> cultivation.</p></tp:treatment-sec><tp:treatment-sec sec-type="Conservation status"><title>Conservation status.</title><p><italic><tp:taxon-name><tp:taxon-name-part taxon-name-part-type="genus" reg="Magnolia">Magnolia</tp:taxon-name-part> <tp:taxon-name-part taxon-name-part-type="species" reg="leveilleana">leveilleana</tp:taxon-name-part></tp:taxon-name></italic> (Dandy) Figlar (<xref ref-type="bibr" rid="B35">Figlar 2000</xref>), including <italic><tp:taxon-name><tp:taxon-name-part taxon-name-part-type="genus" reg="Michelia">Michelia</tp:taxon-name-part> <tp:taxon-name-part taxon-name-part-type="species" reg="chongjiangensis">chongjiangensis</tp:taxon-name-part></tp:taxon-name></italic> as a synonym, was assessed by Rivers and Wheeler on 1 August 2012 for the IUCN Red List of Threatened Species as Data Deficient with the notation that “it may be vulnerable to extinction as it has a small and restricted distribution”, but that further information is needed to make a full assessment (<xref ref-type="bibr" rid="B51">IUCN 2026</xref>).</p></tp:treatment-sec><tp:treatment-sec sec-type="Recommendation"><title>Recommendation.</title><p>Due to the relatively small presently known distribution of <italic><tp:taxon-name><tp:taxon-name-part taxon-name-part-type="genus" reg="Magnolia">Magnolia</tp:taxon-name-part> <tp:taxon-name-part taxon-name-part-type="species" reg="congjiangensis">congjiangensis</tp:taxon-name-part></tp:taxon-name></italic> on Taiyang Shan in Guizhou and Yueling Shan to its northwest, plus some scattered occurrences in adjacent northern Guangxi, an IUCN evaluation of the current status in the wild of <italic><tp:taxon-name><tp:taxon-name-part taxon-name-part-type="genus" reg="Magnolia">Magnolia</tp:taxon-name-part> <tp:taxon-name-part taxon-name-part-type="species" reg="congjiangensis">congjiangensis</tp:taxon-name-part></tp:taxon-name></italic> (syn. <italic><tp:taxon-name><tp:taxon-name-part taxon-name-part-type="genus" reg="Michelia">Michelia</tp:taxon-name-part> <tp:taxon-name-part taxon-name-part-type="species" reg="chongjiangensis">chongjiangensis</tp:taxon-name-part></tp:taxon-name></italic>), needs to be undertaken as soon as possible! Also, the actual present <italic>ex situ</italic> conservation status of <italic><tp:taxon-name><tp:taxon-name-part taxon-name-part-type="genus" reg="Magnolia">Magnolia</tp:taxon-name-part> <tp:taxon-name-part taxon-name-part-type="species" reg="leveilleana">leveilleana</tp:taxon-name-part></tp:taxon-name></italic> (syn. <italic><tp:taxon-name><tp:taxon-name-part taxon-name-part-type="genus" reg="Michelia">Michelia</tp:taxon-name-part> <tp:taxon-name-part taxon-name-part-type="species" reg="leveilleana">leveilleana</tp:taxon-name-part></tp:taxon-name></italic>), minus the attached synonyms, needs urgent assessment to see how close it is to the IUCN conclusion that it may be facing extinction, when one recalls the observation in <xref ref-type="bibr" rid="B15">Chen and Nooteboom (1993)</xref> cited previously in Part 1 under <italic><tp:taxon-name><tp:taxon-name-part taxon-name-part-type="genus" reg="Magnolia">Magnolia</tp:taxon-name-part> <tp:taxon-name-part taxon-name-part-type="species" reg="pilosa">pilosa</tp:taxon-name-part></tp:taxon-name></italic> (<italic><tp:taxon-name><tp:taxon-name-part taxon-name-part-type="genus" reg="Michelia">Michelia</tp:taxon-name-part> <tp:taxon-name-part taxon-name-part-type="species" reg="longipetiolata">longipetiolata</tp:taxon-name-part></tp:taxon-name></italic>), regarding <italic><tp:taxon-name><tp:taxon-name-part taxon-name-part-type="genus" reg="Michelia">Michelia</tp:taxon-name-part> <tp:taxon-name-part taxon-name-part-type="species" reg="leveilleana">leveilleana</tp:taxon-name-part></tp:taxon-name></italic>, that “after its publication by Dandy” (in 1927), “this species was never mentioned again in the literature”.</p></tp:treatment-sec><ref-list><ref id="B71"><mixed-citation xmlns:xlink="http://www.w3.org/1999/xlink" xlink:type="simple">Li YK, Wang XM (1983) Three new species of trees in Guizhou. Guizhou Science 1983(2): 18–24. [In Chinese]. [incl. <italic><tp:taxon-name><tp:taxon-name-part taxon-name-part-type="genus">Michelia</tp:taxon-name-part> <tp:taxon-name-part taxon-name-part-type="species">chongjiangensis</tp:taxon-name-part></tp:taxon-name></italic>] <ext-link xlink:href="https://oversea.cnki.net/kcms/detail/detail.aspx?dbcode=CJFD&amp;filename=GZKX198302003&amp;dbname=CJFD7984" ext-link-type="uri" xlink:type="simple">https://oversea.cnki.net/kcms/detail/detail.aspx?dbcode=CJFD&amp;filename=GZKX198302003&amp;dbname=CJFD7984</ext-link> [accessed 30 Mar. 2020]</mixed-citation></ref><ref id="B31"><mixed-citation xmlns:xlink="http://www.w3.org/1999/xlink" xlink:type="simple">Deng LX, Yang XY, Yang CH, Zhou JW, Chen ZP, Shen JM (2015) <tp:taxon-name><tp:taxon-name-part taxon-name-part-type="family">Magnoliaceae</tp:taxon-name-part></tp:taxon-name> Plants of Guizhou. Guizhou Science and Technology Publishing House, Guiyang. [In Chinese]</mixed-citation></ref><ref id="B60"><mixed-citation xmlns:xlink="http://www.w3.org/1999/xlink" xlink:type="simple">Léveillé H (1911) Decades plantarum novarum LIX–LXX. Feddes Repertorium Specierum Novarum Regni Vegetabilis 9(27–31): 441–463 [<italic><tp:taxon-name><tp:taxon-name-part taxon-name-part-type="genus">Michelia</tp:taxon-name-part> <tp:taxon-name-part taxon-name-part-type="species">cavaleriei</tp:taxon-name-part></tp:taxon-name></italic>, p. 459]. <ext-link xlink:href="10.1002/fedr.19110092706" ext-link-type="doi" xlink:type="simple">https://doi.org/10.1002/fedr.19110092706</ext-link></mixed-citation></ref><ref id="B22"><mixed-citation xmlns:xlink="http://www.w3.org/1999/xlink" xlink:type="simple">Dandy JE (1927) The genera of <tp:taxon-name><tp:taxon-name-part taxon-name-part-type="tribe">Magnolieae</tp:taxon-name-part></tp:taxon-name>. Bulletin of Miscellaneous Information, Royal Botanic Gardens, Kew 1927(7): 257–264. <ext-link xlink:href="10.2307/4107601" ext-link-type="doi" xlink:type="simple">https://doi.org/10.2307/4107601</ext-link></mixed-citation></ref><ref id="B15"><mixed-citation xmlns:xlink="http://www.w3.org/1999/xlink" xlink:type="simple">Chen BL, Nooteboom HP (1993) Notes on <tp:taxon-name><tp:taxon-name-part taxon-name-part-type="family">Magnoliaceae</tp:taxon-name-part></tp:taxon-name> III: The <tp:taxon-name><tp:taxon-name-part taxon-name-part-type="family">Magnoliaceae</tp:taxon-name-part></tp:taxon-name> of China. Annals of Missouri Botanical Garden 80(4): 999–1104. <ext-link xlink:href="10.2307/2399942" ext-link-type="doi" xlink:type="simple">https://doi.org/10.2307/2399942</ext-link></mixed-citation></ref><ref id="B38"><mixed-citation xmlns:xlink="http://www.w3.org/1999/xlink" xlink:type="simple">Frodin DG, Govaerts R (1996) World Checklist and Bibliography of <tp:taxon-name><tp:taxon-name-part taxon-name-part-type="family">Magnoliaceae</tp:taxon-name-part></tp:taxon-name>. Information Services Dept., Royal Botanic Gardens, Kew.</mixed-citation></ref><ref id="B126"><mixed-citation xmlns:xlink="http://www.w3.org/1999/xlink" xlink:type="simple">Xia NH, Liu YH, Nooteboom HP (2008) <tp:taxon-name><tp:taxon-name-part taxon-name-part-type="family">Magnoliaceae</tp:taxon-name-part></tp:taxon-name>. In: Wu ZY, Raven PH, Hong DY (Eds) Flora of China Vol. 7, <tp:taxon-name><tp:taxon-name-part taxon-name-part-type="family">Menispermaceae</tp:taxon-name-part></tp:taxon-name> through <tp:taxon-name><tp:taxon-name-part taxon-name-part-type="family">Capparaceae</tp:taxon-name-part></tp:taxon-name>: 48–91. Science Press, Beijing and Missouri Botanical Garden Press, St. Louis. <ext-link xlink:href="http://flora.huh.harvard.edu/china/mss/volume07/Magnoliaceae.pdf" ext-link-type="uri" xlink:type="simple">http://flora.huh.harvard.edu/china/mss/volume07/Magnoliaceae.pdf</ext-link> [accessed 20 Mar. 2020]</mixed-citation></ref><ref id="B40"><mixed-citation xmlns:xlink="http://www.w3.org/1999/xlink" xlink:type="simple">Govaerts R (2003) World Checklist of <tp:taxon-name><tp:taxon-name-part taxon-name-part-type="family">Magnoliaceae</tp:taxon-name-part></tp:taxon-name> (online). Facilitated by the Royal Botanic Gardens, Kew. <ext-link xlink:href="https://wcsp.science.kew.org/" ext-link-type="uri" xlink:type="simple">https://wcsp.science.kew.org/</ext-link> [accessed 12 Oct. 2022]</mixed-citation></ref><ref id="B101"><mixed-citation xmlns:xlink="http://www.w3.org/1999/xlink" xlink:type="simple">Sima YK (2011) A Taxonomic Revision of the <tp:taxon-name><tp:taxon-name-part taxon-name-part-type="family">Magnoliaceae</tp:taxon-name-part></tp:taxon-name> from China. PhD. Dissertation (Botany). School of Life Science, Yunnan University, Kunming, China. [In Chinese, English subtitle / abstract] <ext-link xlink:href="https://www.doc88.com/p-0408321349844.html" ext-link-type="uri" xlink:type="simple">https://www.doc88.com/p-0408321349844.html</ext-link> [accessed 27 Mar. 2020]</mixed-citation></ref><ref id="B111"><mixed-citation xmlns:xlink="http://www.w3.org/1999/xlink" xlink:type="simple">Turland NJ, Wiersema J, Barrie FR, Gandhi KN, Gravendyck J, Greuter W, Hawkesworth DL, Herendeen PS, Klopper RR, Knapp S, Kusber W-H, Li D-Z, May TW, Monro AM, Prado J, Price MJ, Smith GF, Señoret JCZ (2025) International Code of Nomenclature for algae, fungi, and plants (Madrid Code) accepted by the Twentieth International Botanical Congress, Madrid, Spain, July 2024. University of Chicago Press, Chicago and London. <ext-link xlink:href="https://www.iaptglobal.org/_functions/code/madrid" ext-link-type="uri" xlink:type="simple">https://www.iaptglobal.org/_functions/code/madrid</ext-link> [accessed 5 January 2026]</mixed-citation></ref><ref id="B81"><mixed-citation xmlns:xlink="http://www.w3.org/1999/xlink" xlink:type="simple">Liu YH, Zeng QW, Zhou RZ, Xing FW [Eds] (2004) Magnolias of China. Baitong Group. Beijing Science &amp; Technology Press, Beijing. [In Chinese and English]</mixed-citation></ref><ref id="B35"><mixed-citation xmlns:xlink="http://www.w3.org/1999/xlink" xlink:type="simple">Figlar RB (2000) Proleptic branch initiation in <italic><tp:taxon-name><tp:taxon-name-part taxon-name-part-type="genus">Michelia</tp:taxon-name-part></tp:taxon-name></italic> and <tp:taxon-name><tp:taxon-name-part taxon-name-part-type="genus">Magnolia</tp:taxon-name-part> <tp:taxon-name-part taxon-name-part-type="infraspecific-rank">subgenus</tp:taxon-name-part> <tp:taxon-name-part taxon-name-part-type="subgenus">Yulania</tp:taxon-name-part></tp:taxon-name> provides basis for combinations in subfamily <tp:taxon-name><tp:taxon-name-part taxon-name-part-type="subfamily">Magnolioideae</tp:taxon-name-part></tp:taxon-name>. In: Liu YH, Fan HM, Chen ZY, Wu QG, Zeng QW (Eds) Proceedings of the International Symposium on the Family <tp:taxon-name><tp:taxon-name-part taxon-name-part-type="family">Magnoliaceae</tp:taxon-name-part></tp:taxon-name>, Guangzhou, China, 18–22 May 1998. Science Press, Beijing, 14–25.</mixed-citation></ref><ref id="B51"><mixed-citation xmlns:xlink="http://www.w3.org/1999/xlink" xlink:type="simple">IUCN (2026) The IUCN Red List of Threatened Species. Version 2025-2. International Union for the Conservation of Nature and Natural Resources. Gland, Switzerland and Cambridge, UK. <ext-link xlink:href="https://www.iucnredlist.org/species/193957/2292193" ext-link-type="uri" xlink:type="simple">https://www.iucnredlist.org/species/193957/2292193</ext-link> [accessed 5 Feb. 2026]</mixed-citation></ref></ref-list></tp:taxon-treatment>
