# Supplementary material for: If these aren’t genuine species, what are? An analysis of heterotypic synonyms contributes to 19 new names and 20 new combinations in Magnolia (Magnoliaceae). Part 2: New combinations
Source: PhytoKeys. 2026 Jul 10;277:77–151. doi: 10.3897/phytokeys.277.195893 (PMC13379712; doi:10.3897/phytokeys.277.195893)
Supplement: XML Treatment for Magnolia forrestii [file phytokeys.277.195893-treatment8.xml]

<!DOCTYPE tp:taxon-treatment
  PUBLIC "-//TaxonX//DTD Taxonomic Treatment Publishing DTD v0 20100105//EN" "tax-treatment-NSO.dtd">
<tp:taxon-treatment xmlns:tp="http://www.plazi.org/taxpub"><tp:treatment-meta><kwd-group><label>Taxon classification</label><kwd>
                <named-content content-type="kingdom">Plantae</named-content>
              </kwd><kwd>
                <named-content content-type="order">Magnoliales</named-content>
              </kwd><kwd>
                <named-content content-type="family">Magnoliaceae</named-content>
              </kwd></kwd-group><mixed-citation publication-type="journal"><person-group><name><surname>Callaghan</surname><given-names>Christopher B.</given-names></name><name><surname>Png</surname><given-names>Siak K.</given-names></name></person-group><article-title>If these aren’t genuine species, what are? An analysis of heterotypic synonyms contributes to 19 new names and 20 new combinations in <italic><tp:taxon-name><tp:taxon-name-part taxon-name-part-type="genus" reg="Magnolia">Magnolia</tp:taxon-name-part></tp:taxon-name></italic> (<tp:taxon-name><tp:taxon-name-part taxon-name-part-type="family" reg="Magnoliaceae">Magnoliaceae</tp:taxon-name-part></tp:taxon-name>). Part 2: New combinations</article-title><source>PhytoKeys</source><day>10</day><month>07</month><year>2026</year><volume>277</volume><fpage>77</fpage><lpage>151</lpage><pub-id pub-id-type="doi">10.3897/phytokeys.277.195893</pub-id></mixed-citation></tp:treatment-meta><tp:nomenclature><tp:taxon-name><object-id xmlns:xlink="http://www.w3.org/1999/xlink" content-type="arpha" xlink:type="simple">ED0C543E-958C-58E1-80C8-D6A793EABF24</object-id>
                    		<tp:taxon-name-part taxon-name-part-type="genus" reg="Magnolia">Magnolia</tp:taxon-name-part> <tp:taxon-name-part taxon-name-part-type="species" reg="forrestii">forrestii</tp:taxon-name-part>
                    	
                    		<object-id xmlns:xlink="http://www.w3.org/1999/xlink" content-type="ipni" xlink:type="simple">urn:lsid:ipni.org:names:77383010-1</object-id>
                    	</tp:taxon-name><tp:taxon-authority>(W.W. Sm. ex Dandy) C.B. Callaghan &amp; S.K. Png</tp:taxon-authority><tp:taxon-status xmlns:xlink="http://www.w3.org/1999/xlink" xlink:type="simple">comb. nov.</tp:taxon-status><xref ref-type="table" rid="T10">Table 10</xref><tp:nomenclature-citation-list><tp:nomenclature-citation><tp:taxon-name><tp:taxon-name-part taxon-name-part-type="genus" reg="Manglietia">Manglietia</tp:taxon-name-part> <tp:taxon-name-part taxon-name-part-type="species" reg="forrestii">forrestii</tp:taxon-name-part></tp:taxon-name><comment> W.W. Sm. ex Dandy, Notes from the Royal Botanic Garden, Edinburgh 16(77): 126, pl. 226 (<xref ref-type="bibr" rid="B25">Dandy 1928c</xref>). <bold>[Basionym]</bold>.</comment></tp:nomenclature-citation><tp:nomenclature-citation><tp:taxon-name><tp:taxon-name-part taxon-name-part-type="genus" reg="Manglietia">Manglietia</tp:taxon-name-part> <tp:taxon-name-part taxon-name-part-type="species" reg="fordiana">fordiana</tp:taxon-name-part> <tp:taxon-name-part taxon-name-part-type="infraspecific-rank">var.</tp:taxon-name-part> <tp:taxon-name-part taxon-name-part-type="variety" reg="forrestii">forrestii</tp:taxon-name-part></tp:taxon-name><comment>(W.W. Sm. ex Dandy) B.L. Chen &amp; Noot., in Annals of Missouri Botanical Garden 80(4): 1040 (<xref ref-type="bibr" rid="B15">Chen and Nooteboom 1993</xref>), World Checklist and Bibliography of <tp:taxon-name><tp:taxon-name-part taxon-name-part-type="family" reg="Magnoliaceae">Magnoliaceae</tp:taxon-name-part></tp:taxon-name>: 51 (<xref ref-type="bibr" rid="B38">Frodin and Govaerts 1996</xref>) and online at World Checklist of <tp:taxon-name><tp:taxon-name-part taxon-name-part-type="family" reg="Magnoliaceae">Magnoliaceae</tp:taxon-name-part></tp:taxon-name> (<xref ref-type="bibr" rid="B40">Govaerts 2003</xref>), each p.p. excl. syn. <tp:taxon-name><tp:taxon-name-part taxon-name-part-type="genus" reg="Manglietia">Manglietia</tp:taxon-name-part> <tp:taxon-name-part taxon-name-part-type="species" reg="globosa">globosa</tp:taxon-name-part></tp:taxon-name> Hung T. Chang.</comment></tp:nomenclature-citation><tp:nomenclature-citation><tp:taxon-name><tp:taxon-name-part taxon-name-part-type="genus" reg="Magnolia">Magnolia</tp:taxon-name-part> <tp:taxon-name-part taxon-name-part-type="species" reg="fordiana">fordiana</tp:taxon-name-part></tp:taxon-name><comment> (Oliv.) Hu <tp:taxon-name><tp:taxon-name-part taxon-name-part-type="genus" reg="Magnolia "/><tp:taxon-name-part taxon-name-part-type="species" reg="fordiana "/><tp:taxon-name-part taxon-name-part-type="infraspecific-rank">var.</tp:taxon-name-part> <tp:taxon-name-part taxon-name-part-type="variety" reg="forrestii">forrestii</tp:taxon-name-part></tp:taxon-name> (W.W. Sm. ex Dandy) V.S. Kumar, Kew Bulletin 61(2): 184 (<xref ref-type="bibr" rid="B55">Kumar 2006</xref>).</comment></tp:nomenclature-citation><tp:nomenclature-citation><tp:taxon-name><tp:taxon-name-part taxon-name-part-type="genus" reg="Manglietia">Manglietia</tp:taxon-name-part> <tp:taxon-name-part taxon-name-part-type="species" reg="fordiana">fordiana</tp:taxon-name-part></tp:taxon-name><comment> Oliv., in Vouchered Flora of Southeast Yunnan, Vol. 1: 23 (<xref ref-type="bibr" rid="B102">Sima and Lu 2009</xref>) and <italic>A</italic> Taxonomic Revision of the <tp:taxon-name><tp:taxon-name-part taxon-name-part-type="family" reg="Magnoliaceae">Magnoliaceae</tp:taxon-name-part></tp:taxon-name> from China: 88 (<xref ref-type="bibr" rid="B101">Sima 2011</xref>), both p.p. quoad syn. <tp:taxon-name><tp:taxon-name-part taxon-name-part-type="genus" reg="Manglietia">Manglietia</tp:taxon-name-part> <tp:taxon-name-part taxon-name-part-type="species" reg="forrestii">forrestii</tp:taxon-name-part></tp:taxon-name> W.W. Sm. ex Dandy.</comment></tp:nomenclature-citation></tp:nomenclature-citation-list></tp:nomenclature><tp:treatment-sec sec-type="Present Chinese names"><title>Present Chinese names.</title><p>滇桂木莲 meaning “Yunnan and Guangxi manglietia” and also 锈枝木莲 meaning “rusty-branched manglietia”.</p><table-wrap id="T10" position="float" orientation="portrait"><label>Table 10.</label><caption><p>The <bold>23 presently known</bold> differentiating features between <italic><tp:taxon-name><tp:taxon-name-part taxon-name-part-type="genus" reg="Manglietia">Manglietia</tp:taxon-name-part> <tp:taxon-name-part taxon-name-part-type="species" reg="forrestii">forrestii</tp:taxon-name-part></tp:taxon-name></italic> W.W. Sm. ex Dandy and <italic><tp:taxon-name><tp:taxon-name-part taxon-name-part-type="genus" reg="Manglietia">Manglietia</tp:taxon-name-part> <tp:taxon-name-part taxon-name-part-type="species" reg="fordiana">fordiana</tp:taxon-name-part></tp:taxon-name></italic> Oliv.</p></caption><table><tbody><tr><th rowspan="1" colspan="1">
                      <bold>Plant feature</bold>
                    </th><th rowspan="1" colspan="1">
                      <bold>
                        <italic>
                          <tp:taxon-name><tp:taxon-name-part taxon-name-part-type="genus" reg="Manglietia">Manglietia</tp:taxon-name-part> <tp:taxon-name-part taxon-name-part-type="species" reg="forrestii">forrestii</tp:taxon-name-part></tp:taxon-name>
                        </italic>
                      </bold>
                    </th><th rowspan="1" colspan="1">
                      <bold>
                        <italic>
                          <tp:taxon-name><tp:taxon-name-part taxon-name-part-type="genus" reg="Manglietia">Manglietia</tp:taxon-name-part> <tp:taxon-name-part taxon-name-part-type="species" reg="fordiana">fordiana</tp:taxon-name-part></tp:taxon-name>
                        </italic>
                      </bold>
                    </th></tr><tr><td rowspan="1" colspan="1">life form</td><td rowspan="1" colspan="1">large tree to 25 m<bold><sup>5</sup></bold> (to 30 m<bold><sup>1</sup></bold>)</td><td rowspan="1" colspan="1">medium tree to 20 m<bold><sup>11</sup></bold> (to 22 m<bold><sup>12</sup></bold>, 25m<sup>13</sup>)</td></tr><tr><td rowspan="1" colspan="1">trunk diameter</td><td rowspan="1" colspan="1">to 30 cm<sup>5</sup> (to 150 cm<sup>1</sup>)</td><td rowspan="1" colspan="1">to 45 cm<sup>13</sup></td></tr><tr><td rowspan="1" colspan="1">bud indumentum</td><td rowspan="1" colspan="1">pubescent.</td><td rowspan="1" colspan="1">initially pilose, then glabrous<bold><sup>11</sup></bold></td></tr><tr><td rowspan="1" colspan="1">twig indumentum</td><td rowspan="1" colspan="1">reddish appressed glossy sericeous<bold><sup>7</sup></bold></td><td rowspan="1" colspan="1">initially rufous pilose, later glabrous<bold><sup>11</sup></bold></td></tr><tr><td rowspan="1" colspan="1">leaf shape</td><td rowspan="1" colspan="1">elongate-obovate or oblanceolate-oblong or oblanceolate</td><td rowspan="1" colspan="1">narrowly obovate, narrowly elliptic-obovate or oblanceolate<bold><sup>11</sup></bold></td></tr><tr><td rowspan="1" colspan="1">
                      <bold>leaf dimensions</bold>
                    </td><td rowspan="1" colspan="1">
                      <bold>usually to ca. 27 × 10.5 cm (15.6–25.5 × 5.6–10 cm<sup>6</sup>)</bold>
                    </td><td rowspan="1" colspan="1">
                      <bold>to 20 × 6 cm<sup>9</sup> (to 20 × 8 cm<sup>12</sup>)</bold>
                    </td></tr><tr><td rowspan="1" colspan="1">leaf apex</td><td rowspan="1" colspan="1">acuminate or abruptly acute<bold><sup>5</sup></bold> (caudate-acuminate<bold><sup>3</sup></bold>)</td><td rowspan="1" colspan="1">short-acute with obtuse mucro<bold><sup>11</sup></bold></td></tr><tr><td rowspan="1" colspan="1">leaf base</td><td rowspan="1" colspan="1">cuneate or obtuse</td><td rowspan="1" colspan="1">cuneate, decurrent along petioles<bold><sup>11</sup></bold></td></tr><tr><td rowspan="1" colspan="1">leaf indumentum abaxially</td><td rowspan="1" colspan="1">initially pubescent, becoming near glabrous</td><td rowspan="1" colspan="1">sparsely rufous pilose<bold><sup>11</sup></bold></td></tr><tr><td rowspan="1" colspan="1">
                      <bold>lateral leaf vein pairs</bold>
                    </td><td rowspan="1" colspan="1">
                      <bold>14–20 (12–16<sup>2</sup>)</bold>
                    </td><td rowspan="1" colspan="1">
                      <bold>8–12<sup>10</sup></bold>
                    </td></tr><tr><td rowspan="1" colspan="1">
                      <bold>petiole indumentum</bold>
                    </td><td rowspan="1" colspan="1">
                      <bold>rufous appressed glossy sericeous, especially near base</bold>
                    </td><td rowspan="1" colspan="1">
                      <bold>initially pubescent, then glabrous</bold>
                    </td></tr><tr><td rowspan="1" colspan="1">tepal number</td><td rowspan="1" colspan="1">9 (–10)<bold><sup>1,2,5</sup></bold></td><td rowspan="1" colspan="1">9<bold><sup>10</sup></bold></td></tr><tr><td rowspan="1" colspan="1">
                      <bold>stamen-bearing receptacle length</bold>
                    </td><td rowspan="1" colspan="1">
                      <bold>0.5–1.9 cm<sup>6</sup></bold>
                    </td><td rowspan="1" colspan="1">
                      <bold>1.9–2.54 cm<sup>8</sup></bold>
                    </td></tr><tr><td rowspan="1" colspan="1">fruit aggregates shape</td><td rowspan="1" colspan="1">ovoid or ovoid-globose</td><td rowspan="1" colspan="1">ovoid</td></tr><tr><td rowspan="1" colspan="1">fruit aggregates lengths</td><td rowspan="1" colspan="1">4–6 cm<bold><sup>5</sup></bold></td><td rowspan="1" colspan="1">to 3.5 cm<bold><sup>9</sup></bold>(2–5 cm<bold><sup>11</sup></bold>)</td></tr><tr><td rowspan="1" colspan="1">carpel numbers</td><td rowspan="1" colspan="1">immature: 25–34</td><td rowspan="1" colspan="1">immature: 25–30</td></tr><tr><td rowspan="1" colspan="1">
                      <bold>carpel dimensions</bold>
                    </td><td rowspan="1" colspan="1">
                      <bold>immature: 4–4.5 × 3.5–4 mm</bold>
                    </td><td rowspan="1" colspan="1">
                      <bold>immature: 3–4 × 2.5–3 mm</bold>
                    </td></tr><tr><td rowspan="1" colspan="1">ovules per carpel</td><td rowspan="1" colspan="1">9–12<bold><sup>7</sup></bold></td><td rowspan="1" colspan="1">8–12<bold><sup>14</sup></bold></td></tr><tr><td rowspan="1" colspan="1">
                      <bold>mature carpels length</bold>
                    </td><td rowspan="1" colspan="1">
                      <bold>3.4–6.2 cm</bold>
                    </td><td rowspan="1" colspan="1">
                      <bold>3–4.5 cm<sup>14</sup></bold>
                    </td></tr><tr><td rowspan="1" colspan="1">
                      <bold>mature carpel surface</bold>
                    </td><td rowspan="1" colspan="1">
                      <bold>smooth.<sup>7</sup></bold>
                    </td><td rowspan="1" colspan="1"><bold>tuberculate</bold>.</td></tr><tr><td rowspan="1" colspan="1">
                      <bold>seed colour</bold>
                    </td><td rowspan="1" colspan="1">
                      <bold>black <sup>1,2</sup></bold>
                    </td><td rowspan="1" colspan="1">
                      <bold>red<sup>10</sup></bold>
                    </td></tr><tr><td rowspan="1" colspan="1">
                      <bold>altitude range</bold>
                    </td><td rowspan="1" colspan="1">
                      <bold>1100–2900 m<sup>5</sup></bold>
                    </td><td rowspan="1" colspan="1">
                      <bold>to 1200 m<sup>10</sup>(400–2000 m)<sup>11</sup></bold>
                    </td></tr><tr><td rowspan="1" colspan="1"><bold>distribution</bold>.</td><td rowspan="1" colspan="1">
                      <bold>SW Guangxi, S and W Yunnan<sup>5</sup>, plus Guizhou provinces<sup>4</sup>, China. northern Vietnam<sup>6</sup></bold>
                    </td><td rowspan="1" colspan="1">
                      <bold>Fujian, Guangdong, Hong Kong, Guangxi, Guizhou, Hunan, Jiangxi, Yunnan provinces, China<sup>11</sup></bold>
                    </td></tr></tbody></table><table-wrap-foot><fn><p>Note: <italic><tp:taxon-name><tp:taxon-name-part taxon-name-part-type="genus" reg="Manglietia">Manglietia</tp:taxon-name-part> <tp:taxon-name-part taxon-name-part-type="species" reg="forrestii">forrestii</tp:taxon-name-part></tp:taxon-name></italic> details are from W.W. Smith MS in <xref ref-type="bibr" rid="B25">Dandy (1928c</xref>: 126), plus <xref ref-type="bibr" rid="B31">Deng and Yang (2015</xref>: 35)<bold><sup>1</sup></bold>, <xref ref-type="bibr" rid="B57">Law (1996</xref>: 103)<bold><sup>2</sup></bold>, <xref ref-type="bibr" rid="B59">Lee (1935)</xref><bold><sup>3</sup></bold>, <xref ref-type="bibr" rid="B62">Li et al. (2022)</xref><sup>4</sup>, <xref ref-type="bibr" rid="B81">Liu et al. (2004</xref>: 140)<bold><sup>5</sup></bold>, <xref ref-type="bibr" rid="B113">Vũ and Xia (2011)</xref><sup>6</sup> and <xref ref-type="bibr" rid="B110">Tiêṕ (1980</xref>: 541)<bold><sup>7</sup></bold>. <italic><tp:taxon-name><tp:taxon-name-part taxon-name-part-type="genus" reg="Manglietia">M.</tp:taxon-name-part> <tp:taxon-name-part taxon-name-part-type="species" reg="fordiana">fordiana</tp:taxon-name-part></tp:taxon-name></italic> are derived from <xref ref-type="bibr" rid="B89">Oliver (1891)</xref><bold><sup>8</sup></bold>, plus <xref ref-type="bibr" rid="B25">Dandy (1928c</xref>: 127)<bold><sup>9</sup></bold>, <xref ref-type="bibr" rid="B57">Law (1996</xref>: 105)<bold><sup>10</sup></bold>, <xref ref-type="bibr" rid="B81">Liu et al. (2004</xref>: 138)<bold><sup>11</sup></bold>, <xref ref-type="bibr" rid="B91">Peng (2008</xref>: 84)<sup>12</sup>, <xref ref-type="bibr" rid="B108">Sutton (2022)</xref><sup>13</sup> and <xref ref-type="bibr" rid="B110">Tiêṕ (1980</xref>: 538)<bold><sup>14</sup></bold>.</p></fn></table-wrap-foot></table-wrap></tp:treatment-sec><tp:treatment-sec sec-type="Proposed Chinese name"><title>Proposed Chinese name.</title><p>滇桂木兰 meaning “Yunnan and Guangxi magnolia”.</p></tp:treatment-sec><tp:treatment-sec sec-type="Type"><title>Type.</title><p>China. <bold>Mid-western Yunnan</bold> • hills 3 days south of Tengyueh (=Tengchong), <named-content xmlns:xlink="http://www.w3.org/1999/xlink" content-type="dwc:verbatimCoordinates" xlink:type="simple">24°25'N, 98°33'E</named-content>. alt. 2133–2438 m, tree 9–15 m, in mixed forests on the hills, June 1925, fl, fr, <italic>George Forrest 26705A</italic>. holotype: <abbrev xmlns:xlink="http://www.w3.org/1999/xlink" content-type="institution" xlink:title="Royal Botanic Garden Herbarium, Inverleith Row, Inverleith, Edinburgh, Scotland, U.K" xlink:type="simple">E</abbrev> 00117070! isotypes: <abbrev xmlns:xlink="http://www.w3.org/1999/xlink" content-type="institution" xlink:title="Herbarium of the Arnold Arboretum (Harvard University Herbaria), Harvard University, Cambridge, Massachusetts, U.S.A" xlink:type="simple">A</abbrev> 00039034! <abbrev xmlns:xlink="http://www.w3.org/1999/xlink" content-type="institution" xlink:title="Royal Botanic Gardens Herbarium, Kew, Surrey, London, England. U.K" xlink:type="simple">K</abbrev> 000681417! <named-content xmlns:xlink="http://www.w3.org/1999/xlink" content-type="dwc:institutional_code" xlink:title="The New York Botanical Garden" xlink:href="https://scientific-collections.gbif.org/institution/ab83e5ab-f4f7-4c9b-a1d5-eb779dfb9377" xlink:type="simple">NY</named-content> 00320702! <named-content xmlns:xlink="http://www.w3.org/1999/xlink" content-type="dwc:institutional_code" xlink:title="Institute of Botany, Chinese Academy of Sciences" xlink:href="https://scientific-collections.gbif.org/institution/ac8eb8fc-0703-4408-8388-686764b75877" xlink:type="simple">PE</named-content> 00934117! ex E (Forrest mentions this tree as “very close to No. 26705” which was later determined as <italic><tp:taxon-name><tp:taxon-name-part taxon-name-part-type="genus" reg="Manglietia">Manglietia</tp:taxon-name-part> <tp:taxon-name-part taxon-name-part-type="species" reg="hookeri">hookeri</tp:taxon-name-part></tp:taxon-name></italic> Cubitt &amp; W.W. Sm.).</p><p><bold>Paratypes</bold>. China. <bold>Mid-western Yunnan</bold> • hills NW of Tengyueh, <named-content xmlns:xlink="http://www.w3.org/1999/xlink" content-type="dwc:verbatimCoordinates" xlink:type="simple">25°30'N, 98°30'E</named-content>, alt. 1800–2100 m, tree 15–18 m, in mixed forests, June 1925, fl, <italic>George Forrest 26694</italic>. <abbrev xmlns:xlink="http://www.w3.org/1999/xlink" content-type="institution" xlink:title="Royal Botanic Garden Herbarium, Inverleith Row, Inverleith, Edinburgh, Scotland, U.K" xlink:type="simple">E</abbrev> 00117069 n.v. <abbrev xmlns:xlink="http://www.w3.org/1999/xlink" content-type="institution" xlink:title="Department of Taxonomy Herbarium, South China Institute of Botany (SCBI), Chinese Academy of Sciences, Tianhe District, Guangzhou, Guangdong, China" xlink:type="simple">IBSC</abbrev> 0000642 n.v. <named-content xmlns:xlink="http://www.w3.org/1999/xlink" content-type="dwc:institutional_code" xlink:title="Institute of Botany, Chinese Academy of Sciences" xlink:href="https://scientific-collections.gbif.org/institution/ac8eb8fc-0703-4408-8388-686764b75877" xlink:type="simple">PE</named-content> 00934118! (ex E). <bold>ibid</bold>. • <named-content xmlns:xlink="http://www.w3.org/1999/xlink" content-type="dwc:verbatimCoordinates" xlink:type="simple">25°20'N, 98°15'E</named-content>, alt. 2100 m, tree 9–15 m, widely branched in deciduous forests, Oct. 1925, <italic>George Forrest 27300</italic>. <abbrev xmlns:xlink="http://www.w3.org/1999/xlink" content-type="institution" xlink:title="Royal Botanic Garden Herbarium, Inverleith Row, Inverleith, Edinburgh, Scotland, U.K" xlink:type="simple">E</abbrev> 00117068 n.v. <named-content xmlns:xlink="http://www.w3.org/1999/xlink" content-type="dwc:institutional_code" xlink:title="Zhongshan (Sun Yatsen) University" xlink:href="https://scientific-collections.gbif.org/institution/27fb9d75-becb-415c-b8d3-7f8061c46fbc" xlink:type="simple">SYS</named-content> 00051642 n.v. <bold>Southern Yunnan</bold> • Szemao, alt. 1500 m, tree of 8 m, in forests, fl, <italic>Augustine Henry 11988</italic>. <abbrev xmlns:xlink="http://www.w3.org/1999/xlink" content-type="institution" xlink:title="Vascular Plants Herbarium, Komarov Botanical Institute of the Russian Academy of Sciences, Saint Petersburg, Russia" xlink:type="simple">LE</abbrev> 01013052! <abbrev xmlns:xlink="http://www.w3.org/1999/xlink" content-type="institution" xlink:title="Vascular Plants Herbarium, Komarov Botanical Institute of the Russian Academy of Sciences, Saint Petersburg, Russia" xlink:type="simple">LE</abbrev> 01013053!</p><p>Specimen images below accessed 20 Mar. 2019:</p><p>holotype (<abbrev xmlns:xlink="http://www.w3.org/1999/xlink" content-type="institution" xlink:title="Royal Botanic Garden Herbarium, Inverleith Row, Inverleith, Edinburgh, Scotland, U.K" xlink:type="simple">E</abbrev>): <ext-link xmlns:xlink="http://www.w3.org/1999/xlink" xlink:href="http://data.rbge.org.uk/herb/E00117070" ext-link-type="uri" xlink:type="simple">http://data.rbge.org.uk/herb/E00117070</ext-link></p><p>isotype (<abbrev xmlns:xlink="http://www.w3.org/1999/xlink" content-type="institution" xlink:title="Herbarium of the Arnold Arboretum (Harvard University Herbaria), Harvard University, Cambridge, Massachusetts, U.S.A" xlink:type="simple">A</abbrev>): <ext-link xmlns:xlink="http://www.w3.org/1999/xlink" xlink:href="http://kiki.huh.harvard.edu/databases/image.php?id=304810" ext-link-type="uri" xlink:type="simple">http://kiki.huh.harvard.edu/databases/image.php?id=304810</ext-link></p><p>isotype (<abbrev xmlns:xlink="http://www.w3.org/1999/xlink" content-type="institution" xlink:title="Department of Taxonomy Herbarium, South China Institute of Botany (SCBI), Chinese Academy of Sciences, Tianhe District, Guangzhou, Guangdong, China" xlink:type="simple">IBSC</abbrev>): <ext-link xmlns:xlink="http://www.w3.org/1999/xlink" xlink:href="http://www.docin.com/p-1050989203.html" ext-link-type="uri" xlink:type="simple">http://www.docin.com/p-1050989203.html</ext-link> (<xref ref-type="bibr" rid="B101">Sima 2011</xref>: 310, photo 2–35).</p><p>isotype (<abbrev xmlns:xlink="http://www.w3.org/1999/xlink" content-type="institution" xlink:title="Royal Botanic Gardens Herbarium, Kew, Surrey, London, England. U.K" xlink:type="simple">K</abbrev>): <ext-link xmlns:xlink="http://www.w3.org/1999/xlink" xlink:href="http://apps.kew.org/herbcat/getImage.do?imageBarcode=K000681417" ext-link-type="uri" xlink:type="simple">http://apps.kew.org/herbcat/getImage.do?imageBarcode=K000681417</ext-link></p><p>isotype (<named-content xmlns:xlink="http://www.w3.org/1999/xlink" content-type="dwc:institutional_code" xlink:title="The New York Botanical Garden" xlink:href="https://scientific-collections.gbif.org/institution/ab83e5ab-f4f7-4c9b-a1d5-eb779dfb9377" xlink:type="simple">NY</named-content>): <ext-link xmlns:xlink="http://www.w3.org/1999/xlink" xlink:href="http://sweetgum.nybg.org/science/vh/specimen_details.php?irn=667267" ext-link-type="uri" xlink:type="simple">http://sweetgum.nybg.org/science/vh/specimen_details.php?irn=667267</ext-link></p><p>Specimen images below accessed 20 Mar. 2019; re-accessed with new URLs 17 Oct. 2022:</p><p>isotype (<named-content xmlns:xlink="http://www.w3.org/1999/xlink" content-type="dwc:institutional_code" xlink:title="Institute of Botany, Chinese Academy of Sciences" xlink:href="https://scientific-collections.gbif.org/institution/ac8eb8fc-0703-4408-8388-686764b75877" xlink:type="simple">PE</named-content> ex E) <ext-link xmlns:xlink="http://www.w3.org/1999/xlink" xlink:href="https://www.cvh.ac.cn/spms/detail.php?id=f00fdae9" ext-link-type="uri" xlink:type="simple">https://www.cvh.ac.cn/spms/detail.php?id=f00fdae9</ext-link></p><p>paratype (<named-content xmlns:xlink="http://www.w3.org/1999/xlink" content-type="dwc:institutional_code" xlink:title="Institute of Botany, Chinese Academy of Sciences" xlink:href="https://scientific-collections.gbif.org/institution/ac8eb8fc-0703-4408-8388-686764b75877" xlink:type="simple">PE</named-content> ex E) <ext-link xmlns:xlink="http://www.w3.org/1999/xlink" xlink:href="https://www.cvh.ac.cn/spms/detail.php?id=f00fdb72" ext-link-type="uri" xlink:type="simple">https://www.cvh.ac.cn/spms/detail.php?id=f00fdb72</ext-link></p><p>Specimen images below accessed 20 Mar. 2019:</p><p>paratype (<abbrev xmlns:xlink="http://www.w3.org/1999/xlink" content-type="institution" xlink:title="Vascular Plants Herbarium, Komarov Botanical Institute of the Russian Academy of Sciences, Saint Petersburg, Russia" xlink:type="simple">LE</abbrev>): <ext-link xmlns:xlink="http://www.w3.org/1999/xlink" xlink:href="https://en.herbariumle.ru/?t=occ&amp;id=23638" ext-link-type="uri" xlink:type="simple">https://en.herbariumle.ru/?t=occ&amp;id=23638</ext-link></p><p>paratype (<abbrev xmlns:xlink="http://www.w3.org/1999/xlink" content-type="institution" xlink:title="Vascular Plants Herbarium, Komarov Botanical Institute of the Russian Academy of Sciences, Saint Petersburg, Russia" xlink:type="simple">LE</abbrev>): <ext-link xmlns:xlink="http://www.w3.org/1999/xlink" xlink:href="https://en.herbariumle.ru/?t=occ&amp;id=23639" ext-link-type="uri" xlink:type="simple">https://en.herbariumle.ru/?t=occ&amp;id=23639</ext-link></p></tp:treatment-sec><tp:treatment-sec sec-type="Additional material"><title>Additional material.</title><p>China. <bold>Western Yunnan</bold> • locality not noted, 1931, <italic>George Forrest 29747</italic>. <named-content xmlns:xlink="http://www.w3.org/1999/xlink" content-type="dwc:institutional_code" xlink:title="Institute of Botany, Chinese Academy of Sciences" xlink:href="https://scientific-collections.gbif.org/institution/ac8eb8fc-0703-4408-8388-686764b75877" xlink:type="simple">PE</named-content> 00103444! Specimen image accessed 6 Feb. 2026: (<named-content xmlns:xlink="http://www.w3.org/1999/xlink" content-type="dwc:institutional_code" xlink:title="Institute of Botany, Chinese Academy of Sciences" xlink:href="https://scientific-collections.gbif.org/institution/ac8eb8fc-0703-4408-8388-686764b75877" xlink:type="simple">PE</named-content> ex E): <ext-link xmlns:xlink="http://www.w3.org/1999/xlink" xlink:href="https://www.cvh.ac.cn/spms/detail.php?id=08af691f" ext-link-type="uri" xlink:type="simple">https://www.cvh.ac.cn/spms/detail.php?id=08af691f</ext-link></p></tp:treatment-sec><tp:treatment-sec sec-type="Note 1"><title>Note 1.</title><p><italic><tp:taxon-name><tp:taxon-name-part taxon-name-part-type="genus" reg="Manglietia">Manglietia</tp:taxon-name-part> <tp:taxon-name-part taxon-name-part-type="species" reg="forrestii">forrestii</tp:taxon-name-part></tp:taxon-name></italic> was made a variety of <italic><tp:taxon-name><tp:taxon-name-part taxon-name-part-type="genus" reg="Manglietia">M.</tp:taxon-name-part> <tp:taxon-name-part taxon-name-part-type="species" reg="fordiana">fordiana</tp:taxon-name-part></tp:taxon-name></italic> Oliv. in <xref ref-type="bibr" rid="B15">Chen and Nooteboom (1993)</xref> and noted to differ from <italic><tp:taxon-name><tp:taxon-name-part taxon-name-part-type="genus" reg="Manglietia">M.</tp:taxon-name-part> <tp:taxon-name-part taxon-name-part-type="species" reg="fordiana">fordiana</tp:taxon-name-part></tp:taxon-name></italic> on account of its larger leaves and numerous parts being brown pubescent. It was subsequently made a synonym of <italic><tp:taxon-name><tp:taxon-name-part taxon-name-part-type="genus" reg="Manglietia">M.</tp:taxon-name-part> <tp:taxon-name-part taxon-name-part-type="species" reg="fordiana">fordiana</tp:taxon-name-part></tp:taxon-name></italic> by the authors listed previously. However, <italic><tp:taxon-name><tp:taxon-name-part taxon-name-part-type="genus" reg="Manglietia">M.</tp:taxon-name-part> <tp:taxon-name-part taxon-name-part-type="species" reg="forrestii">forrestii</tp:taxon-name-part></tp:taxon-name></italic> is recognised as a distinct species in <xref ref-type="bibr" rid="B110">Tiêṕ (1980</xref>: 541), <xref ref-type="bibr" rid="B57">Law (1996</xref>: 103), <xref ref-type="bibr" rid="B81">Liu et al. (2004</xref>: 140), <xref ref-type="bibr" rid="B126">Xia et al. (2008</xref>: 59), <xref ref-type="bibr" rid="B129">Xing et al. (2009</xref>: 194), <xref ref-type="bibr" rid="B31">Deng and Yang (2015</xref>: 35) and <xref ref-type="bibr" rid="B133">Yang et al. (2016</xref>: 163). The present authors are in agreement with the retention of <italic><tp:taxon-name><tp:taxon-name-part taxon-name-part-type="genus" reg="Manglietia">M.</tp:taxon-name-part> <tp:taxon-name-part taxon-name-part-type="species" reg="forrestii">forrestii</tp:taxon-name-part></tp:taxon-name></italic> as an authentic species, due to its numerous distinguishing characteristics when compared with <italic><tp:taxon-name><tp:taxon-name-part taxon-name-part-type="genus" reg="Manglietia">M.</tp:taxon-name-part> <tp:taxon-name-part taxon-name-part-type="species" reg="fordiana">fordiana</tp:taxon-name-part></tp:taxon-name></italic>, as shown in Table <xref ref-type="table" rid="T10">10</xref>.</p></tp:treatment-sec><tp:treatment-sec sec-type="Note 2"><title>Note 2.</title><p>In a pre-publication in 2010 and two studies published in 2011, <italic><tp:taxon-name><tp:taxon-name-part taxon-name-part-type="genus" reg="Manglietia">Manglietia</tp:taxon-name-part> <tp:taxon-name-part taxon-name-part-type="species" reg="forrestii">forrestii</tp:taxon-name-part></tp:taxon-name></italic> was confirmed as a distinct, independent species on the basis of DNA evidence (<xref ref-type="bibr" rid="B70">Li et al. 2010</xref>: 193–194; <xref ref-type="bibr" rid="B127">Xiao et al. 2011a</xref>: 489, <xref ref-type="bibr" rid="B128">2011b</xref>: 2178), and the view that <italic><tp:taxon-name><tp:taxon-name-part taxon-name-part-type="genus" reg="Manglietia">M.</tp:taxon-name-part> <tp:taxon-name-part taxon-name-part-type="species" reg="forrestii">forrestii</tp:taxon-name-part></tp:taxon-name></italic> was a variant of <italic><tp:taxon-name><tp:taxon-name-part taxon-name-part-type="genus" reg="Manglietia">M.</tp:taxon-name-part> <tp:taxon-name-part taxon-name-part-type="species" reg="fordiana">fordiana</tp:taxon-name-part></tp:taxon-name></italic> was not supported (ibid. p. 2182). A later published study of the genetic diversity of 48 wild species of <tp:taxon-name><tp:taxon-name-part taxon-name-part-type="family" reg="Magnoliaceae">Magnoliaceae</tp:taxon-name-part></tp:taxon-name> in Yunnan Province utilising <abbrev xmlns:xlink="http://www.w3.org/1999/xlink" xlink:title="inter-simple sequence repeat" xlink:type="simple">ISSR</abbrev> molecular markers showed <italic><tp:taxon-name><tp:taxon-name-part taxon-name-part-type="genus" reg="Manglietia">Manglietia</tp:taxon-name-part> <tp:taxon-name-part taxon-name-part-type="species" reg="forrestii">forrestii</tp:taxon-name-part></tp:taxon-name></italic> not closely related to <italic><tp:taxon-name><tp:taxon-name-part taxon-name-part-type="genus" reg="Manglietia">Manglietia</tp:taxon-name-part> <tp:taxon-name-part taxon-name-part-type="species" reg="fordiana">fordiana</tp:taxon-name-part></tp:taxon-name></italic> on the accompanying UPGMA cluster map (<xref ref-type="bibr" rid="B117">Wang et al. 2020</xref>: 281, fig. 2). In view of the overwhelming evidence that <italic><tp:taxon-name><tp:taxon-name-part taxon-name-part-type="genus" reg="Manglietia">Manglietia</tp:taxon-name-part> <tp:taxon-name-part taxon-name-part-type="species" reg="forrestii">forrestii</tp:taxon-name-part></tp:taxon-name></italic> is a genuine species, it is reinstated and transferred to <italic><tp:taxon-name><tp:taxon-name-part taxon-name-part-type="genus" reg="Magnolia">Magnolia</tp:taxon-name-part></tp:taxon-name></italic>.</p></tp:treatment-sec><tp:treatment-sec sec-type="Note 3"><title>Note 3.</title><p>Previously recorded as occurring in southern and western Yunnan plus south-western Guangxi (<xref ref-type="bibr" rid="B81">Liu et al. 2004</xref>), <italic><tp:taxon-name><tp:taxon-name-part taxon-name-part-type="genus" reg="Manglietia">Manglietia</tp:taxon-name-part> <tp:taxon-name-part taxon-name-part-type="species" reg="forrestii">forrestii</tp:taxon-name-part></tp:taxon-name></italic> was subsequently recorded for Vietnam (<xref ref-type="bibr" rid="B112">Vũ and Xia 2010</xref>) and has been more recently recorded for Guizhou Province under its antiquated name <tp:taxon-name><tp:taxon-name-part taxon-name-part-type="genus" reg="Manglietia">M.</tp:taxon-name-part> <tp:taxon-name-part taxon-name-part-type="species" reg="fordiana">fordiana</tp:taxon-name-part> <tp:taxon-name-part taxon-name-part-type="infraspecific-rank">var.</tp:taxon-name-part> <tp:taxon-name-part taxon-name-part-type="variety" reg="forrestii">forrestii</tp:taxon-name-part></tp:taxon-name> (<xref ref-type="bibr" rid="B62">Li et al. 2022</xref>).</p></tp:treatment-sec><tp:treatment-sec sec-type="Note 4"><title>Note 4.</title><p>According to the literature searched by the present authors in Australia and overseas for a subsequent paper, <italic><tp:taxon-name><tp:taxon-name-part taxon-name-part-type="genus" reg="Manglietia">Manglietia</tp:taxon-name-part> <tp:taxon-name-part taxon-name-part-type="species" reg="forrestii">forrestii</tp:taxon-name-part></tp:taxon-name></italic> is recorded in China for 14 nature reserves, as well as being recorded as occurring in <italic>ex situ</italic> conservation at two forest research institutions and eight botanical gardens or arboreta, including South China Botanical Garden, Guangzhou, Guangdong, where <italic><tp:taxon-name><tp:taxon-name-part taxon-name-part-type="genus" reg="Manglietia">M.</tp:taxon-name-part> <tp:taxon-name-part taxon-name-part-type="species" reg="fordiana">fordiana</tp:taxon-name-part></tp:taxon-name></italic> also occurs.</p></tp:treatment-sec><tp:treatment-sec sec-type="Conservation status"><title>Conservation status.</title><p><tp:taxon-name><tp:taxon-name-part taxon-name-part-type="genus" reg="Magnolia">Magnolia</tp:taxon-name-part> <tp:taxon-name-part taxon-name-part-type="species" reg="fordiana">fordiana</tp:taxon-name-part> <tp:taxon-name-part taxon-name-part-type="infraspecific-rank">var.</tp:taxon-name-part> <tp:taxon-name-part taxon-name-part-type="variety" reg="forrestii">forrestii</tp:taxon-name-part></tp:taxon-name> was noted as “Vulnerable B1 +2c” on the IUCN Red List of Threatened Species (<xref ref-type="bibr" rid="B51">IUCN 2026</xref>), based on a January 1998 assessment by W. Sun and hence this would have been its <italic>in situ</italic> conservation status 28 years ago. Since then, <italic><tp:taxon-name><tp:taxon-name-part taxon-name-part-type="genus" reg="Manglietia">Manglietia</tp:taxon-name-part> <tp:taxon-name-part taxon-name-part-type="species" reg="forrestii">forrestii</tp:taxon-name-part></tp:taxon-name></italic> has been assessed by Chinese authorities using IUCN criteria as <abbrev xmlns:xlink="http://www.w3.org/1999/xlink" xlink:title="Vulnerable" xlink:type="simple">VU</abbrev> A2c (<xref ref-type="bibr" rid="B118">Wang and Xie 2004</xref>: 327) and subsequently as <abbrev xmlns:xlink="http://www.w3.org/1999/xlink" xlink:title="Vulnerable" xlink:type="simple">VU</abbrev> A2acd (<xref ref-type="bibr" rid="B95">Qin et al. 2017</xref>: 725). In the intervening years, <tp:taxon-name><tp:taxon-name-part taxon-name-part-type="genus" reg="Magnolia">Magnolia</tp:taxon-name-part> <tp:taxon-name-part taxon-name-part-type="species" reg="fordiana">fordiana</tp:taxon-name-part> <tp:taxon-name-part taxon-name-part-type="infraspecific-rank">var.</tp:taxon-name-part> <tp:taxon-name-part taxon-name-part-type="variety" reg="forrestii">forrestii</tp:taxon-name-part></tp:taxon-name> was recorded as Near Threatened in The Red List of <tp:taxon-name><tp:taxon-name-part taxon-name-part-type="family" reg="Magnoliaceae">Magnoliaceae</tp:taxon-name-part></tp:taxon-name> (<xref ref-type="bibr" rid="B20">Cicuzza et al. 2007</xref>: 17).</p></tp:treatment-sec><tp:treatment-sec sec-type="Recommendation"><title>Recommendation.</title><p>Due to the uncertainty of the conservation status of <tp:taxon-name><tp:taxon-name-part taxon-name-part-type="genus" reg="Magnolia">Magnolia</tp:taxon-name-part> <tp:taxon-name-part taxon-name-part-type="species" reg="fordiana">fordiana</tp:taxon-name-part> <tp:taxon-name-part taxon-name-part-type="infraspecific-rank">var.</tp:taxon-name-part> <tp:taxon-name-part taxon-name-part-type="variety" reg="forrestii">forrestii</tp:taxon-name-part></tp:taxon-name> (<italic><tp:taxon-name><tp:taxon-name-part taxon-name-part-type="genus" reg="Manglietia">Manglietia</tp:taxon-name-part> <tp:taxon-name-part taxon-name-part-type="species" reg="forrestii">forrestii</tp:taxon-name-part></tp:taxon-name></italic>), as is evident above, an IUCN reassessment of the current status in the wild of <italic><tp:taxon-name><tp:taxon-name-part taxon-name-part-type="genus" reg="Magnolia">Magnolia</tp:taxon-name-part> <tp:taxon-name-part taxon-name-part-type="species" reg="forrestii">forrestii</tp:taxon-name-part></tp:taxon-name></italic>, which is unquestionably a genuine species, should be undertaken at the earliest opportunity!</p></tp:treatment-sec><ref-list><ref id="B25"><mixed-citation xmlns:xlink="http://www.w3.org/1999/xlink" xlink:type="simple">Dandy JE (1928c) New or noteworthy Chinese <tp:taxon-name><tp:taxon-name-part taxon-name-part-type="tribe">Magnolieae</tp:taxon-name-part></tp:taxon-name>. Notes from the Royal Botanic Garden, Edinburgh 16(77): 123–133. <ext-link xlink:href="10.2307/4107183" ext-link-type="doi" xlink:type="simple">https://doi.org/10.2307/4107183</ext-link></mixed-citation></ref><ref id="B31"><mixed-citation xmlns:xlink="http://www.w3.org/1999/xlink" xlink:type="simple">Deng LX, Yang XY, Yang CH, Zhou JW, Chen ZP, Shen JM (2015) <tp:taxon-name><tp:taxon-name-part taxon-name-part-type="family">Magnoliaceae</tp:taxon-name-part></tp:taxon-name> Plants of Guizhou. Guizhou Science and Technology Publishing House, Guiyang. [In Chinese]</mixed-citation></ref><ref id="B57"><mixed-citation xmlns:xlink="http://www.w3.org/1999/xlink" xlink:type="simple">Law YW (1996) <tp:taxon-name><tp:taxon-name-part taxon-name-part-type="family">Magnoliaceae</tp:taxon-name-part></tp:taxon-name>. In: Law YW, Lo HS, Wu YF, Chang BN (Eds) Flora Reipublicae Popularis Sinicae 30(1): <tp:taxon-name><tp:taxon-name-part taxon-name-part-type="division">Angiospermae</tp:taxon-name-part></tp:taxon-name>, <tp:taxon-name><tp:taxon-name-part taxon-name-part-type="class">Dicotyledoneae</tp:taxon-name-part></tp:taxon-name>: <tp:taxon-name><tp:taxon-name-part taxon-name-part-type="family">Menispermaceae</tp:taxon-name-part></tp:taxon-name>, <tp:taxon-name><tp:taxon-name-part taxon-name-part-type="family">Magnoliaceae</tp:taxon-name-part></tp:taxon-name>: 82–198. Science Press, Beijing. [In Chinese] <ext-link xlink:href="http://www.iplant.cn/info/Trib.%20MAGNOLIEAE?t=z" ext-link-type="uri" xlink:type="simple">http://www.iplant.cn/info/Trib.%20MAGNOLIEAE?t=z</ext-link> [accessed from 28 Mar. 2020]</mixed-citation></ref><ref id="B59"><mixed-citation xmlns:xlink="http://www.w3.org/1999/xlink" xlink:type="simple">Lee SC (1935) Forest Botany of China. Commercial Press Ltd., Shanghai.</mixed-citation></ref><ref id="B62"><mixed-citation xmlns:xlink="http://www.w3.org/1999/xlink" xlink:type="simple">Li H, Wei XQ, Zhang JC, Kong DJ, Yang CH (2022) Five new records of spermatophyte in Guizhou. Guizhou Forestry Science and Technology 50(2): 62–64. [In Chinese, English subtitle plus abstract] <ext-link xlink:href="https://www.doc88.com/p-70799745777161.html" ext-link-type="uri" xlink:type="simple">https://www.doc88.com/p-70799745777161.html</ext-link> [accessed 3 Feb. 2026]</mixed-citation></ref><ref id="B81"><mixed-citation xmlns:xlink="http://www.w3.org/1999/xlink" xlink:type="simple">Liu YH, Zeng QW, Zhou RZ, Xing FW [Eds] (2004) Magnolias of China. Baitong Group. Beijing Science &amp; Technology Press, Beijing. [In Chinese and English]</mixed-citation></ref><ref id="B113"><mixed-citation xmlns:xlink="http://www.w3.org/1999/xlink" xlink:type="simple">Vũ QN, Xia NH (2011) Some data on <italic><tp:taxon-name><tp:taxon-name-part taxon-name-part-type="genus">Manglietia</tp:taxon-name-part> <tp:taxon-name-part taxon-name-part-type="species">ventii</tp:taxon-name-part></tp:taxon-name></italic> and <italic><tp:taxon-name><tp:taxon-name-part taxon-name-part-type="genus">M.</tp:taxon-name-part> <tp:taxon-name-part taxon-name-part-type="species">forrestii</tp:taxon-name-part></tp:taxon-name></italic> (<tp:taxon-name><tp:taxon-name-part taxon-name-part-type="family">Magnoliaceae</tp:taxon-name-part></tp:taxon-name>), little-known species of flora of Vietnam. Science and Technology Journal of Agriculture and Rural Development (Unspecified volume, pp. 182–185 [In Vietnamese]. <ext-link xlink:href="https://agris.fao.org/search/en/providers/122620/records/64736643e17b74d222546d60" ext-link-type="uri" xlink:type="simple">https://agris.fao.org/search/en/providers/122620/records/64736643e17b74d222546d60</ext-link> [accessed 18 Mar. 2026]</mixed-citation></ref><ref id="B110"><mixed-citation xmlns:xlink="http://www.w3.org/1999/xlink" xlink:type="simple">Tiêṕ NV (1980) Beiträge zur sippenstruktur der gattung <italic><tp:taxon-name><tp:taxon-name-part taxon-name-part-type="genus">Manglietia</tp:taxon-name-part></tp:taxon-name></italic> Bl. (<tp:taxon-name><tp:taxon-name-part taxon-name-part-type="family">Magnoliaceae</tp:taxon-name-part></tp:taxon-name>). Feddes Repertorium 91(9–10): 497–576. [In German with English summary] <ext-link xlink:href="10.1002/fedr.19800910902" ext-link-type="doi" xlink:type="simple">https://doi.org/10.1002/fedr.19800910902</ext-link></mixed-citation></ref><ref id="B89"><mixed-citation xmlns:xlink="http://www.w3.org/1999/xlink" xlink:type="simple">Oliver D [Ed.] (1891) Hooker’s Icones Plantarum: or Figures with Descriptive Characters and Remarks, of New and Rare Plants, Selected from the Kew Herbarium. Third Series. Williams and Norgate, London and Edinburgh / R. Friedländer und Sohn, 11, Carlstrasse, Berlin. [<italic><tp:taxon-name><tp:taxon-name-part taxon-name-part-type="genus">Manglietia</tp:taxon-name-part> <tp:taxon-name-part taxon-name-part-type="species">fordiana</tp:taxon-name-part></tp:taxon-name></italic> Oliver, pl. 1953]. <ext-link xlink:href="https://biodiversitylibrary.org/page/16235020" ext-link-type="uri" xlink:type="simple">https://biodiversitylibrary.org/page/16235020</ext-link> [accessed 30 Mar. 2020]</mixed-citation></ref><ref id="B91"><mixed-citation xmlns:xlink="http://www.w3.org/1999/xlink" xlink:type="simple">Peng ZH (2008) Urban and Rural Arbores in China. China Forestry Publishing House, Beijing. [<italic><tp:taxon-name><tp:taxon-name-part taxon-name-part-type="genus">Manglietia</tp:taxon-name-part> <tp:taxon-name-part taxon-name-part-type="species">fordiana</tp:taxon-name-part></tp:taxon-name></italic>, pp. 84–85; <italic><tp:taxon-name><tp:taxon-name-part taxon-name-part-type="genus">Michelia</tp:taxon-name-part> <tp:taxon-name-part taxon-name-part-type="species">macclurei</tp:taxon-name-part></tp:taxon-name></italic>, pp. 86–87]</mixed-citation></ref><ref id="B108"><mixed-citation xmlns:xlink="http://www.w3.org/1999/xlink" xlink:type="simple">Sutton J (2022) <italic><tp:taxon-name><tp:taxon-name-part taxon-name-part-type="genus">Manglietia</tp:taxon-name-part> <tp:taxon-name-part taxon-name-part-type="species">fordiana</tp:taxon-name-part></tp:taxon-name></italic>. Trees and Shrubs Online. <ext-link xlink:href="https://www.treesandshrubsonline.org/" ext-link-type="uri" xlink:type="simple">https://www.treesandshrubsonline.org/</ext-link> [accessed 21 Mar. 2026]</mixed-citation></ref><ref id="B15"><mixed-citation xmlns:xlink="http://www.w3.org/1999/xlink" xlink:type="simple">Chen BL, Nooteboom HP (1993) Notes on <tp:taxon-name><tp:taxon-name-part taxon-name-part-type="family">Magnoliaceae</tp:taxon-name-part></tp:taxon-name> III: The <tp:taxon-name><tp:taxon-name-part taxon-name-part-type="family">Magnoliaceae</tp:taxon-name-part></tp:taxon-name> of China. Annals of Missouri Botanical Garden 80(4): 999–1104. <ext-link xlink:href="10.2307/2399942" ext-link-type="doi" xlink:type="simple">https://doi.org/10.2307/2399942</ext-link></mixed-citation></ref><ref id="B38"><mixed-citation xmlns:xlink="http://www.w3.org/1999/xlink" xlink:type="simple">Frodin DG, Govaerts R (1996) World Checklist and Bibliography of <tp:taxon-name><tp:taxon-name-part taxon-name-part-type="family">Magnoliaceae</tp:taxon-name-part></tp:taxon-name>. Information Services Dept., Royal Botanic Gardens, Kew.</mixed-citation></ref><ref id="B40"><mixed-citation xmlns:xlink="http://www.w3.org/1999/xlink" xlink:type="simple">Govaerts R (2003) World Checklist of <tp:taxon-name><tp:taxon-name-part taxon-name-part-type="family">Magnoliaceae</tp:taxon-name-part></tp:taxon-name> (online). Facilitated by the Royal Botanic Gardens, Kew. <ext-link xlink:href="https://wcsp.science.kew.org/" ext-link-type="uri" xlink:type="simple">https://wcsp.science.kew.org/</ext-link> [accessed 12 Oct. 2022]</mixed-citation></ref><ref id="B55"><mixed-citation xmlns:xlink="http://www.w3.org/1999/xlink" xlink:type="simple">Kumar VS (2006) New combinations and new names in Asian <tp:taxon-name><tp:taxon-name-part taxon-name-part-type="family">Magnoliaceae</tp:taxon-name-part></tp:taxon-name>. Kew Bulletin 61(2): 183–186. [<italic><tp:taxon-name><tp:taxon-name-part taxon-name-part-type="genus">Magnolia</tp:taxon-name-part> <tp:taxon-name-part taxon-name-part-type="species">tibetica</tp:taxon-name-part></tp:taxon-name></italic> p.185]. <ext-link xlink:href="https://www.jstor.org/stable/20443258?seq=1" ext-link-type="uri" xlink:type="simple">https://www.jstor.org/stable/20443258?seq=1</ext-link> [accessed 20 Mar. 2020 (partial)]</mixed-citation></ref><ref id="B102"><mixed-citation xmlns:xlink="http://www.w3.org/1999/xlink" xlink:type="simple">Sima YK, Lu SG (2009) <tp:taxon-name><tp:taxon-name-part taxon-name-part-type="family">Magnoliaceae</tp:taxon-name-part></tp:taxon-name>. In: Shui YM, Sima YK, Wen J, Chen WH (Eds) Vouchered Flora of Southeast Yunnan, Vol. 1: 16–79. Yunnan Science &amp; Technology Press, Kunming. <ext-link xlink:href="http://www.doc88.com/p-9455111883790.html" ext-link-type="uri" xlink:type="simple">http://www.doc88.com/p-9455111883790.html</ext-link> [accessed 30 Mar. 2020]</mixed-citation></ref><ref id="B101"><mixed-citation xmlns:xlink="http://www.w3.org/1999/xlink" xlink:type="simple">Sima YK (2011) A Taxonomic Revision of the <tp:taxon-name><tp:taxon-name-part taxon-name-part-type="family">Magnoliaceae</tp:taxon-name-part></tp:taxon-name> from China. PhD. Dissertation (Botany). School of Life Science, Yunnan University, Kunming, China. [In Chinese, English subtitle / abstract] <ext-link xlink:href="https://www.doc88.com/p-0408321349844.html" ext-link-type="uri" xlink:type="simple">https://www.doc88.com/p-0408321349844.html</ext-link> [accessed 27 Mar. 2020]</mixed-citation></ref><ref id="B126"><mixed-citation xmlns:xlink="http://www.w3.org/1999/xlink" xlink:type="simple">Xia NH, Liu YH, Nooteboom HP (2008) <tp:taxon-name><tp:taxon-name-part taxon-name-part-type="family">Magnoliaceae</tp:taxon-name-part></tp:taxon-name>. In: Wu ZY, Raven PH, Hong DY (Eds) Flora of China Vol. 7, <tp:taxon-name><tp:taxon-name-part taxon-name-part-type="family">Menispermaceae</tp:taxon-name-part></tp:taxon-name> through <tp:taxon-name><tp:taxon-name-part taxon-name-part-type="family">Capparaceae</tp:taxon-name-part></tp:taxon-name>: 48–91. Science Press, Beijing and Missouri Botanical Garden Press, St. Louis. <ext-link xlink:href="http://flora.huh.harvard.edu/china/mss/volume07/Magnoliaceae.pdf" ext-link-type="uri" xlink:type="simple">http://flora.huh.harvard.edu/china/mss/volume07/Magnoliaceae.pdf</ext-link> [accessed 20 Mar. 2020]</mixed-citation></ref><ref id="B129"><mixed-citation xmlns:xlink="http://www.w3.org/1999/xlink" xlink:type="simple">Xing FW, Zeng QW, Chen HF, Wang FG [Eds] (2009) <tp:taxon-name><tp:taxon-name-part taxon-name-part-type="family">Magnoliaceae</tp:taxon-name-part></tp:taxon-name>. In: Landscape Plants of China. Vol. 1: 177–217. Huazhong University of Science and Technology Press, Wuhan. [In Chinese]</mixed-citation></ref><ref id="B133"><mixed-citation xmlns:xlink="http://www.w3.org/1999/xlink" xlink:type="simple">Yang KM, Chen XL, Gong X, Wang YL [Eds] (2016) Ex Situ Cultivated Flora of China (<tp:taxon-name><tp:taxon-name-part taxon-name-part-type="family">Magnoliaceae</tp:taxon-name-part></tp:taxon-name>). Science Press, Beijing. [In Chinese, English subtitle]</mixed-citation></ref><ref id="B70"><mixed-citation xmlns:xlink="http://www.w3.org/1999/xlink" xlink:type="simple">Li X, Li XL, Ma TY, Wang YB, Chen FY (2010) Analyses of the genetic relationships of 22 species of <italic><tp:taxon-name><tp:taxon-name-part taxon-name-part-type="genus">Manglietia</tp:taxon-name-part></tp:taxon-name></italic> plant using ISSR markers. pp. 193–194. In: Proceedings of the 3<sup>rd</sup> International Conference of Plant Molecular Breeding, Sept. 5–9, 2010, Beijing, China. <ext-link xlink:href="https://www.docin.com/p-1333915371.html" ext-link-type="uri" xlink:type="simple">https://www.docin.com/p-1333915371.html</ext-link> [accessed 23 Mar. 2026]</mixed-citation></ref><ref id="B127"><mixed-citation xmlns:xlink="http://www.w3.org/1999/xlink" xlink:type="simple">Xiao L, Li XL, Wang YB, Wang XQ, Chen FJ (2011a) Analysis of the genetic relationships among 22 species of <italic><tp:taxon-name><tp:taxon-name-part taxon-name-part-type="genus">Manglietia</tp:taxon-name-part></tp:taxon-name></italic> plants using ISSR markers. Bulletin of Botanical Research 31(4): 489–494. [In Chinese, English subtitle / abstract] <ext-link xlink:href="10.7525/j.issn.1673-5102.2011.04.017" ext-link-type="doi" xlink:type="simple">https://doi.org/10.7525/j.issn.1673-5102.2011.04.017</ext-link></mixed-citation></ref><ref id="B128"><mixed-citation xmlns:xlink="http://www.w3.org/1999/xlink" xlink:type="simple">Xiao L, Ma TY, Li XL, Chen FJ (2011b) Analyses of the genetic relationships among 22 species of <italic><tp:taxon-name><tp:taxon-name-part taxon-name-part-type="genus">Manglietia</tp:taxon-name-part></tp:taxon-name></italic> plants by SRAP markers. Acta Botanica Boreali-Occidentalia Sinica 31(11): 2178–2184. [In English with preceding Chinese title / abstract] <ext-link xlink:href="http://www.doc88.com/p-902234543118.html" ext-link-type="uri" xlink:type="simple">http://www.doc88.com/p-902234543118.html</ext-link> [accessed 2 Mar. 2020]</mixed-citation></ref><ref id="B117"><mixed-citation xmlns:xlink="http://www.w3.org/1999/xlink" xlink:type="simple">Wang M, Peng JQ, Cao JW, Cao FX, Li JJ, Xue C, Wu Y (2020) Studies on genetic diversity of 48 wild species of <tp:taxon-name><tp:taxon-name-part taxon-name-part-type="family">Magnoliaceae</tp:taxon-name-part></tp:taxon-name> in Yunnan. Journal of Tropical and Subtropical Botany 28(3): 277–284. [In Chinese, English subtitle / abstract] <ext-link xlink:href="10.11926/jtsb.4161" ext-link-type="doi" xlink:type="simple">https://doi.org/10.11926/jtsb.4161</ext-link></mixed-citation></ref><ref id="B112"><mixed-citation xmlns:xlink="http://www.w3.org/1999/xlink" xlink:type="simple">Vũ QN, Xia NH (2010) <italic><tp:taxon-name><tp:taxon-name-part taxon-name-part-type="genus">Michelia</tp:taxon-name-part> <tp:taxon-name-part taxon-name-part-type="species">fulva</tp:taxon-name-part></tp:taxon-name></italic> Chang et BL Chen (<tp:taxon-name><tp:taxon-name-part taxon-name-part-type="family">Magnoliaceae</tp:taxon-name-part></tp:taxon-name> Juss.) A new record for the flora of Vietnam. Journal of Biology 32(2): 63–67. [In Vietnamese with English end title /summary] <ext-link xlink:href="http://vjs.ac.vn/index.php/vjbio/article/viewFile/689/1192" ext-link-type="uri" xlink:type="simple">http://vjs.ac.vn/index.php/vjbio/article/viewFile/689/1192</ext-link> [accessed 30 Mar.2020]</mixed-citation></ref><ref id="B51"><mixed-citation xmlns:xlink="http://www.w3.org/1999/xlink" xlink:type="simple">IUCN (2026) The IUCN Red List of Threatened Species. Version 2025-2. International Union for the Conservation of Nature and Natural Resources. Gland, Switzerland and Cambridge, UK. <ext-link xlink:href="https://www.iucnredlist.org/species/193957/2292193" ext-link-type="uri" xlink:type="simple">https://www.iucnredlist.org/species/193957/2292193</ext-link> [accessed 5 Feb. 2026]</mixed-citation></ref><ref id="B118"><mixed-citation xmlns:xlink="http://www.w3.org/1999/xlink" xlink:type="simple">Wang S, Xie Y [Eds] (2004) China Species Red List. Vol. 1: Joint publication under the auspices of Chinese National Environmental Protection Agency and Chinese Endangered Species Scientific Commission. Higher Education Press, Beijing. [In Chinese and English, Latin plant names] [Determines the conservation status of each listed Chinese species in accordance with IUCN criteria]</mixed-citation></ref><ref id="B95"><mixed-citation xmlns:xlink="http://www.w3.org/1999/xlink" xlink:type="simple">Qin HN, Yang Y, Dong SY, He Q, Jia Y, Zhao LN, Yu SX, Liu HY, Liu B, Yan YC, Xiang JY, Xia NH, Peng H, Li ZY, Zhang ZX, He XJ (2017) <tp:taxon-name><tp:taxon-name-part taxon-name-part-type="family">Magnoliaceae</tp:taxon-name-part></tp:taxon-name>. In: Threatened species list of China’s higher plants: 725. Biodiversity Science 25(7): 696–744. [In Chinese, English subtitle / abstract] [lists species considered Critically Endangered (CR), Endangered (EN) and Vulnerable (VU)].</mixed-citation></ref><ref id="B20"><mixed-citation xmlns:xlink="http://www.w3.org/1999/xlink" xlink:type="simple">Cicuzza D, Newton A, Oldfield S (2007) The Red List of <tp:taxon-name><tp:taxon-name-part taxon-name-part-type="family">Magnoliaceae</tp:taxon-name-part></tp:taxon-name>. Fauna &amp; Flora International, Cambridge, UK. <ext-link xlink:href="https://portals.iucn.org/library/sites/library/files/documents/RL-2007-001.pdf" ext-link-type="uri" xlink:type="simple">https://portals.iucn.org/library/sites/library/files/documents/RL-2007-001.pdf</ext-link> [accessed 30 Mar. 2020 – see updated version at Rivers et al. 2016]</mixed-citation></ref></ref-list></tp:taxon-treatment>
