# Supplementary material for: If these aren’t genuine species, what are? An analysis of heterotypic synonyms contributes to 19 new names and 20 new combinations in Magnolia (Magnoliaceae). Part 2: New combinations
Source: PhytoKeys. 2026 Jul 10;277:77–151. doi: 10.3897/phytokeys.277.195893 (PMC13379712; doi:10.3897/phytokeys.277.195893)
Supplement: XML Treatment for Magnolia fulgens [file phytokeys.277.195893-treatment9.xml]

<!DOCTYPE tp:taxon-treatment
  PUBLIC "-//TaxonX//DTD Taxonomic Treatment Publishing DTD v0 20100105//EN" "tax-treatment-NSO.dtd">
<tp:taxon-treatment xmlns:tp="http://www.plazi.org/taxpub"><tp:treatment-meta><kwd-group><label>Taxon classification</label><kwd>
                <named-content content-type="kingdom">Plantae</named-content>
              </kwd><kwd>
                <named-content content-type="order">Magnoliales</named-content>
              </kwd><kwd>
                <named-content content-type="family">Magnoliaceae</named-content>
              </kwd></kwd-group><mixed-citation publication-type="journal"><person-group><name><surname>Callaghan</surname><given-names>Christopher B.</given-names></name><name><surname>Png</surname><given-names>Siak K.</given-names></name></person-group><article-title>If these aren’t genuine species, what are? An analysis of heterotypic synonyms contributes to 19 new names and 20 new combinations in <italic><tp:taxon-name><tp:taxon-name-part taxon-name-part-type="genus" reg="Magnolia">Magnolia</tp:taxon-name-part></tp:taxon-name></italic> (<tp:taxon-name><tp:taxon-name-part taxon-name-part-type="family" reg="Magnoliaceae">Magnoliaceae</tp:taxon-name-part></tp:taxon-name>). Part 2: New combinations</article-title><source>PhytoKeys</source><day>10</day><month>07</month><year>2026</year><volume>277</volume><fpage>77</fpage><lpage>151</lpage><pub-id pub-id-type="doi">10.3897/phytokeys.277.195893</pub-id></mixed-citation></tp:treatment-meta><tp:nomenclature><tp:taxon-name><object-id xmlns:xlink="http://www.w3.org/1999/xlink" content-type="arpha" xlink:type="simple">174AB081-306C-546B-9FB9-BAC00723B4B9</object-id>
                    		<tp:taxon-name-part taxon-name-part-type="genus" reg="Magnolia">Magnolia</tp:taxon-name-part> <tp:taxon-name-part taxon-name-part-type="species" reg="fulgens">fulgens</tp:taxon-name-part>
                    	
                    		<object-id xmlns:xlink="http://www.w3.org/1999/xlink" content-type="ipni" xlink:type="simple">urn:lsid:ipni.org:names:77383028-1</object-id>
                    	</tp:taxon-name><tp:taxon-authority>(Dandy) C.B. Callaghan &amp; S.K. Png</tp:taxon-authority><tp:taxon-status xmlns:xlink="http://www.w3.org/1999/xlink" xlink:type="simple">comb. nov.</tp:taxon-status><xref ref-type="table" rid="T11">Table 11, Fig. 2</xref><tp:nomenclature-citation-list><tp:nomenclature-citation><tp:taxon-name><tp:taxon-name-part taxon-name-part-type="genus" reg="Michelia">Michelia</tp:taxon-name-part> <tp:taxon-name-part taxon-name-part-type="species" reg="fulgens">fulgens</tp:taxon-name-part></tp:taxon-name><comment> Dandy, The Journal of Botany: British and Foreign 68(7): 210–211 (<xref ref-type="bibr" rid="B28">Dandy 1930</xref>). <bold>[Basionym]</bold>.</comment></tp:nomenclature-citation><tp:nomenclature-citation><tp:taxon-name><tp:taxon-name-part taxon-name-part-type="genus" reg="Michelia">Michelia</tp:taxon-name-part> <tp:taxon-name-part taxon-name-part-type="species" reg="foveolata">foveolata</tp:taxon-name-part></tp:taxon-name><comment> Merr. ex Dandy, in Annals of Missouri Botanical Garden 80(4): 1066 (<xref ref-type="bibr" rid="B15">Chen and Nooteboom 1993</xref>), p.p. quoad syn. <tp:taxon-name><tp:taxon-name-part taxon-name-part-type="genus" reg="Michelia">Michelia</tp:taxon-name-part> <tp:taxon-name-part taxon-name-part-type="species" reg="fulgens">fulgens</tp:taxon-name-part></tp:taxon-name> Dandy plus specimens <italic>F.A. McClure 712</italic>; <italic>768</italic>—World Checklist and Bibliography of <tp:taxon-name><tp:taxon-name-part taxon-name-part-type="family" reg="Magnoliaceae">Magnoliaceae</tp:taxon-name-part></tp:taxon-name>: 57 (<xref ref-type="bibr" rid="B38">Frodin and Govaerts 1996</xref>), Acta Botanica Yunnanica 19(2): 134 (<xref ref-type="bibr" rid="B63">Li 1997</xref>), Flora Yunnanica. Tomus 6 (<tp:taxon-name><tp:taxon-name-part taxon-name-part-type="phylum" reg="Spermatophyta">Spermatophyta</tp:taxon-name-part></tp:taxon-name>): 53 (<xref ref-type="bibr" rid="B125">Wu and Chen 2006</xref>), Flora of China Vol. 7: 86 (<xref ref-type="bibr" rid="B126">Xia et al. 2008</xref>), Vouchered Flora of Southeast Yunnan, <italic>Vol. 1</italic>: 55 (<xref ref-type="bibr" rid="B102">Sima and Lu 2009</xref>), A Taxonomic Revision of the <tp:taxon-name><tp:taxon-name-part taxon-name-part-type="family" reg="Magnoliaceae">Magnoliaceae</tp:taxon-name-part></tp:taxon-name> from China: 216 (<xref ref-type="bibr" rid="B101">Sima 2011</xref>) and <tp:taxon-name><tp:taxon-name-part taxon-name-part-type="family" reg="Magnoliaceae">Magnoliaceae</tp:taxon-name-part></tp:taxon-name> Plants of Guizhou: 152 (Deng and Yang 2015), each p.p. quoad syn. <tp:taxon-name><tp:taxon-name-part taxon-name-part-type="genus" reg="Michelia">Michelia</tp:taxon-name-part> <tp:taxon-name-part taxon-name-part-type="species" reg="fulgens">fulgens</tp:taxon-name-part></tp:taxon-name> Dandy.</comment></tp:nomenclature-citation><tp:nomenclature-citation><tp:taxon-name><tp:taxon-name-part taxon-name-part-type="genus" reg="Magnolia">Magnolia</tp:taxon-name-part> <tp:taxon-name-part taxon-name-part-type="species" reg="foveolata">foveolata</tp:taxon-name-part></tp:taxon-name><comment> (Merr. ex Dandy) Figlar, in Yunnan Forestry Science and Technology 2001(2): 32 (<xref ref-type="bibr" rid="B100">Sima 2001</xref>), and online at World Checklist of <tp:taxon-name><tp:taxon-name-part taxon-name-part-type="family" reg="Magnoliaceae">Magnoliaceae</tp:taxon-name-part></tp:taxon-name> (<xref ref-type="bibr" rid="B40">Govaerts 2003</xref>), both p.p. quoad syn. <tp:taxon-name><tp:taxon-name-part taxon-name-part-type="genus" reg="Michelia">Michelia</tp:taxon-name-part> <tp:taxon-name-part taxon-name-part-type="species" reg="fulgens">fulgens</tp:taxon-name-part></tp:taxon-name> Dandy.</comment></tp:nomenclature-citation></tp:nomenclature-citation-list></tp:nomenclature><tp:treatment-sec sec-type="Present Chinese names"><title>Present Chinese names.</title><p>亮叶含笑 and 亮葉含笑, both meaning “bright-leaved michelia”.</p></tp:treatment-sec><tp:treatment-sec sec-type="Proposed Chinese name"><title>Proposed Chinese name.</title><p>亮叶木兰 meaning “bright-leaved magnolia”.</p></tp:treatment-sec><tp:treatment-sec sec-type="Type"><title>Type.</title><p>Vietnam – <bold>Annam</bold> (= central Vietnam) • Tourane Province (now Đà Nẵng Municipality), near Tourane (now Đà Nẵng), Ba-na, alt. 1400 m, in forest, tree 12 to 15 m, 12 July 1923, <italic>Eugène Poilane 7092</italic>. holotype: P 00205338! isotypes: <abbrev xmlns:xlink="http://www.w3.org/1999/xlink" content-type="institution" xlink:title="Department of Botany Herbarium, British Museum of Natural History, London, England, U.K" xlink:type="simple">BM</abbrev> 000574774! <abbrev xmlns:xlink="http://www.w3.org/1999/xlink" content-type="institution" xlink:title="Royal Botanic Gardens Herbarium, Kew, Surrey, London, England. U.K" xlink:type="simple">K</abbrev> 000681511! <abbrev xmlns:xlink="http://www.w3.org/1999/xlink" content-type="institution" xlink:title="Herbarium National de Paris, Muséum National d’Histoire Naturelle, Paris, France" xlink:type="simple">P</abbrev> 00205339! P00205340!</p><p><bold>Paratypes</bold>. Vietnam – <bold>Tourane Province</bold> (now Đà Nẵng Municipality) • near Tourane (now Đà Nẵng), Mount Ba-na, near summit, trail below hotel and Japanese garden, 17 Aug. 1927, <italic>J. &amp; M.S. Clemens 4281</italic>. <abbrev xmlns:xlink="http://www.w3.org/1999/xlink" content-type="institution" xlink:title="Herbarium National de Paris, Muséum National d’Histoire Naturelle, Paris, France" xlink:type="simple">P</abbrev> n.v. <abbrev xmlns:xlink="http://www.w3.org/1999/xlink" content-type="institution" xlink:title="Herbarium, University of California, Berkeley, California, U.S.A" xlink:type="simple">UC</abbrev> n.v. China. <bold>Hainan Province</bold> • Lingao County, Hung-mo-tung district, Hung-mo Shan, near Fan-ta village, wooded mountainside, tree 7 m, 5<sup>th</sup> Hainan Expedition, 21 Aug. 1929, fr, <italic>F.A. McClure 712</italic>. B 100294232! <abbrev xmlns:xlink="http://www.w3.org/1999/xlink" content-type="institution" xlink:title="Department of Botany Herbarium, British Museum of Natural History, London, England, U.K" xlink:type="simple">BM</abbrev> n.v. <abbrev xmlns:xlink="http://www.w3.org/1999/xlink" content-type="institution" xlink:title="Department of Taxonomy Herbarium, South China Institute of Botany (SCBI), Chinese Academy of Sciences, Tianhe District, Guangzhou, Guangdong, China" xlink:type="simple">IBSC</abbrev> 0006064 n.v. <abbrev xmlns:xlink="http://www.w3.org/1999/xlink" content-type="institution" xlink:title="Herbarium, Phytotaxonomy Department, Jiangsu Institute of Botany, Qianhuhou, Zhongshanmenwai, Nanjing, Jiangsu, China" xlink:type="simple">NAS</abbrev> 00070753! <named-content xmlns:xlink="http://www.w3.org/1999/xlink" content-type="dwc:institutional_code" xlink:title="The New York Botanical Garden" xlink:href="https://scientific-collections.gbif.org/institution/ab83e5ab-f4f7-4c9b-a1d5-eb779dfb9377" xlink:type="simple">NY</named-content> n.v. <named-content xmlns:xlink="http://www.w3.org/1999/xlink" content-type="dwc:institutional_code" xlink:title="Institute of Botany, Chinese Academy of Sciences" xlink:href="https://scientific-collections.gbif.org/institution/ac8eb8fc-0703-4408-8388-686764b75877" xlink:type="simple">PE</named-content> 00028342! <named-content xmlns:xlink="http://www.w3.org/1999/xlink" content-type="dwc:institutional_code" xlink:title="Institute of Botany, Chinese Academy of Sciences" xlink:href="https://scientific-collections.gbif.org/institution/ac8eb8fc-0703-4408-8388-686764b75877" xlink:type="simple">PE</named-content> 00028343! <named-content xmlns:xlink="http://www.w3.org/1999/xlink" content-type="dwc:institutional_code" xlink:title="Zhongshan (Sun Yatsen) University" xlink:href="https://scientific-collections.gbif.org/institution/27fb9d75-becb-415c-b8d3-7f8061c46fbc" xlink:type="simple">SYS</named-content> sys00051022 n.v. <bold>ibid</bold>. • Hung-mo Shan, south-west of Fan-ta village, alt. 1500 m, on forested mountainside, tree 25 m, 5<sup>th</sup> Hainan Expedition, 22–25 Aug. 1929, fr, <italic>Floyd A. McClure &amp; Hom Fung 768</italic>. <abbrev xmlns:xlink="http://www.w3.org/1999/xlink" content-type="institution" xlink:title="Department of Botany Herbarium, British Museum of Natural History, London, England, U.K" xlink:type="simple">BM</abbrev> n.v. <abbrev xmlns:xlink="http://www.w3.org/1999/xlink" content-type="institution" xlink:title="Department of Taxonomy Herbarium, South China Institute of Botany (SCBI), Chinese Academy of Sciences, Tianhe District, Guangzhou, Guangdong, China" xlink:type="simple">IBSC</abbrev> 0006056 n.v. <abbrev xmlns:xlink="http://www.w3.org/1999/xlink" content-type="institution" xlink:title="Herbarium, Phytotaxonomy Department, Jiangsu Institute of Botany, Qianhuhou, Zhongshanmenwai, Nanjing, Jiangsu, China" xlink:type="simple">NAS</abbrev> 00070754! <named-content xmlns:xlink="http://www.w3.org/1999/xlink" content-type="dwc:institutional_code" xlink:title="Institute of Botany, Chinese Academy of Sciences" xlink:href="https://scientific-collections.gbif.org/institution/ac8eb8fc-0703-4408-8388-686764b75877" xlink:type="simple">PE</named-content> 00934133! <named-content xmlns:xlink="http://www.w3.org/1999/xlink" content-type="dwc:institutional_code" xlink:title="Zhongshan (Sun Yatsen) University" xlink:href="https://scientific-collections.gbif.org/institution/27fb9d75-becb-415c-b8d3-7f8061c46fbc" xlink:type="simple">SYS</named-content> sys00095544!</p><p>Vietnamese specimen images below accessed 20 Mar. 2019:</p><p>holotype (<abbrev xmlns:xlink="http://www.w3.org/1999/xlink" content-type="institution" xlink:title="Herbarium National de Paris, Muséum National d’Histoire Naturelle, Paris, France" xlink:type="simple">P</abbrev>): <ext-link xmlns:xlink="http://www.w3.org/1999/xlink" xlink:href="http://coldb.mnhn.fr/catalognumber/mnhn/p/p00205338" ext-link-type="uri" xlink:type="simple">http://coldb.mnhn.fr/catalognumber/mnhn/p/p00205338</ext-link></p><p>isotype (<abbrev xmlns:xlink="http://www.w3.org/1999/xlink" content-type="institution" xlink:title="Herbarium National de Paris, Muséum National d’Histoire Naturelle, Paris, France" xlink:type="simple">P</abbrev>: sheet 1): <ext-link xmlns:xlink="http://www.w3.org/1999/xlink" xlink:href="http://coldb.mnhn.fr/catalognumber/mnhn/p/p00205339" ext-link-type="uri" xlink:type="simple">http://coldb.mnhn.fr/catalognumber/mnhn/p/p00205339</ext-link></p><p>isotype (<abbrev xmlns:xlink="http://www.w3.org/1999/xlink" content-type="institution" xlink:title="Herbarium National de Paris, Muséum National d’Histoire Naturelle, Paris, France" xlink:type="simple">P</abbrev>: sheet 2): <ext-link xmlns:xlink="http://www.w3.org/1999/xlink" xlink:href="http://coldb.mnhn.fr/catalognumber/mnhn/p/p00205340" ext-link-type="uri" xlink:type="simple">http://coldb.mnhn.fr/catalognumber/mnhn/p/p00205340</ext-link></p><p>isotype (<abbrev xmlns:xlink="http://www.w3.org/1999/xlink" content-type="institution" xlink:title="Department of Botany Herbarium, British Museum of Natural History, London, England, U.K" xlink:type="simple">BM</abbrev>): <ext-link xmlns:xlink="http://www.w3.org/1999/xlink" xlink:href="http://data.nhm.ac.uk/object/a7e9dff9-9585-468b-bb6f-9b0e40ad84b4" ext-link-type="uri" xlink:type="simple">http://data.nhm.ac.uk/object/a7e9dff9-9585-468b-bb6f-9b0e40ad84b4</ext-link></p><p>isotype (<abbrev xmlns:xlink="http://www.w3.org/1999/xlink" content-type="institution" xlink:title="Royal Botanic Gardens Herbarium, Kew, Surrey, London, England. U.K" xlink:type="simple">K</abbrev>): <ext-link xmlns:xlink="http://www.w3.org/1999/xlink" xlink:href="http://apps.kew.org/herbcat/getImage.do?imageBarcode=K000681511" ext-link-type="uri" xlink:type="simple">http://apps.kew.org/herbcat/getImage.do?imageBarcode=K000681511</ext-link></p><p>Chinese (Hainan) specimen image below accessed 20 Mar. 2019:</p><p>paratype (B): <ext-link xmlns:xlink="http://www.w3.org/1999/xlink" xlink:href="http://ww2.bgbm.org/Herbarium/specimen.cfm?Barcode=B100294232" ext-link-type="uri" xlink:type="simple">http://ww2.bgbm.org/Herbarium/specimen.cfm?Barcode=B100294232</ext-link></p><p>Chinese (Hainan) specimen images below accessed 20 Mar. 2019; re-accessed with new URLs 22 Oct. 2022:</p><p>paratype (<abbrev xmlns:xlink="http://www.w3.org/1999/xlink" content-type="institution" xlink:title="Herbarium, Phytotaxonomy Department, Jiangsu Institute of Botany, Qianhuhou, Zhongshanmenwai, Nanjing, Jiangsu, China" xlink:type="simple">NAS</abbrev>): <ext-link xmlns:xlink="http://www.w3.org/1999/xlink" xlink:href="https://www.cvh.ac.cn/spms/detail.php?id=da7e2eb4" ext-link-type="uri" xlink:type="simple">https://www.cvh.ac.cn/spms/detail.php?id=da7e2eb4</ext-link></p><p>paratype (<abbrev xmlns:xlink="http://www.w3.org/1999/xlink" content-type="institution" xlink:title="Herbarium, Phytotaxonomy Department, Jiangsu Institute of Botany, Qianhuhou, Zhongshanmenwai, Nanjing, Jiangsu, China" xlink:type="simple">NAS</abbrev>): <ext-link xmlns:xlink="http://www.w3.org/1999/xlink" xlink:href="https://www.cvh.ac.cn/spms/detail.php?id=da7e2f50" ext-link-type="uri" xlink:type="simple">https://www.cvh.ac.cn/spms/detail.php?id=da7e2f50</ext-link></p><p>paratype (<named-content xmlns:xlink="http://www.w3.org/1999/xlink" content-type="dwc:institutional_code" xlink:title="Institute of Botany, Chinese Academy of Sciences" xlink:href="https://scientific-collections.gbif.org/institution/ac8eb8fc-0703-4408-8388-686764b75877" xlink:type="simple">PE</named-content>, ex-<abbrev xmlns:xlink="http://www.w3.org/1999/xlink" content-type="institution" xlink:title="Herbarium of Lingnan Natural History Survey and Museum, Lingnan University, Canton (Guangzhou), Guangdong, China. (transferred to SYS)" xlink:type="simple">LU</abbrev>, sheet 1): <ext-link xmlns:xlink="http://www.w3.org/1999/xlink" xlink:href="https://www.cvh.ac.cn/spms/detail.php?id=0751aef6" ext-link-type="uri" xlink:type="simple">https://www.cvh.ac.cn/spms/detail.php?id=0751aef6</ext-link></p><p>paratype (<named-content xmlns:xlink="http://www.w3.org/1999/xlink" content-type="dwc:institutional_code" xlink:title="Institute of Botany, Chinese Academy of Sciences" xlink:href="https://scientific-collections.gbif.org/institution/ac8eb8fc-0703-4408-8388-686764b75877" xlink:type="simple">PE</named-content>, ex-<abbrev xmlns:xlink="http://www.w3.org/1999/xlink" content-type="institution" xlink:title="Herbarium of Lingnan Natural History Survey and Museum, Lingnan University, Canton (Guangzhou), Guangdong, China. (transferred to SYS)" xlink:type="simple">LU</abbrev>, sheet 2): <ext-link xmlns:xlink="http://www.w3.org/1999/xlink" xlink:href="https://www.cvh.ac.cn/spms/detail.php?id=08739e02" ext-link-type="uri" xlink:type="simple">https://www.cvh.ac.cn/spms/detail.php?id=08739e02</ext-link></p><p>paratype (<named-content xmlns:xlink="http://www.w3.org/1999/xlink" content-type="dwc:institutional_code" xlink:title="Institute of Botany, Chinese Academy of Sciences" xlink:href="https://scientific-collections.gbif.org/institution/ac8eb8fc-0703-4408-8388-686764b75877" xlink:type="simple">PE</named-content>): <ext-link xmlns:xlink="http://www.w3.org/1999/xlink" xlink:href="https://www.cvh.ac.cn/spms/detail.php?id=f00fd2b8" ext-link-type="uri" xlink:type="simple">https://www.cvh.ac.cn/spms/detail.php?id=f00fd2b8</ext-link></p><p>paratype (<named-content xmlns:xlink="http://www.w3.org/1999/xlink" content-type="dwc:institutional_code" xlink:title="Zhongshan (Sun Yatsen) University" xlink:href="https://scientific-collections.gbif.org/institution/27fb9d75-becb-415c-b8d3-7f8061c46fbc" xlink:type="simple">SYS</named-content>): <ext-link xmlns:xlink="http://www.w3.org/1999/xlink" xlink:href="https://www.cvh.ac.cn/spms/detail.php?id=e8dfa289" ext-link-type="uri" xlink:type="simple">https://www.cvh.ac.cn/spms/detail.php?id=e8dfa289</ext-link></p></tp:treatment-sec><tp:treatment-sec sec-type="Note 1"><title>Note 1.</title><p>While Dandy viewed <italic><tp:taxon-name><tp:taxon-name-part taxon-name-part-type="genus" reg="Michelia">Michelia</tp:taxon-name-part> <tp:taxon-name-part taxon-name-part-type="species" reg="fulgens">fulgens</tp:taxon-name-part></tp:taxon-name></italic> as distinct from <italic><tp:taxon-name><tp:taxon-name-part taxon-name-part-type="genus" reg="Michelia">M.</tp:taxon-name-part> <tp:taxon-name-part taxon-name-part-type="species" reg="foveolata">foveolata</tp:taxon-name-part></tp:taxon-name></italic>, it is listed as a synonym of that species in <xref ref-type="bibr" rid="B15">Chen and Nooteboom (1993)</xref> and then by the above-noted authors, including <xref ref-type="bibr" rid="B101">Sima (2011)</xref>, who had previously listed it as a synonym under <italic><tp:taxon-name><tp:taxon-name-part taxon-name-part-type="genus" reg="Magnolia">Magnolia</tp:taxon-name-part> <tp:taxon-name-part taxon-name-part-type="species" reg="foveolata">foveolata</tp:taxon-name-part></tp:taxon-name></italic> (Merr. ex Dandy) Figlar (<xref ref-type="bibr" rid="B100">Sima 2001</xref>). However, <italic><tp:taxon-name><tp:taxon-name-part taxon-name-part-type="genus" reg="Michelia">Michelia</tp:taxon-name-part> <tp:taxon-name-part taxon-name-part-type="species" reg="fulgens">fulgens</tp:taxon-name-part></tp:taxon-name></italic> retains its species status in <xref ref-type="bibr" rid="B57">Law (1996</xref>: 183), <xref ref-type="bibr" rid="B81">Liu et al. (2004</xref>: 262), <xref ref-type="bibr" rid="B129">Xing et al. (2009</xref>: 206) and <xref ref-type="bibr" rid="B133">Yang et al. (2016</xref>: 276). The present authors consider that <italic><tp:taxon-name><tp:taxon-name-part taxon-name-part-type="genus" reg="Michelia">Michelia</tp:taxon-name-part> <tp:taxon-name-part taxon-name-part-type="species" reg="fulgens">fulgens</tp:taxon-name-part></tp:taxon-name></italic> can be easily distinguished from <italic><tp:taxon-name><tp:taxon-name-part taxon-name-part-type="genus" reg="Michelia">M.</tp:taxon-name-part> <tp:taxon-name-part taxon-name-part-type="species" reg="foveolata">foveolata</tp:taxon-name-part></tp:taxon-name></italic> by the differentiating morphological features compiled in Table <xref ref-type="table" rid="T11">11</xref>.</p><table-wrap id="T11" position="float" orientation="portrait"><label>Table 11.</label><caption><p>The <bold>25 presently known</bold> differentiating features between <italic><tp:taxon-name><tp:taxon-name-part taxon-name-part-type="genus" reg="Michelia">Michelia</tp:taxon-name-part> <tp:taxon-name-part taxon-name-part-type="species" reg="fulgens">fulgens</tp:taxon-name-part></tp:taxon-name></italic> Dandy and <italic><tp:taxon-name><tp:taxon-name-part taxon-name-part-type="genus" reg="Michelia">Michelia</tp:taxon-name-part> <tp:taxon-name-part taxon-name-part-type="species" reg="foveolata">foveolata</tp:taxon-name-part></tp:taxon-name></italic> Merr. ex Dandy.<italic/></p></caption><table><tbody><tr><th rowspan="1" colspan="1">
                      <bold>Plant feature</bold>
                    </th><th rowspan="1" colspan="1">
                      <bold>
                        <italic>
                          <tp:taxon-name><tp:taxon-name-part taxon-name-part-type="genus" reg="Michelia">Michelia</tp:taxon-name-part> <tp:taxon-name-part taxon-name-part-type="species" reg="fulgens">fulgens</tp:taxon-name-part></tp:taxon-name>
                        </italic>
                      </bold>
                    </th><th rowspan="1" colspan="1"><bold><italic><tp:taxon-name><tp:taxon-name-part taxon-name-part-type="genus" reg="Michelia">Michelia</tp:taxon-name-part> <tp:taxon-name-part taxon-name-part-type="species" reg="foveolata">foveolata</tp:taxon-name-part></tp:taxon-name></italic></bold>.</th></tr><tr><td rowspan="1" colspan="1">
                      <bold>life form</bold>
                    </td><td rowspan="1" colspan="1">
                      <bold>medium-sized tree to 25 m high<sup>2</sup></bold>
                    </td><td rowspan="1" colspan="1">
                      <bold>large-sized tree to 30 m high<sup>5,6</sup> (to 45 m<sup>3</sup>)</bold>
                    </td></tr><tr><td rowspan="1" colspan="1">
                      <bold>trunk diameter</bold>
                    </td><td rowspan="1" colspan="1">
                      <bold>to 50 cm</bold>
                    </td><td rowspan="1" colspan="1">
                      <bold>to 80 cm</bold>
                    </td></tr><tr><td rowspan="1" colspan="1">bark colour</td><td rowspan="1" colspan="1">silver-grey (see Fig. <xref ref-type="fig" rid="F2">2</xref> at page 80)</td><td rowspan="1" colspan="1">pale grey or dark grey<sup>5</sup></td></tr><tr><td rowspan="1" colspan="1">indumentum of buds</td><td rowspan="1" colspan="1">densely silver-grey or rufous appressed tomentellous<bold><sup>2</sup></bold></td><td rowspan="1" colspan="1">densely rufous tomentellous<bold><sup>5</sup></bold></td></tr><tr><td rowspan="1" colspan="1">indumentum of young twigs</td><td rowspan="1" colspan="1">densely silver-grey or rufous appressed tomentellous<bold><sup>2</sup></bold></td><td rowspan="1" colspan="1">densely rufous tomentellous<bold><sup>5</sup></bold></td></tr><tr><td rowspan="1" colspan="1">leaf texture</td><td rowspan="1" colspan="1">leathery<bold><sup>2</sup></bold></td><td rowspan="1" colspan="1">thickly leathery<bold><sup>5</sup></bold></td></tr><tr><td rowspan="1" colspan="1">leaf shape</td><td rowspan="1" colspan="1">lanceolate, narrowly ovate or narrowly elliptic-ovate<bold><sup>2</sup></bold></td><td rowspan="1" colspan="1">oblong-elliptic, elliptic ovate or broadly lanceolate<bold><sup>5</sup></bold></td></tr><tr><td rowspan="1" colspan="1">
                      <bold>leaf dimensions</bold>
                    </td><td rowspan="1" colspan="1">
                      <bold>10–20 × 3.5–6.5 cm<sup>2</sup></bold>
                    </td><td rowspan="1" colspan="1">
                      <bold>17–23 × 6–11 cm<sup>4,6</sup></bold>
                    </td></tr><tr><td rowspan="1" colspan="1">leaf apex</td><td rowspan="1" colspan="1">acuminate or acute</td><td rowspan="1" colspan="1">acuminate or short-acuminate<bold><sup>5</sup></bold></td></tr><tr><td rowspan="1" colspan="1">leaf base</td><td rowspan="1" colspan="1">cuneate or obtuse, subsymmetrical, occasionally slightly oblique</td><td rowspan="1" colspan="1">broadly cuneate, obtuse or subcordate, frequently somewhat oblique<bold><sup>5</sup></bold></td></tr><tr><td rowspan="1" colspan="1">leaf indumentum adaxially</td><td rowspan="1" colspan="1">initially rufous tomentose, later glabrescent<bold><sup>2</sup></bold></td><td rowspan="1" colspan="1">initially coppery pubescent, chiefly near midrib, later glabrescent</td></tr><tr><td rowspan="1" colspan="1">leaf indumentum abaxially</td><td rowspan="1" colspan="1">silver-grey or rufous appressed tomentellous<sup>2</sup></td><td rowspan="1" colspan="1">coppery-red tomentellous<bold><sup>5</sup></bold></td></tr><tr><td rowspan="1" colspan="1">
                      <bold>lateral leaf vein pairs</bold>
                    </td><td rowspan="1" colspan="1">
                      <bold>14–20<sup>1</sup></bold>
                    </td><td rowspan="1" colspan="1">
                      <bold>16–26<sup>4</sup></bold>
                    </td></tr><tr><td rowspan="1" colspan="1">
                      <bold>petiole length</bold>
                    </td><td rowspan="1" colspan="1">
                      <bold>to 3.5 cm (2–4 cm<sup>1</sup>)</bold>
                    </td><td rowspan="1" colspan="1">
                      <bold>to 2.5 cm (1.5–3 cm<sup>4</sup>)</bold>
                    </td></tr><tr><td rowspan="1" colspan="1">petiole indumentum</td><td rowspan="1" colspan="1">densely silver-grey or rufous appressed tomentellous<bold><sup>2</sup></bold></td><td rowspan="1" colspan="1">densely rufous tomentose<bold><sup>5</sup></bold></td></tr><tr><td rowspan="1" colspan="1">flower bud bracts</td><td rowspan="1" colspan="1">3–5<bold><sup>1</sup></bold></td><td rowspan="1" colspan="1">3–4<bold><sup>4</sup></bold></td></tr><tr><td rowspan="1" colspan="1">outer tepals shape</td><td rowspan="1" colspan="1">elliptic or obovate-elliptic</td><td rowspan="1" colspan="1">broadly obovate</td></tr><tr><td rowspan="1" colspan="1">
                      <bold>outer tepal size</bold>
                    </td><td rowspan="1" colspan="1">
                      <bold>ca. 3 × 1.5 cm<sup>2</sup></bold>
                    </td><td rowspan="1" colspan="1">
                      <bold>6–7 cm long<sup>5</sup></bold>
                    </td></tr><tr><td rowspan="1" colspan="1">
                      <bold>stamen length</bold>
                    </td><td rowspan="1" colspan="1">
                      <bold>1.2–1.4 cm<sup>1</sup></bold>
                    </td><td rowspan="1" colspan="1">
                      <bold>2.5–3 cm<sup>4</sup></bold>
                    </td></tr><tr><td rowspan="1" colspan="1">
                      <bold>anther length</bold>
                    </td><td rowspan="1" colspan="1">
                      <bold>1.1–1.2 cm<sup>1</sup></bold>
                    </td><td rowspan="1" colspan="1">
                      <bold>1.5–2 cm<sup>4</sup></bold>
                    </td></tr><tr><td rowspan="1" colspan="1">
                      <bold>filament length</bold>
                    </td><td rowspan="1" colspan="1">
                      <bold>1–2 mm<sup>1</sup></bold>
                    </td><td rowspan="1" colspan="1">
                      <bold>7–10 mm<sup>4</sup></bold>
                    </td></tr><tr><td rowspan="1" colspan="1">
                      <bold>gynophore length</bold>
                    </td><td rowspan="1" colspan="1">
                      <bold>13–15 mm<sup>1</sup></bold>
                    </td><td rowspan="1" colspan="1">
                      <bold>17–20 mm<sup>4</sup></bold>
                    </td></tr><tr><td rowspan="1" colspan="1">ovule number</td><td rowspan="1" colspan="1">10 or more<bold><sup>1</sup></bold></td><td rowspan="1" colspan="1">12 or more (ca. 8<bold><sup>4</sup></bold>)</td></tr><tr><td rowspan="1" colspan="1">
                      <bold>fruit aggregate length</bold>
                    </td><td rowspan="1" colspan="1">
                      <bold>7–10 cm<sup>2</sup></bold>
                    </td><td rowspan="1" colspan="1">
                      <bold>ca. 8–14 cm (7–20 cm<sup>4,5</sup>)</bold>
                    </td></tr><tr><td rowspan="1" colspan="1">mature carpel length</td><td rowspan="1" colspan="1">to ca. 2 cm</td><td rowspan="1" colspan="1">to ca. 2.5 cm<bold><sup>4</sup></bold></td></tr></tbody></table><table-wrap-foot><fn><p>Note: The listed features of <italic><tp:taxon-name><tp:taxon-name-part taxon-name-part-type="genus" reg="Michelia">Michelia</tp:taxon-name-part> <tp:taxon-name-part taxon-name-part-type="species" reg="fulgens">fulgens</tp:taxon-name-part></tp:taxon-name></italic> are from <xref ref-type="bibr" rid="B28">Dandy (1930</xref>: 210), supplemented by <xref ref-type="bibr" rid="B57">Law (1996</xref>: 183)<sup>1</sup> and <xref ref-type="bibr" rid="B81">Liu et al. (2004</xref>: 262)<sup>2</sup>; with those of <tp:taxon-name><tp:taxon-name-part taxon-name-part-type="genus" reg="Michelia">Michelia</tp:taxon-name-part> <tp:taxon-name-part taxon-name-part-type="species" reg="foveolata">foveolata</tp:taxon-name-part></tp:taxon-name> from <xref ref-type="bibr" rid="B24">Dandy (1928b</xref>: 360), supplemented by <xref ref-type="bibr" rid="B15">Chen and Nooteboom (1993</xref>: 1066)<sup>3</sup>, <xref ref-type="bibr" rid="B57">Law (1996</xref>: 181)<sup>4</sup>, <xref ref-type="bibr" rid="B81">Liu et al. (2004</xref>: 256)<sup>5</sup> and <xref ref-type="bibr" rid="B129">Xing et al. (2009</xref>: 205)<sup>6</sup>.</p></fn></table-wrap-foot></table-wrap></tp:treatment-sec><tp:treatment-sec sec-type="Note 2"><title>Note 2.</title><p><italic><tp:taxon-name><tp:taxon-name-part taxon-name-part-type="genus" reg="Michelia">Michelia</tp:taxon-name-part> <tp:taxon-name-part taxon-name-part-type="species" reg="fulgens">fulgens</tp:taxon-name-part></tp:taxon-name></italic> with its 9–12 tepalled flowers also does not key out with the original validating descriptions for the 12-tepalled <italic><tp:taxon-name><tp:taxon-name-part taxon-name-part-type="genus" reg="Michelia">M.</tp:taxon-name-part> <tp:taxon-name-part taxon-name-part-type="species" reg="longistyla">longistyla</tp:taxon-name-part></tp:taxon-name></italic> Law &amp; Y.F. Wu, for the 17-tepalled <italic><tp:taxon-name><tp:taxon-name-part taxon-name-part-type="genus" reg="Michelia">M.</tp:taxon-name-part> <tp:taxon-name-part taxon-name-part-type="species" reg="oblongifolia">oblongifolia</tp:taxon-name-part></tp:taxon-name></italic> Hung T. Chang &amp; B.L. Chen, or for <italic><tp:taxon-name><tp:taxon-name-part taxon-name-part-type="genus" reg="Michelia">M.</tp:taxon-name-part> <tp:taxon-name-part taxon-name-part-type="species" reg="aenea">aenea</tp:taxon-name-part></tp:taxon-name></italic> Dandy with 6 tepals, all with whom it shares synonymy under <italic><tp:taxon-name><tp:taxon-name-part taxon-name-part-type="genus" reg="Michelia">M.</tp:taxon-name-part> <tp:taxon-name-part taxon-name-part-type="species" reg="foveolata">foveolata</tp:taxon-name-part></tp:taxon-name></italic> Merr. ex Dandy in Flora of China.</p></tp:treatment-sec><tp:treatment-sec sec-type="Note 3"><title>Note 3.</title><p>Research published five years ago in which a UPGMA cluster analysis supported the division of <tp:taxon-name><tp:taxon-name-part taxon-name-part-type="family" reg="Magnoliaceae">Magnoliaceae</tp:taxon-name-part></tp:taxon-name> into the monogeneric subfamilies <tp:taxon-name><tp:taxon-name-part taxon-name-part-type="subfamily" reg="Magnolioideae">Magnolioideae</tp:taxon-name-part></tp:taxon-name> and <tp:taxon-name><tp:taxon-name-part taxon-name-part-type="subfamily" reg="Liriodendroideae">Liriodendroideae</tp:taxon-name-part></tp:taxon-name>, includes a UPGMA clustering diagram of genomic relationships between 135 species of <tp:taxon-name><tp:taxon-name-part taxon-name-part-type="family" reg="Magnoliaceae">Magnoliaceae</tp:taxon-name-part></tp:taxon-name> (<xref ref-type="bibr" rid="B65">Li 2021</xref>: 30, fig. 3.6). This reveals the closest relative to <italic><tp:taxon-name><tp:taxon-name-part taxon-name-part-type="genus" reg="Michelia">Michelia</tp:taxon-name-part> <tp:taxon-name-part taxon-name-part-type="species" reg="fulgens">fulgens</tp:taxon-name-part></tp:taxon-name></italic> to be <tp:taxon-name><tp:taxon-name-part taxon-name-part-type="genus" reg="Michelia">M.</tp:taxon-name-part> <tp:taxon-name-part taxon-name-part-type="species" reg="foveolata">foveolata</tp:taxon-name-part> <tp:taxon-name-part taxon-name-part-type="infraspecific-rank">var.</tp:taxon-name-part> <tp:taxon-name-part taxon-name-part-type="variety" reg="xiangnanensis">xiangnanensis</tp:taxon-name-part></tp:taxon-name> (authors: C.L. Peng &amp; L.H. Yan), with <italic><tp:taxon-name><tp:taxon-name-part taxon-name-part-type="genus" reg="Michelia">M.</tp:taxon-name-part> <tp:taxon-name-part taxon-name-part-type="species" reg="foveolata">foveolata</tp:taxon-name-part></tp:taxon-name></italic> a distant relative on the opposite side of the genome map. A previously published study of the genetic diversity of 48 wild species of <tp:taxon-name><tp:taxon-name-part taxon-name-part-type="family" reg="Magnoliaceae">Magnoliaceae</tp:taxon-name-part></tp:taxon-name> in Yunnan Province, utilising <abbrev xmlns:xlink="http://www.w3.org/1999/xlink" xlink:title="inter-simple sequence repeat" xlink:type="simple">ISSR</abbrev> molecular markers, showed <italic><tp:taxon-name><tp:taxon-name-part taxon-name-part-type="genus" reg="Michelia">Michelia</tp:taxon-name-part> <tp:taxon-name-part taxon-name-part-type="species" reg="fulgens">fulgens</tp:taxon-name-part></tp:taxon-name></italic> closest relationship with <italic><tp:taxon-name><tp:taxon-name-part taxon-name-part-type="genus" reg="Michelia">Michelia</tp:taxon-name-part> <tp:taxon-name-part taxon-name-part-type="species" reg="aenea">aenea</tp:taxon-name-part></tp:taxon-name></italic> (铜色含笑) on the accompanying UPGMA cluster map. However, <italic><tp:taxon-name><tp:taxon-name-part taxon-name-part-type="genus" reg="Michelia">M.</tp:taxon-name-part> <tp:taxon-name-part taxon-name-part-type="species" reg="aenea">aenea</tp:taxon-name-part></tp:taxon-name></italic> is erroneously translated from the Chinese as <italic><tp:taxon-name><tp:taxon-name-part taxon-name-part-type="genus" reg="Michelia">Michelia</tp:taxon-name-part> <tp:taxon-name-part taxon-name-part-type="species" reg="foveolata">foveolata</tp:taxon-name-part></tp:taxon-name></italic> which, in fact, appears on the opposite side of the cluster map to <italic><tp:taxon-name><tp:taxon-name-part taxon-name-part-type="genus" reg="Michelia">M.</tp:taxon-name-part> <tp:taxon-name-part taxon-name-part-type="species" reg="fulgens">fulgens</tp:taxon-name-part></tp:taxon-name></italic> and <italic><tp:taxon-name><tp:taxon-name-part taxon-name-part-type="genus" reg="Michelia">M.</tp:taxon-name-part> <tp:taxon-name-part taxon-name-part-type="species" reg="aenea">aenea</tp:taxon-name-part></tp:taxon-name></italic> (<xref ref-type="bibr" rid="B117">Wang et al. 2020</xref>: 281, fig. 2).</p></tp:treatment-sec><tp:treatment-sec sec-type="Note 4"><title>Note 4.</title><p>In addition to the above, an earlier study utilising AFLP and <abbrev xmlns:xlink="http://www.w3.org/1999/xlink" xlink:title="inter-simple sequence repeat" xlink:type="simple">ISSR</abbrev> markers to determine the genetic relationship of some <tp:taxon-name><tp:taxon-name-part taxon-name-part-type="family" reg="Magnoliaceae">Magnoliaceae</tp:taxon-name-part></tp:taxon-name> evergreen plants occurring in China found that there was a large genetic diversity among the 21 taxa analysed, including between <italic><tp:taxon-name><tp:taxon-name-part taxon-name-part-type="genus" reg="Michelia">M.</tp:taxon-name-part> <tp:taxon-name-part taxon-name-part-type="species" reg="fulgens">fulgens</tp:taxon-name-part></tp:taxon-name></italic> and <italic><tp:taxon-name><tp:taxon-name-part taxon-name-part-type="genus" reg="Michelia">M.</tp:taxon-name-part> <tp:taxon-name-part taxon-name-part-type="species" reg="foveolata">foveolata</tp:taxon-name-part></tp:taxon-name></italic>, and that they were completely distinguishable as independent species (<xref ref-type="bibr" rid="B64">Li 2013</xref>). Since there is a general consensus on the independence of M<italic>ichelia fulgens</italic>, this species is reinstated and transferred to <italic><tp:taxon-name><tp:taxon-name-part taxon-name-part-type="genus" reg="Magnolia">Magnolia</tp:taxon-name-part></tp:taxon-name></italic>.</p></tp:treatment-sec><tp:treatment-sec sec-type="Note 5"><title>Note 5.</title><p><italic><tp:taxon-name><tp:taxon-name-part taxon-name-part-type="genus" reg="Michelia">Michelia</tp:taxon-name-part> <tp:taxon-name-part taxon-name-part-type="species" reg="fulgens">fulgens</tp:taxon-name-part></tp:taxon-name></italic> is recorded in <italic>ex situ</italic> conservation at Zhongshan Arboretum in Guangdong Province from test seedlings planted in March 2006 that were received from Fairy Lake Botanical Garden in Shenzhen, also in Guangdong Province. (<xref ref-type="bibr" rid="B130">Xiu et al. 2013</xref>). The occurrence of <italic><tp:taxon-name><tp:taxon-name-part taxon-name-part-type="genus" reg="Michelia">Michelia</tp:taxon-name-part> <tp:taxon-name-part taxon-name-part-type="species" reg="fulgens">fulgens</tp:taxon-name-part></tp:taxon-name></italic> in China at about another 20 botanical gardens, arboreta plus college and university campuses (five of which also cultivate <italic><tp:taxon-name><tp:taxon-name-part taxon-name-part-type="genus" reg="Michelia">M.</tp:taxon-name-part> <tp:taxon-name-part taxon-name-part-type="species" reg="foveolata">foveolata</tp:taxon-name-part></tp:taxon-name></italic>!) and at 22 nature reserves, has been noted from a search of the literature by the present authors. Also, three reports mention the wild occurrence of <italic><tp:taxon-name><tp:taxon-name-part taxon-name-part-type="genus" reg="Michelia">Michelia</tp:taxon-name-part> <tp:taxon-name-part taxon-name-part-type="species" reg="fulgens">fulgens</tp:taxon-name-part></tp:taxon-name></italic> at specified locations of 500 m, 700–1000 m and 760–1040 m altitude, which, if it’s correctly identified, are well below that of 1300–1700 m recorded for this species in Magnolias of China. In central Vietnam, Bach Ma National Park near Hue and the 38210 ha Ba Na-Nui Chua Nature Reserve near Da Nang (<xref ref-type="bibr" rid="B2">Anon 2004</xref>), now encompass locations where <italic><tp:taxon-name><tp:taxon-name-part taxon-name-part-type="genus" reg="Michelia">M.</tp:taxon-name-part> <tp:taxon-name-part taxon-name-part-type="species" reg="fulgens">fulgens</tp:taxon-name-part></tp:taxon-name></italic> was collected in the first half of last century, so it possibly still survives in this region in unsubstantiated synonymy as <italic><tp:taxon-name><tp:taxon-name-part taxon-name-part-type="genus" reg="Magnolia">Magnolia</tp:taxon-name-part> <tp:taxon-name-part taxon-name-part-type="species" reg="foveolata">foveolata</tp:taxon-name-part></tp:taxon-name></italic>.</p></tp:treatment-sec><tp:treatment-sec sec-type="Conservation status"><title>Conservation status.</title><p><italic><tp:taxon-name><tp:taxon-name-part taxon-name-part-type="genus" reg="Magnolia">Magnolia</tp:taxon-name-part> <tp:taxon-name-part taxon-name-part-type="species" reg="foveolata">foveolata</tp:taxon-name-part></tp:taxon-name></italic>, including <italic><tp:taxon-name><tp:taxon-name-part taxon-name-part-type="genus" reg="Michelia">Michelia</tp:taxon-name-part> <tp:taxon-name-part taxon-name-part-type="species" reg="fulgens">fulgens</tp:taxon-name-part></tp:taxon-name></italic> and other taxa as synonyms, was assessed for the IUCN Red List of Threatened Species by S. Khela on 25 September 2012 as of Least Concern “as it has a wide distribution in China” but that “more up to date information is needed and its distribution and status in Vietnam is unknown” (<xref ref-type="bibr" rid="B51">IUCN 2026</xref>).</p></tp:treatment-sec><tp:treatment-sec sec-type="Recommendation"><title>Recommendation.</title><p>While <italic><tp:taxon-name><tp:taxon-name-part taxon-name-part-type="genus" reg="Michelia">Michelia</tp:taxon-name-part> <tp:taxon-name-part taxon-name-part-type="species" reg="fulgens">fulgens</tp:taxon-name-part></tp:taxon-name></italic> can be previously seen to be adequately protected in <italic>ex situ</italic> conservation in China and equally so <italic>in situ</italic> within nature reserves in China, its IUCN conservation status as <italic><tp:taxon-name><tp:taxon-name-part taxon-name-part-type="genus" reg="Magnolia">Magnolia</tp:taxon-name-part> <tp:taxon-name-part taxon-name-part-type="species" reg="fulgens">fulgens</tp:taxon-name-part></tp:taxon-name></italic> independent of <italic><tp:taxon-name><tp:taxon-name-part taxon-name-part-type="genus" reg="Michelia">M.</tp:taxon-name-part> <tp:taxon-name-part taxon-name-part-type="species" reg="foveolata">foveolata</tp:taxon-name-part></tp:taxon-name></italic> and the other synonymised species at the IUCN site should be assessed as soon as practical, including any wild populations remaining in Vietnam, particularly in the Ba-na region from where it was first collected and which preceded collections later made in China.</p></tp:treatment-sec><tp:treatment-sec><!--Section generated to contain objects referenced in tp:taxon-treatment.--><fig id="F2" position="float" orientation="portrait"><object-id xmlns:xlink="http://www.w3.org/1999/xlink" content-type="doi" xlink:type="simple">10.3897/phytokeys.277.195893.figures3-4</object-id><object-id xmlns:xlink="http://www.w3.org/1999/xlink" content-type="zenodo_dep_id" xlink:type="simple">21319285</object-id><object-id xmlns:xlink="http://www.w3.org/1999/xlink" content-type="arpha" xlink:type="simple">551E20C3-C87F-504A-8E4B-B875826DC353</object-id><label>Figures 3, 4.</label><caption><p><italic><tp:taxon-name><tp:taxon-name-part taxon-name-part-type="genus" reg="Magnolia">Magnolia</tp:taxon-name-part> <tp:taxon-name-part taxon-name-part-type="species" reg="calcarea">calcarea</tp:taxon-name-part></tp:taxon-name></italic> (<italic><tp:taxon-name><tp:taxon-name-part taxon-name-part-type="genus" reg="Manglietia">Manglietia</tp:taxon-name-part> <tp:taxon-name-part taxon-name-part-type="species" reg="calcarea">calcarea</tp:taxon-name-part></tp:taxon-name></italic>). Expanding new shoot bud and flower bud. Photos taken by the authors at the Arboretum of Guizhou Academy of Forestry, Guiyang, 12 April 2017. © Callaghan &amp; Png (ABA).</p></caption><graphic xmlns:xlink="http://www.w3.org/1999/xlink" xlink:href="phytokeys-277-077_article-195893__-g002.jpg" id="oo_1712338.jpg" position="float" orientation="portrait" xlink:type="simple"><uri content-type="original_file" xlink:type="simple">https://binary.pensoft.net/fig/1712338</uri></graphic></fig></tp:treatment-sec><ref-list><ref id="B28"><mixed-citation xmlns:xlink="http://www.w3.org/1999/xlink" xlink:type="simple">Dandy JE (1930) New <tp:taxon-name><tp:taxon-name-part taxon-name-part-type="tribe">Magnolieae</tp:taxon-name-part></tp:taxon-name> from China and Indo-China. The Journal of Botany: British and Foreign 68(7): 204–214.</mixed-citation></ref><ref id="B57"><mixed-citation xmlns:xlink="http://www.w3.org/1999/xlink" xlink:type="simple">Law YW (1996) <tp:taxon-name><tp:taxon-name-part taxon-name-part-type="family">Magnoliaceae</tp:taxon-name-part></tp:taxon-name>. In: Law YW, Lo HS, Wu YF, Chang BN (Eds) Flora Reipublicae Popularis Sinicae 30(1): <tp:taxon-name><tp:taxon-name-part taxon-name-part-type="division">Angiospermae</tp:taxon-name-part></tp:taxon-name>, <tp:taxon-name><tp:taxon-name-part taxon-name-part-type="class">Dicotyledoneae</tp:taxon-name-part></tp:taxon-name>: <tp:taxon-name><tp:taxon-name-part taxon-name-part-type="family">Menispermaceae</tp:taxon-name-part></tp:taxon-name>, <tp:taxon-name><tp:taxon-name-part taxon-name-part-type="family">Magnoliaceae</tp:taxon-name-part></tp:taxon-name>: 82–198. Science Press, Beijing. [In Chinese] <ext-link xlink:href="http://www.iplant.cn/info/Trib.%20MAGNOLIEAE?t=z" ext-link-type="uri" xlink:type="simple">http://www.iplant.cn/info/Trib.%20MAGNOLIEAE?t=z</ext-link> [accessed from 28 Mar. 2020]</mixed-citation></ref><ref id="B81"><mixed-citation xmlns:xlink="http://www.w3.org/1999/xlink" xlink:type="simple">Liu YH, Zeng QW, Zhou RZ, Xing FW [Eds] (2004) Magnolias of China. Baitong Group. Beijing Science &amp; Technology Press, Beijing. [In Chinese and English]</mixed-citation></ref><ref id="B24"><mixed-citation xmlns:xlink="http://www.w3.org/1999/xlink" xlink:type="simple">Dandy JE (1928b) Two new michelias from Kwangtung. The Journal of Botany: British and Foreign 66(12): 359–361. <ext-link xlink:href="http://archive.bsbi.org.uk/Journal_of_Botany_1928.pdf" ext-link-type="uri" xlink:type="simple">http://archive.bsbi.org.uk/Journal_of_Botany_1928.pdf</ext-link> [accessed 17 Apr. 2020]</mixed-citation></ref><ref id="B15"><mixed-citation xmlns:xlink="http://www.w3.org/1999/xlink" xlink:type="simple">Chen BL, Nooteboom HP (1993) Notes on <tp:taxon-name><tp:taxon-name-part taxon-name-part-type="family">Magnoliaceae</tp:taxon-name-part></tp:taxon-name> III: The <tp:taxon-name><tp:taxon-name-part taxon-name-part-type="family">Magnoliaceae</tp:taxon-name-part></tp:taxon-name> of China. Annals of Missouri Botanical Garden 80(4): 999–1104. <ext-link xlink:href="10.2307/2399942" ext-link-type="doi" xlink:type="simple">https://doi.org/10.2307/2399942</ext-link></mixed-citation></ref><ref id="B129"><mixed-citation xmlns:xlink="http://www.w3.org/1999/xlink" xlink:type="simple">Xing FW, Zeng QW, Chen HF, Wang FG [Eds] (2009) <tp:taxon-name><tp:taxon-name-part taxon-name-part-type="family">Magnoliaceae</tp:taxon-name-part></tp:taxon-name>. In: Landscape Plants of China. Vol. 1: 177–217. Huazhong University of Science and Technology Press, Wuhan. [In Chinese]</mixed-citation></ref><ref id="B38"><mixed-citation xmlns:xlink="http://www.w3.org/1999/xlink" xlink:type="simple">Frodin DG, Govaerts R (1996) World Checklist and Bibliography of <tp:taxon-name><tp:taxon-name-part taxon-name-part-type="family">Magnoliaceae</tp:taxon-name-part></tp:taxon-name>. Information Services Dept., Royal Botanic Gardens, Kew.</mixed-citation></ref><ref id="B63"><mixed-citation xmlns:xlink="http://www.w3.org/1999/xlink" xlink:type="simple">Li J (1997) Some notes on <tp:taxon-name><tp:taxon-name-part taxon-name-part-type="family">Magnoliaceae</tp:taxon-name-part></tp:taxon-name> from China. Acta Botanica Yunnanica 19(2): 131–138. [In Chinese, English subtitle / abstract] <ext-link xlink:href="https://journal.kib.ac.cn/EN/abstract/abstract31371.shtml" ext-link-type="uri" xlink:type="simple">https://journal.kib.ac.cn/EN/abstract/abstract31371.shtml</ext-link> [accessed 25 Oct. 2022]</mixed-citation></ref><ref id="B125"><mixed-citation xmlns:xlink="http://www.w3.org/1999/xlink" xlink:type="simple">Wu ZY, Chen SK (2006) <tp:taxon-name><tp:taxon-name-part taxon-name-part-type="family">Magnoliaceae</tp:taxon-name-part></tp:taxon-name>. In: Flora Yunnanica. Tomus 6 (<tp:taxon-name><tp:taxon-name-part taxon-name-part-type="phylum">Spermatophyta</tp:taxon-name-part></tp:taxon-name>): 1–62. Science Press, Beijing. [In Chinese] <ext-link xlink:href="https://www.biodiversitylibrary.org/page/36698160#page/1" ext-link-type="uri" xlink:type="simple">https://www.biodiversitylibrary.org/page/36698160#page/1</ext-link> [accessed 28 Mar. 2020]</mixed-citation></ref><ref id="B126"><mixed-citation xmlns:xlink="http://www.w3.org/1999/xlink" xlink:type="simple">Xia NH, Liu YH, Nooteboom HP (2008) <tp:taxon-name><tp:taxon-name-part taxon-name-part-type="family">Magnoliaceae</tp:taxon-name-part></tp:taxon-name>. In: Wu ZY, Raven PH, Hong DY (Eds) Flora of China Vol. 7, <tp:taxon-name><tp:taxon-name-part taxon-name-part-type="family">Menispermaceae</tp:taxon-name-part></tp:taxon-name> through <tp:taxon-name><tp:taxon-name-part taxon-name-part-type="family">Capparaceae</tp:taxon-name-part></tp:taxon-name>: 48–91. Science Press, Beijing and Missouri Botanical Garden Press, St. Louis. <ext-link xlink:href="http://flora.huh.harvard.edu/china/mss/volume07/Magnoliaceae.pdf" ext-link-type="uri" xlink:type="simple">http://flora.huh.harvard.edu/china/mss/volume07/Magnoliaceae.pdf</ext-link> [accessed 20 Mar. 2020]</mixed-citation></ref><ref id="B102"><mixed-citation xmlns:xlink="http://www.w3.org/1999/xlink" xlink:type="simple">Sima YK, Lu SG (2009) <tp:taxon-name><tp:taxon-name-part taxon-name-part-type="family">Magnoliaceae</tp:taxon-name-part></tp:taxon-name>. In: Shui YM, Sima YK, Wen J, Chen WH (Eds) Vouchered Flora of Southeast Yunnan, Vol. 1: 16–79. Yunnan Science &amp; Technology Press, Kunming. <ext-link xlink:href="http://www.doc88.com/p-9455111883790.html" ext-link-type="uri" xlink:type="simple">http://www.doc88.com/p-9455111883790.html</ext-link> [accessed 30 Mar. 2020]</mixed-citation></ref><ref id="B101"><mixed-citation xmlns:xlink="http://www.w3.org/1999/xlink" xlink:type="simple">Sima YK (2011) A Taxonomic Revision of the <tp:taxon-name><tp:taxon-name-part taxon-name-part-type="family">Magnoliaceae</tp:taxon-name-part></tp:taxon-name> from China. PhD. Dissertation (Botany). School of Life Science, Yunnan University, Kunming, China. [In Chinese, English subtitle / abstract] <ext-link xlink:href="https://www.doc88.com/p-0408321349844.html" ext-link-type="uri" xlink:type="simple">https://www.doc88.com/p-0408321349844.html</ext-link> [accessed 27 Mar. 2020]</mixed-citation></ref><ref id="B100"><mixed-citation xmlns:xlink="http://www.w3.org/1999/xlink" xlink:type="simple">Sima YK (2001) Some notes on <tp:taxon-name><tp:taxon-name-part taxon-name-part-type="genus">Magnolia</tp:taxon-name-part> <tp:taxon-name-part taxon-name-part-type="infraspecific-rank">subgenus</tp:taxon-name-part> <tp:taxon-name-part taxon-name-part-type="subgenus">Michelia</tp:taxon-name-part></tp:taxon-name> from China. Yunnan Forestry Science and Technology 2001(2): 29–35, 40. [In Chinese, English end title / abstract] <ext-link xlink:href="https://www.doc88.com/p-7744202802175.html" ext-link-type="uri" xlink:type="simple">https://www.doc88.com/p-7744202802175.html</ext-link> [accessed 17 Oct. 2022]</mixed-citation></ref><ref id="B40"><mixed-citation xmlns:xlink="http://www.w3.org/1999/xlink" xlink:type="simple">Govaerts R (2003) World Checklist of <tp:taxon-name><tp:taxon-name-part taxon-name-part-type="family">Magnoliaceae</tp:taxon-name-part></tp:taxon-name> (online). Facilitated by the Royal Botanic Gardens, Kew. <ext-link xlink:href="https://wcsp.science.kew.org/" ext-link-type="uri" xlink:type="simple">https://wcsp.science.kew.org/</ext-link> [accessed 12 Oct. 2022]</mixed-citation></ref><ref id="B133"><mixed-citation xmlns:xlink="http://www.w3.org/1999/xlink" xlink:type="simple">Yang KM, Chen XL, Gong X, Wang YL [Eds] (2016) Ex Situ Cultivated Flora of China (<tp:taxon-name><tp:taxon-name-part taxon-name-part-type="family">Magnoliaceae</tp:taxon-name-part></tp:taxon-name>). Science Press, Beijing. [In Chinese, English subtitle]</mixed-citation></ref><ref id="B65"><mixed-citation xmlns:xlink="http://www.w3.org/1999/xlink" xlink:type="simple">Li JJ (2021) Analysis of Genetic Relationship of <tp:taxon-name><tp:taxon-name-part taxon-name-part-type="family">Magnoliaceae</tp:taxon-name-part></tp:taxon-name> Based on ISSR. Master’s Thesis (Agronomy), Central South University of Forestry and Technology, Changsha, Hunan. [In Chinese, English subtitle / abstract] <ext-link xlink:href="https://www.doc88.com/p-14787848196166.html" ext-link-type="uri" xlink:type="simple">https://www.doc88.com/p-14787848196166.html</ext-link> [accessed 15 Nov. 2022]</mixed-citation></ref><ref id="B117"><mixed-citation xmlns:xlink="http://www.w3.org/1999/xlink" xlink:type="simple">Wang M, Peng JQ, Cao JW, Cao FX, Li JJ, Xue C, Wu Y (2020) Studies on genetic diversity of 48 wild species of <tp:taxon-name><tp:taxon-name-part taxon-name-part-type="family">Magnoliaceae</tp:taxon-name-part></tp:taxon-name> in Yunnan. Journal of Tropical and Subtropical Botany 28(3): 277–284. [In Chinese, English subtitle / abstract] <ext-link xlink:href="10.11926/jtsb.4161" ext-link-type="doi" xlink:type="simple">https://doi.org/10.11926/jtsb.4161</ext-link></mixed-citation></ref><ref id="B64"><mixed-citation xmlns:xlink="http://www.w3.org/1999/xlink" xlink:type="simple">Li J (2013) Analysis of Genetic Diversity of 21 Kinds of <tp:taxon-name><tp:taxon-name-part taxon-name-part-type="family">Magnoliaceae</tp:taxon-name-part></tp:taxon-name> Evergreen Plants. Master’s Thesis (Garden Plants and Ornamental Horticulture), Henan Agricultural University, Zhengzhou. [In Chinese, English end title / abstract] <ext-link xlink:href="http://www.doc88.com/p-6863728673512.html" ext-link-type="uri" xlink:type="simple">http://www.doc88.com/p-6863728673512.html</ext-link> [accessed 30 Mar. 2020]</mixed-citation></ref><ref id="B130"><mixed-citation xmlns:xlink="http://www.w3.org/1999/xlink" xlink:type="simple">Xiu XJ, He XY, Lin JX, Jiang CN, Huang YF (2013) Growth performance of 20 species of <italic><tp:taxon-name><tp:taxon-name-part taxon-name-part-type="genus">Michelia</tp:taxon-name-part></tp:taxon-name></italic> in Zhongshan Arboretum from Guangdong, China. Subtropical Plant Science 42(4): 342–344. [In Chinese]. [<italic><tp:taxon-name><tp:taxon-name-part taxon-name-part-type="genus">Michelia</tp:taxon-name-part> <tp:taxon-name-part taxon-name-part-type="species">fulgens</tp:taxon-name-part></tp:taxon-name></italic>, Table 1 page 343]. <ext-link xlink:href="10.3969/j.issn.1009-7791.2013.04.014" ext-link-type="doi" xlink:type="simple">https://doi.org/10.3969/j.issn.1009-7791.2013.04.014</ext-link></mixed-citation></ref><ref id="B2"><mixed-citation xmlns:xlink="http://www.w3.org/1999/xlink" xlink:type="simple">Anon (2004) Sourcebook of Existing and Proposed Protected Areas in Vietnam, Second Edition. Birdlife International in Indochina and the Forest Inventory and Planning Institute of the Vietnamese Ministry of Agriculture and Rural Development (MARD). Ba Na Nui Chua Nature Reserve: <ext-link xlink:href="https://thiennhienviet.org.vn/sourcebook/pdf/1%20South%20Central%20Coast/Ba%20Na-Nui%20Chua.pdf" ext-link-type="uri" xlink:type="simple">https://thiennhienviet.org.vn/sourcebook/pdf/1%20South%20Central%20Coast/Ba%20Na-Nui%20Chua.pdf</ext-link> Na Hang Proposed Nature Reserve: <ext-link xlink:href="https://thiennhienviet.org.vn/sourcebook/pdf/2%20north%20east/Na%20Hang.pdf" ext-link-type="uri" xlink:type="simple">https://thiennhienviet.org.vn/sourcebook/pdf/2%20north%20east/Na%20Hang.pdf</ext-link> [both accessed 23 Mar. 2026]</mixed-citation></ref><ref id="B51"><mixed-citation xmlns:xlink="http://www.w3.org/1999/xlink" xlink:type="simple">IUCN (2026) The IUCN Red List of Threatened Species. Version 2025-2. International Union for the Conservation of Nature and Natural Resources. Gland, Switzerland and Cambridge, UK. <ext-link xlink:href="https://www.iucnredlist.org/species/193957/2292193" ext-link-type="uri" xlink:type="simple">https://www.iucnredlist.org/species/193957/2292193</ext-link> [accessed 5 Feb. 2026]</mixed-citation></ref></ref-list></tp:taxon-treatment>
