# Supplementary material for: If these aren’t genuine species, what are? An analysis of heterotypic synonyms contributes to 19 new names and 20 new combinations in Magnolia (Magnoliaceae). Part 2: New combinations
Source: PhytoKeys. 2026 Jul 10;277:77–151. doi: 10.3897/phytokeys.277.195893 (PMC13379712; doi:10.3897/phytokeys.277.195893)
Supplement: XML Treatment for Magnolia glaberrima [file phytokeys.277.195893-treatment10.xml]

<!DOCTYPE tp:taxon-treatment
  PUBLIC "-//TaxonX//DTD Taxonomic Treatment Publishing DTD v0 20100105//EN" "tax-treatment-NSO.dtd">
<tp:taxon-treatment xmlns:tp="http://www.plazi.org/taxpub"><tp:treatment-meta><kwd-group><label>Taxon classification</label><kwd>
                <named-content content-type="kingdom">Plantae</named-content>
              </kwd><kwd>
                <named-content content-type="order">Magnoliales</named-content>
              </kwd><kwd>
                <named-content content-type="family">Magnoliaceae</named-content>
              </kwd></kwd-group><mixed-citation publication-type="journal"><person-group><name><surname>Callaghan</surname><given-names>Christopher B.</given-names></name><name><surname>Png</surname><given-names>Siak K.</given-names></name></person-group><article-title>If these aren’t genuine species, what are? An analysis of heterotypic synonyms contributes to 19 new names and 20 new combinations in <italic><tp:taxon-name><tp:taxon-name-part taxon-name-part-type="genus" reg="Magnolia">Magnolia</tp:taxon-name-part></tp:taxon-name></italic> (<tp:taxon-name><tp:taxon-name-part taxon-name-part-type="family" reg="Magnoliaceae">Magnoliaceae</tp:taxon-name-part></tp:taxon-name>). Part 2: New combinations</article-title><source>PhytoKeys</source><day>10</day><month>07</month><year>2026</year><volume>277</volume><fpage>77</fpage><lpage>151</lpage><pub-id pub-id-type="doi">10.3897/phytokeys.277.195893</pub-id></mixed-citation></tp:treatment-meta><tp:nomenclature><tp:taxon-name><object-id xmlns:xlink="http://www.w3.org/1999/xlink" content-type="arpha" xlink:type="simple">0DC8E614-8D59-5F63-8A15-17CC6551C145</object-id>
                    		<tp:taxon-name-part taxon-name-part-type="genus" reg="Magnolia">Magnolia</tp:taxon-name-part> <tp:taxon-name-part taxon-name-part-type="species" reg="glaberrima">glaberrima</tp:taxon-name-part>
                    	
                    		<object-id xmlns:xlink="http://www.w3.org/1999/xlink" content-type="ipni" xlink:type="simple">urn:lsid:ipni.org:names:77383104-1</object-id>
                    	</tp:taxon-name><tp:taxon-authority>(Hung T. Chang) C.B. Callaghan &amp; S.K. Png</tp:taxon-authority><tp:taxon-status xmlns:xlink="http://www.w3.org/1999/xlink" xlink:type="simple">comb. nov.</tp:taxon-status><xref ref-type="table" rid="T12">Table 12</xref><tp:nomenclature-citation-list><tp:nomenclature-citation><tp:taxon-name><tp:taxon-name-part taxon-name-part-type="genus" reg="Michelia">Michelia</tp:taxon-name-part> <tp:taxon-name-part taxon-name-part-type="species" reg="glaberrima">glaberrima</tp:taxon-name-part></tp:taxon-name><comment> Hung T. Chang, Acta Scientiarum Naturalium Universitatis Sunyatseni 1961(1): 56 (<xref ref-type="bibr" rid="B13">Chang 1961</xref>). <bold>[Basionym]</bold>.</comment></tp:nomenclature-citation><tp:nomenclature-citation><tp:taxon-name><tp:taxon-name-part taxon-name-part-type="genus" reg="Michelia">Michelia</tp:taxon-name-part> <tp:taxon-name-part taxon-name-part-type="species" reg="chapensis">chapensis</tp:taxon-name-part></tp:taxon-name><comment> Dandy, in Annals of Missouri Botanical Garden: 1079 (<xref ref-type="bibr" rid="B15">Chen and Nooteboom 1993</xref>), World Checklist and Bibliography of <tp:taxon-name><tp:taxon-name-part taxon-name-part-type="family" reg="Magnoliaceae">Magnoliaceae</tp:taxon-name-part></tp:taxon-name>: 55 (<xref ref-type="bibr" rid="B38">Frodin and Govaerts 1996</xref>), Flora Yunnanica. Tomus 6 (<tp:taxon-name><tp:taxon-name-part taxon-name-part-type="phylum" reg="Spermatophyta">Spermatophyta</tp:taxon-name-part></tp:taxon-name>): 48 (<xref ref-type="bibr" rid="B125">Wu and Chen 2006</xref>), Flora of China Vol. 7: 88 (<xref ref-type="bibr" rid="B126">Xia et al. 2008</xref>), Vouchered Flora of Southeast Yunnan, Vol. 1: 51 (<xref ref-type="bibr" rid="B102">Sima and Lu 2009</xref>), A Taxonomic Revision of the <tp:taxon-name><tp:taxon-name-part taxon-name-part-type="family" reg="Magnoliaceae">Magnoliaceae</tp:taxon-name-part></tp:taxon-name> from China: 248 (<xref ref-type="bibr" rid="B101">Sima 2011</xref>) and <tp:taxon-name><tp:taxon-name-part taxon-name-part-type="family" reg="Magnoliaceae">Magnoliaceae</tp:taxon-name-part></tp:taxon-name> Plants of Guizhou: 180 (Deng and Yang 2015), each p.p. quoad syn. <tp:taxon-name><tp:taxon-name-part taxon-name-part-type="genus" reg="Michelia">Michelia</tp:taxon-name-part> <tp:taxon-name-part taxon-name-part-type="species" reg="glaberrima">glaberrima</tp:taxon-name-part></tp:taxon-name> Hung T. Chang.</comment></tp:nomenclature-citation><tp:nomenclature-citation><tp:taxon-name><tp:taxon-name-part taxon-name-part-type="genus" reg="Magnolia">Magnolia</tp:taxon-name-part> <tp:taxon-name-part taxon-name-part-type="species" reg="chapensis">chapensis</tp:taxon-name-part></tp:taxon-name><comment> (Dandy) Sima, in Yunnan Forestry Science and Technology 2001(2): 29 (<xref ref-type="bibr" rid="B100">Sima 2001</xref>), and online at World Checklist of <tp:taxon-name><tp:taxon-name-part taxon-name-part-type="family" reg="Magnoliaceae">Magnoliaceae</tp:taxon-name-part></tp:taxon-name> (<xref ref-type="bibr" rid="B40">Govaerts 2003</xref>), both p.p. quoad syn. <tp:taxon-name><tp:taxon-name-part taxon-name-part-type="genus" reg="Michelia">Michelia</tp:taxon-name-part> <tp:taxon-name-part taxon-name-part-type="species" reg="glaberrima">glaberrima</tp:taxon-name-part></tp:taxon-name> Hung T. Chang.</comment></tp:nomenclature-citation></tp:nomenclature-citation-list></tp:nomenclature><tp:treatment-sec sec-type="Present Chinese name"><title>Present Chinese name.</title><p>秃含笑 meaning “bald michelia”.</p></tp:treatment-sec><tp:treatment-sec sec-type="Proposed Chinese name"><title>Proposed Chinese name.</title><p>中国秃木兰 meaning “Chinese bald magnolia”.</p></tp:treatment-sec><tp:treatment-sec sec-type="Type"><title>Type.</title><p>China. <bold>Kwangtung (= Guangdong) Province</bold> • Hwei-ji (= Huaiji) County, Waitsap District, Dang Shan, near Shiliu-bao village, 10 Sept. 1933, <italic>Tsang Wai-tak 22753</italic>. holotype (incorrectly labelled for Guangxi): <named-content xmlns:xlink="http://www.w3.org/1999/xlink" content-type="dwc:institutional_code" xlink:title="Zhongshan (Sun Yatsen) University" xlink:href="https://scientific-collections.gbif.org/institution/27fb9d75-becb-415c-b8d3-7f8061c46fbc" xlink:type="simple">SYS</named-content> sys00050932 n.v. <bold>ibid</bold>. • Tong Shan, along Kwangtung border, Waitsap District, near Sap-luk Po village, fairly common, silt, sandy soils, thickets, 2.74 m shrub, 10 Sept. 1933, fr, <italic>Tsang Wai-tak 22753</italic>. isotypes: <abbrev xmlns:xlink="http://www.w3.org/1999/xlink" content-type="institution" xlink:title="Herbarium of the Arnold Arboretum (Harvard University Herbaria), Harvard University, Cambridge, Massachusetts, U.S.A" xlink:type="simple">A</abbrev> 00936592! <abbrev xmlns:xlink="http://www.w3.org/1999/xlink" content-type="institution" xlink:title="Department of Taxonomy Herbarium, South China Institute of Botany (SCBI), Chinese Academy of Sciences, Tianhe District, Guangzhou, Guangdong, China" xlink:type="simple">IBSC</abbrev> 0053160 n.v. <abbrev xmlns:xlink="http://www.w3.org/1999/xlink" content-type="institution" xlink:title="Vascular Plants Herbarium, Komarov Botanical Institute of the Russian Academy of Sciences, Saint Petersburg, Russia" xlink:type="simple">LE</abbrev> 01013056!</p><p>Specimen images below accessed 20 Mar. 2019:</p><p>isotype (<abbrev xmlns:xlink="http://www.w3.org/1999/xlink" content-type="institution" xlink:title="Herbarium of the Arnold Arboretum (Harvard University Herbaria), Harvard University, Cambridge, Massachusetts, U.S.A" xlink:type="simple">A</abbrev> ex-<abbrev xmlns:xlink="http://www.w3.org/1999/xlink" content-type="institution" xlink:title="Herbarium of Lingnan Natural History Survey and Museum, Lingnan University, Canton (Guangzhou), Guangdong, China. (transferred to SYS)" xlink:type="simple">LU</abbrev>): <ext-link xmlns:xlink="http://www.w3.org/1999/xlink" xlink:href="https://kiki.huh.harvard.edu/databases/specimen_search.php?mode=details&amp;id=1299275" ext-link-type="uri" xlink:type="simple">https://kiki.huh.harvard.edu/databases/specimen_search.php?mode=details&amp;id=1299275</ext-link></p><p>isotype (<abbrev xmlns:xlink="http://www.w3.org/1999/xlink" content-type="institution" xlink:title="Vascular Plants Herbarium, Komarov Botanical Institute of the Russian Academy of Sciences, Saint Petersburg, Russia" xlink:type="simple">LE</abbrev>): <ext-link xmlns:xlink="http://www.w3.org/1999/xlink" xlink:href="https://en.herbariumle.ru/?t=occ&amp;id=23642&amp;rid=image_0052677" ext-link-type="uri" xlink:type="simple">https://en.herbariumle.ru/?t=occ&amp;id=23642&amp;rid=image_0052677</ext-link></p></tp:treatment-sec><tp:treatment-sec sec-type="Note 1"><title>Note 1.</title><p><italic><tp:taxon-name><tp:taxon-name-part taxon-name-part-type="genus" reg="Michelia">Michelia</tp:taxon-name-part> <tp:taxon-name-part taxon-name-part-type="species" reg="glaberrima">glaberrima</tp:taxon-name-part></tp:taxon-name></italic> was noted as “essentially the same” as <italic><tp:taxon-name><tp:taxon-name-part taxon-name-part-type="genus" reg="Michelia">M.</tp:taxon-name-part> <tp:taxon-name-part taxon-name-part-type="species" reg="chapensis">chapensis</tp:taxon-name-part></tp:taxon-name></italic> Dandy in <xref ref-type="bibr" rid="B15">Chen and Nooteboom (1993)</xref> and consequently reduced as a synonym of that species, as it has since been treated by the authors recorded in the above synonymy. However, <italic><tp:taxon-name><tp:taxon-name-part taxon-name-part-type="genus" reg="Michelia">M.</tp:taxon-name-part> <tp:taxon-name-part taxon-name-part-type="species" reg="glaberrima">glaberrima</tp:taxon-name-part></tp:taxon-name></italic> may be differentiated from <italic><tp:taxon-name><tp:taxon-name-part taxon-name-part-type="genus" reg="Michelia">M.</tp:taxon-name-part> <tp:taxon-name-part taxon-name-part-type="species" reg="chapensis">chapensis</tp:taxon-name-part></tp:taxon-name></italic> by the morphological features listed in Table <xref ref-type="table" rid="T12">12</xref>. Also, the distribution of the two species is markedly different, <italic><tp:taxon-name><tp:taxon-name-part taxon-name-part-type="genus" reg="Michelia">Michelia</tp:taxon-name-part> <tp:taxon-name-part taxon-name-part-type="species" reg="glaberrima">glaberrima</tp:taxon-name-part></tp:taxon-name></italic> occurring only at the two known localities in Huaiji County, Guangdong, while <italic><tp:taxon-name><tp:taxon-name-part taxon-name-part-type="genus" reg="Michelia">M.</tp:taxon-name-part> <tp:taxon-name-part taxon-name-part-type="species" reg="chapensis">chapensis</tp:taxon-name-part></tp:taxon-name></italic> is recorded as more widely distributed in S Jiangxi, N &amp; E Guangxi, W Hunan, N Guangdong and also in Vietnam, although this is inflated somewhat by the inclusion of the numerous synonyms mentioned in Note 2. <italic><tp:taxon-name><tp:taxon-name-part taxon-name-part-type="genus" reg="Michelia">Michelia</tp:taxon-name-part> <tp:taxon-name-part taxon-name-part-type="species" reg="glaberrima">glaberrima</tp:taxon-name-part></tp:taxon-name></italic> is evidently an independent species, and is discounted as a synonym of both <italic><tp:taxon-name><tp:taxon-name-part taxon-name-part-type="genus" reg="Michelia">Michelia</tp:taxon-name-part> <tp:taxon-name-part taxon-name-part-type="species" reg="skinneriana">skinneriana</tp:taxon-name-part></tp:taxon-name></italic> and <italic><tp:taxon-name><tp:taxon-name-part taxon-name-part-type="genus" reg="Michelia">M.</tp:taxon-name-part> <tp:taxon-name-part taxon-name-part-type="species" reg="figo">figo</tp:taxon-name-part></tp:taxon-name></italic> in Chang’s diagnosis distinguishing it from these species due to being “easily recognised by its absolutely glabrous branches and leaves, and longer petioles”.</p><table-wrap id="T12" position="float" orientation="portrait"><label>Table 12.</label><caption><p>The <bold>17 presently known</bold> differentiating features between <italic><tp:taxon-name><tp:taxon-name-part taxon-name-part-type="genus" reg="Michelia">Michelia</tp:taxon-name-part> <tp:taxon-name-part taxon-name-part-type="species" reg="glaberrima">glaberrima</tp:taxon-name-part></tp:taxon-name></italic> Hung T. Chang and <italic><tp:taxon-name><tp:taxon-name-part taxon-name-part-type="genus" reg="Michelia">Michelia</tp:taxon-name-part> <tp:taxon-name-part taxon-name-part-type="species" reg="chapensis">chapensis</tp:taxon-name-part></tp:taxon-name></italic> Dandy.</p></caption><table><tbody><tr><th rowspan="1" colspan="1">
                      <bold>Plant feature</bold>
                    </th><th rowspan="1" colspan="1">
                      <bold>
                        <italic>
                          <tp:taxon-name><tp:taxon-name-part taxon-name-part-type="genus" reg="Michelia">Michelia</tp:taxon-name-part> <tp:taxon-name-part taxon-name-part-type="species" reg="glaberrima">glaberrima</tp:taxon-name-part></tp:taxon-name>
                        </italic>
                      </bold>
                    </th><th rowspan="1" colspan="1">
                      <bold>
                        <italic>
                          <tp:taxon-name><tp:taxon-name-part taxon-name-part-type="genus" reg="Michelia">Michelia</tp:taxon-name-part> <tp:taxon-name-part taxon-name-part-type="species" reg="chapensis">chapensis</tp:taxon-name-part></tp:taxon-name>
                        </italic>
                      </bold>
                    </th></tr><tr><td rowspan="1" colspan="1">
                      <bold>life form</bold>
                    </td><td rowspan="1" colspan="1">
                      <bold>2–3 m shrub, with many congested terminal twigs</bold>
                    </td><td rowspan="1" colspan="1">
                      <bold>large-sized tree to 30 m height<sup>1,2</sup></bold>
                    </td></tr><tr><td rowspan="1" colspan="1">leaf shape</td><td rowspan="1" colspan="1">oblong.</td><td rowspan="1" colspan="1">obovate, narrowly obovate or oblong-obovate<bold><sup>2</sup></bold></td></tr><tr><td rowspan="1" colspan="1">
                      <bold>leaf dimensions</bold>
                    </td><td rowspan="1" colspan="1"><bold>7–10 × 3–4 c</bold>m</td><td rowspan="1" colspan="1">
                      <bold>6.5–15 × 3.5–6.5 cm<sup>2</sup></bold>
                    </td></tr><tr><td rowspan="1" colspan="1">leaf apex</td><td rowspan="1" colspan="1">sub-acute or obtuse-acute</td><td rowspan="1" colspan="1">abruptly narrow short-acuminate or short acuminate with obtuse mucro</td></tr><tr><td rowspan="1" colspan="1">leaf texture</td><td rowspan="1" colspan="1">leathery.</td><td rowspan="1" colspan="1">thinly leathery<bold><sup>2</sup></bold></td></tr><tr><td rowspan="1" colspan="1">
                      <bold>lateral leaf vein pairs</bold>
                    </td><td rowspan="1" colspan="1">
                      <bold>8–10</bold>
                    </td><td rowspan="1" colspan="1">
                      <bold>10–15</bold>
                    </td></tr><tr><td rowspan="1" colspan="1">
                      <bold>reticulate leaf veins</bold>
                    </td><td rowspan="1" colspan="1">
                      <bold>prominent both surfaces</bold>
                    </td><td rowspan="1" colspan="1">
                      <bold>prominent only below</bold>
                    </td></tr><tr><td rowspan="1" colspan="1">
                      <bold>petiole length</bold>
                    </td><td rowspan="1" colspan="1">
                      <bold>0.8–1.5 cm</bold>
                    </td><td rowspan="1" colspan="1">
                      <bold>1.5–2.5 cm<sup>1</sup></bold>
                    </td></tr><tr><td rowspan="1" colspan="1">gynophore length</td><td rowspan="1" colspan="1">10 mm</td><td rowspan="1" colspan="1">ca. 7 mm<bold><sup>1</sup></bold></td></tr><tr><td rowspan="1" colspan="1">gynophore indumentum</td><td rowspan="1" colspan="1">puberulus.</td><td rowspan="1" colspan="1">densely appressed puberulent<bold><sup>2</sup></bold></td></tr><tr><td rowspan="1" colspan="1">
                      <bold>fruit peduncle length</bold>
                    </td><td rowspan="1" colspan="1">
                      <bold>3–5 mm</bold>
                    </td><td rowspan="1" colspan="1">
                      <bold>ca. 20 mm<sup>1</sup></bold>
                    </td></tr><tr><td rowspan="1" colspan="1">
                      <bold>fruit aggregate length</bold>
                    </td><td rowspan="1" colspan="1">
                      <bold>3–4 cm</bold>
                    </td><td rowspan="1" colspan="1">
                      <bold>ca. 10 cm</bold>
                    </td></tr><tr><td rowspan="1" colspan="1">mature carpels shape</td><td rowspan="1" colspan="1">compressed ellipsoid</td><td rowspan="1" colspan="1">ellipsoid or ovoid<bold><sup>2</sup></bold></td></tr><tr><td rowspan="1" colspan="1">
                      <bold>mature carpels size</bold>
                    </td><td rowspan="1" colspan="1">
                      <bold>1.6 × 1 cm</bold>
                    </td><td rowspan="1" colspan="1">
                      <bold>1–1.5 × 1 cm<sup>1</sup></bold>
                    </td></tr><tr><td rowspan="1" colspan="1">seed shape</td><td rowspan="1" colspan="1">sub-ovoid</td><td rowspan="1" colspan="1">ovoid or oblong ovoid<bold><sup>1</sup></bold></td></tr><tr><td rowspan="1" colspan="1">seed dimensions</td><td rowspan="1" colspan="1">6 mm long</td><td rowspan="1" colspan="1">10 × 6 mm<bold><sup>1</sup></bold></td></tr><tr><td rowspan="1" colspan="1">region of distribution in Guangdong Province</td><td rowspan="1" colspan="1">western Guangdong near Guangxi border</td><td rowspan="1" colspan="1">northern Guangdong<sup>2</sup></td></tr></tbody></table><table-wrap-foot><fn><p>Note: The listed features of <italic><tp:taxon-name><tp:taxon-name-part taxon-name-part-type="genus" reg="Michelia">Michelia</tp:taxon-name-part> <tp:taxon-name-part taxon-name-part-type="species" reg="glaberrima">glaberrima</tp:taxon-name-part></tp:taxon-name></italic> are from <xref ref-type="bibr" rid="B13">Chang (1961</xref>: 56), who records the flowers as unseen. Those of <italic><tp:taxon-name><tp:taxon-name-part taxon-name-part-type="genus" reg="Michelia">Michelia</tp:taxon-name-part> <tp:taxon-name-part taxon-name-part-type="species" reg="chapensis">chapensis</tp:taxon-name-part></tp:taxon-name></italic> are from <xref ref-type="bibr" rid="B27">Dandy (1929b</xref>: 223), supplemented by <xref ref-type="bibr" rid="B57">Law (1996</xref>: 170)<sup>1</sup>, <xref ref-type="bibr" rid="B81">Liu et al. (2004</xref>: 232)<sup>2</sup> and <xref ref-type="bibr" rid="B133">Yang et al. (2016</xref>: 244)<sup>3</sup>.</p></fn></table-wrap-foot></table-wrap></tp:treatment-sec><tp:treatment-sec sec-type="Note 2"><title>Note 2.</title><p>The 3 metre tall <italic><tp:taxon-name><tp:taxon-name-part taxon-name-part-type="genus" reg="Michelia">Michelia</tp:taxon-name-part> <tp:taxon-name-part taxon-name-part-type="species" reg="glaberrima">glaberrima</tp:taxon-name-part></tp:taxon-name></italic> also does not key out with the original descriptions for the 26 m tall <italic><tp:taxon-name><tp:taxon-name-part taxon-name-part-type="genus" reg="Michelia">M.</tp:taxon-name-part> <tp:taxon-name-part taxon-name-part-type="species" reg="brachyandra">brachyandra</tp:taxon-name-part></tp:taxon-name></italic> B.L. Chen &amp; S.C. Yang from Yunnan with leaves to 12 × 5.3 cm, the 23 m tall <italic><tp:taxon-name><tp:taxon-name-part taxon-name-part-type="genus" reg="Michelia">M.</tp:taxon-name-part> <tp:taxon-name-part taxon-name-part-type="species" reg="chartacea">chartacea</tp:taxon-name-part></tp:taxon-name></italic> from Yunnan with 10.5–28 cm long aggregate fruits, the Vietnamese occurring <italic><tp:taxon-name><tp:taxon-name-part taxon-name-part-type="genus" reg="Michelia">M.</tp:taxon-name-part> <tp:taxon-name-part taxon-name-part-type="species" reg="constricta">constricta</tp:taxon-name-part></tp:taxon-name></italic> Dandy with papery-textured leaves to 11 × 5.5 cm, the 25 m tall <italic><tp:taxon-name><tp:taxon-name-part taxon-name-part-type="genus" reg="Michelia">M.</tp:taxon-name-part> <tp:taxon-name-part taxon-name-part-type="species" reg="microcarpa">microcarpa</tp:taxon-name-part></tp:taxon-name></italic> B.L. Chen &amp; S.C. Yang from Yunnan with leaves to 13.7 × 4.2 cm, or the 10 m tall <italic><tp:taxon-name><tp:taxon-name-part taxon-name-part-type="genus" reg="Michelia">M.</tp:taxon-name-part> <tp:taxon-name-part taxon-name-part-type="species" reg="tsoi">tsoi</tp:taxon-name-part></tp:taxon-name></italic> Dandy from Guangdong with leaves to 12 × 5.5 cm, all with whom it shares synonymy under <italic><tp:taxon-name><tp:taxon-name-part taxon-name-part-type="genus" reg="Michelia">M.</tp:taxon-name-part> <tp:taxon-name-part taxon-name-part-type="species" reg="chapensis">chapensis</tp:taxon-name-part></tp:taxon-name></italic> Dandy in Flora of China. In view of the substantiation of <italic><tp:taxon-name><tp:taxon-name-part taxon-name-part-type="genus" reg="Michelia">Michelia</tp:taxon-name-part> <tp:taxon-name-part taxon-name-part-type="species" reg="glaberrima">glaberrima</tp:taxon-name-part></tp:taxon-name></italic> as a genuine species, it is resurrected and transferred to <italic><tp:taxon-name><tp:taxon-name-part taxon-name-part-type="genus" reg="Magnolia">Magnolia</tp:taxon-name-part></tp:taxon-name></italic>.</p></tp:treatment-sec><tp:treatment-sec sec-type="Note 3"><title>Note 3.</title><p>As far as can be ascertained, there were no further collections of <italic><tp:taxon-name><tp:taxon-name-part taxon-name-part-type="genus" reg="Michelia">Michelia</tp:taxon-name-part> <tp:taxon-name-part taxon-name-part-type="species" reg="glaberrima">glaberrima</tp:taxon-name-part></tp:taxon-name></italic> made in the 60 years from its initial collection in 1933 through to its being named in 1961 and subsequently subsumed as a synonym of <italic><tp:taxon-name><tp:taxon-name-part taxon-name-part-type="genus" reg="Michelia">M.</tp:taxon-name-part> <tp:taxon-name-part taxon-name-part-type="species" reg="chapensis">chapensis</tp:taxon-name-part></tp:taxon-name></italic> in 1993, or any collections made since then. This, despite the fact that it occurs (or occurred?) only a few hours away from the world’s premier site of <tp:taxon-name><tp:taxon-name-part taxon-name-part-type="family" reg="Magnoliaceae">Magnoliaceae</tp:taxon-name-part></tp:taxon-name> conservation at South China Botanical Garden founded in 1929. Perhaps <italic><tp:taxon-name><tp:taxon-name-part taxon-name-part-type="genus" reg="Michelia">M.</tp:taxon-name-part> <tp:taxon-name-part taxon-name-part-type="species" reg="glaberrima">glaberrima</tp:taxon-name-part></tp:taxon-name></italic> could not be relocated because while the type specimens were collected in Guangdong close to the Guangxi border, their labels are captioned the 3<sup>rd</sup> Kwangsi Expedition, possibly leading to the assumption they were collected in Guangxi.</p></tp:treatment-sec><tp:treatment-sec sec-type="Conservation status and recommendation"><title>Conservation status and recommendation.</title><p>The conservation status of <italic><tp:taxon-name><tp:taxon-name-part taxon-name-part-type="genus" reg="Michelia">Michelia</tp:taxon-name-part> <tp:taxon-name-part taxon-name-part-type="species" reg="chapensis">chapensis</tp:taxon-name-part></tp:taxon-name></italic> was noted as Rare in the 1997 IUCN Red List of Threatened Plants (<xref ref-type="bibr" rid="B116">Walter and Gillett 1998</xref>: 388), and was last assessed in 2014 as Least Concern (<xref ref-type="bibr" rid="B51">IUCN 2026</xref>). Being a synonym of that species for the past 33 years has resulted in there being no known independent assessments by Chinese authorities or the IUCN of how <italic><tp:taxon-name><tp:taxon-name-part taxon-name-part-type="genus" reg="Michelia">Michelia</tp:taxon-name-part> <tp:taxon-name-part taxon-name-part-type="species" reg="glaberrima">glaberrima</tp:taxon-name-part></tp:taxon-name></italic> (now <italic><tp:taxon-name><tp:taxon-name-part taxon-name-part-type="genus" reg="Magnolia">Magnolia</tp:taxon-name-part> <tp:taxon-name-part taxon-name-part-type="species" reg="glaberrima">glaberrima</tp:taxon-name-part></tp:taxon-name></italic>) has fared in the wild during this period of time, or whether it even still exists in its two recorded localities in China’s most populous province, a situation which needs to be rectified at the earliest opportunity! The residents of the two villages mentioned for the type specimens that were collected on Tong Shan and Dang Shan mountains may hold the clue to its fate.</p></tp:treatment-sec><ref-list><ref id="B13"><mixed-citation xmlns:xlink="http://www.w3.org/1999/xlink" xlink:type="simple">Chang HT (1961) Notulae Plantarum Austro-Sinicarum III. Acta Scientiarum Naturalium Universitatis Sunyatseni 1961(1): 53–56. [Chinese and Latin descriptions of new taxa]</mixed-citation></ref><ref id="B27"><mixed-citation xmlns:xlink="http://www.w3.org/1999/xlink" xlink:type="simple">Dandy JE (1929b) Three new michelias from Indo-China. The Journal of Botany: British and Foreign 67(8): 222–224. <ext-link xlink:href="http://archive.bsbi.org.uk/Journal_of_Botany_1929.pdf" ext-link-type="uri" xlink:type="simple">http://archive.bsbi.org.uk/Journal_of_Botany_1929.pdf</ext-link> [accessed 17 Apr. 2020]</mixed-citation></ref><ref id="B57"><mixed-citation xmlns:xlink="http://www.w3.org/1999/xlink" xlink:type="simple">Law YW (1996) <tp:taxon-name><tp:taxon-name-part taxon-name-part-type="family">Magnoliaceae</tp:taxon-name-part></tp:taxon-name>. In: Law YW, Lo HS, Wu YF, Chang BN (Eds) Flora Reipublicae Popularis Sinicae 30(1): <tp:taxon-name><tp:taxon-name-part taxon-name-part-type="division">Angiospermae</tp:taxon-name-part></tp:taxon-name>, <tp:taxon-name><tp:taxon-name-part taxon-name-part-type="class">Dicotyledoneae</tp:taxon-name-part></tp:taxon-name>: <tp:taxon-name><tp:taxon-name-part taxon-name-part-type="family">Menispermaceae</tp:taxon-name-part></tp:taxon-name>, <tp:taxon-name><tp:taxon-name-part taxon-name-part-type="family">Magnoliaceae</tp:taxon-name-part></tp:taxon-name>: 82–198. Science Press, Beijing. [In Chinese] <ext-link xlink:href="http://www.iplant.cn/info/Trib.%20MAGNOLIEAE?t=z" ext-link-type="uri" xlink:type="simple">http://www.iplant.cn/info/Trib.%20MAGNOLIEAE?t=z</ext-link> [accessed from 28 Mar. 2020]</mixed-citation></ref><ref id="B81"><mixed-citation xmlns:xlink="http://www.w3.org/1999/xlink" xlink:type="simple">Liu YH, Zeng QW, Zhou RZ, Xing FW [Eds] (2004) Magnolias of China. Baitong Group. Beijing Science &amp; Technology Press, Beijing. [In Chinese and English]</mixed-citation></ref><ref id="B133"><mixed-citation xmlns:xlink="http://www.w3.org/1999/xlink" xlink:type="simple">Yang KM, Chen XL, Gong X, Wang YL [Eds] (2016) Ex Situ Cultivated Flora of China (<tp:taxon-name><tp:taxon-name-part taxon-name-part-type="family">Magnoliaceae</tp:taxon-name-part></tp:taxon-name>). Science Press, Beijing. [In Chinese, English subtitle]</mixed-citation></ref><ref id="B15"><mixed-citation xmlns:xlink="http://www.w3.org/1999/xlink" xlink:type="simple">Chen BL, Nooteboom HP (1993) Notes on <tp:taxon-name><tp:taxon-name-part taxon-name-part-type="family">Magnoliaceae</tp:taxon-name-part></tp:taxon-name> III: The <tp:taxon-name><tp:taxon-name-part taxon-name-part-type="family">Magnoliaceae</tp:taxon-name-part></tp:taxon-name> of China. Annals of Missouri Botanical Garden 80(4): 999–1104. <ext-link xlink:href="10.2307/2399942" ext-link-type="doi" xlink:type="simple">https://doi.org/10.2307/2399942</ext-link></mixed-citation></ref><ref id="B38"><mixed-citation xmlns:xlink="http://www.w3.org/1999/xlink" xlink:type="simple">Frodin DG, Govaerts R (1996) World Checklist and Bibliography of <tp:taxon-name><tp:taxon-name-part taxon-name-part-type="family">Magnoliaceae</tp:taxon-name-part></tp:taxon-name>. Information Services Dept., Royal Botanic Gardens, Kew.</mixed-citation></ref><ref id="B125"><mixed-citation xmlns:xlink="http://www.w3.org/1999/xlink" xlink:type="simple">Wu ZY, Chen SK (2006) <tp:taxon-name><tp:taxon-name-part taxon-name-part-type="family">Magnoliaceae</tp:taxon-name-part></tp:taxon-name>. In: Flora Yunnanica. Tomus 6 (<tp:taxon-name><tp:taxon-name-part taxon-name-part-type="phylum">Spermatophyta</tp:taxon-name-part></tp:taxon-name>): 1–62. Science Press, Beijing. [In Chinese] <ext-link xlink:href="https://www.biodiversitylibrary.org/page/36698160#page/1" ext-link-type="uri" xlink:type="simple">https://www.biodiversitylibrary.org/page/36698160#page/1</ext-link> [accessed 28 Mar. 2020]</mixed-citation></ref><ref id="B126"><mixed-citation xmlns:xlink="http://www.w3.org/1999/xlink" xlink:type="simple">Xia NH, Liu YH, Nooteboom HP (2008) <tp:taxon-name><tp:taxon-name-part taxon-name-part-type="family">Magnoliaceae</tp:taxon-name-part></tp:taxon-name>. In: Wu ZY, Raven PH, Hong DY (Eds) Flora of China Vol. 7, <tp:taxon-name><tp:taxon-name-part taxon-name-part-type="family">Menispermaceae</tp:taxon-name-part></tp:taxon-name> through <tp:taxon-name><tp:taxon-name-part taxon-name-part-type="family">Capparaceae</tp:taxon-name-part></tp:taxon-name>: 48–91. Science Press, Beijing and Missouri Botanical Garden Press, St. Louis. <ext-link xlink:href="http://flora.huh.harvard.edu/china/mss/volume07/Magnoliaceae.pdf" ext-link-type="uri" xlink:type="simple">http://flora.huh.harvard.edu/china/mss/volume07/Magnoliaceae.pdf</ext-link> [accessed 20 Mar. 2020]</mixed-citation></ref><ref id="B102"><mixed-citation xmlns:xlink="http://www.w3.org/1999/xlink" xlink:type="simple">Sima YK, Lu SG (2009) <tp:taxon-name><tp:taxon-name-part taxon-name-part-type="family">Magnoliaceae</tp:taxon-name-part></tp:taxon-name>. In: Shui YM, Sima YK, Wen J, Chen WH (Eds) Vouchered Flora of Southeast Yunnan, Vol. 1: 16–79. Yunnan Science &amp; Technology Press, Kunming. <ext-link xlink:href="http://www.doc88.com/p-9455111883790.html" ext-link-type="uri" xlink:type="simple">http://www.doc88.com/p-9455111883790.html</ext-link> [accessed 30 Mar. 2020]</mixed-citation></ref><ref id="B101"><mixed-citation xmlns:xlink="http://www.w3.org/1999/xlink" xlink:type="simple">Sima YK (2011) A Taxonomic Revision of the <tp:taxon-name><tp:taxon-name-part taxon-name-part-type="family">Magnoliaceae</tp:taxon-name-part></tp:taxon-name> from China. PhD. Dissertation (Botany). School of Life Science, Yunnan University, Kunming, China. [In Chinese, English subtitle / abstract] <ext-link xlink:href="https://www.doc88.com/p-0408321349844.html" ext-link-type="uri" xlink:type="simple">https://www.doc88.com/p-0408321349844.html</ext-link> [accessed 27 Mar. 2020]</mixed-citation></ref><ref id="B100"><mixed-citation xmlns:xlink="http://www.w3.org/1999/xlink" xlink:type="simple">Sima YK (2001) Some notes on <tp:taxon-name><tp:taxon-name-part taxon-name-part-type="genus">Magnolia</tp:taxon-name-part> <tp:taxon-name-part taxon-name-part-type="infraspecific-rank">subgenus</tp:taxon-name-part> <tp:taxon-name-part taxon-name-part-type="subgenus">Michelia</tp:taxon-name-part></tp:taxon-name> from China. Yunnan Forestry Science and Technology 2001(2): 29–35, 40. [In Chinese, English end title / abstract] <ext-link xlink:href="https://www.doc88.com/p-7744202802175.html" ext-link-type="uri" xlink:type="simple">https://www.doc88.com/p-7744202802175.html</ext-link> [accessed 17 Oct. 2022]</mixed-citation></ref><ref id="B40"><mixed-citation xmlns:xlink="http://www.w3.org/1999/xlink" xlink:type="simple">Govaerts R (2003) World Checklist of <tp:taxon-name><tp:taxon-name-part taxon-name-part-type="family">Magnoliaceae</tp:taxon-name-part></tp:taxon-name> (online). Facilitated by the Royal Botanic Gardens, Kew. <ext-link xlink:href="https://wcsp.science.kew.org/" ext-link-type="uri" xlink:type="simple">https://wcsp.science.kew.org/</ext-link> [accessed 12 Oct. 2022]</mixed-citation></ref><ref id="B116"><mixed-citation xmlns:xlink="http://www.w3.org/1999/xlink" xlink:type="simple">Walter KS, Gillett HJ [Eds] (1998) <tp:taxon-name><tp:taxon-name-part taxon-name-part-type="family">Magnoliaceae</tp:taxon-name-part></tp:taxon-name>. In: 1997 IUCN Red List of Threatened Plants: 387–388. IUCN, Gland, Switzerland and Cambridge, UK. (compiled by World Conservation Monitoring Centre for the IUCN Species Survival Commission). <ext-link xlink:href="https://archive.org/stream/1997iucnredlisto97walt#page/n9/mode/2up" ext-link-type="uri" xlink:type="simple">https://archive.org/stream/1997iucnredlisto97walt#page/n9/mode/2up</ext-link> [accessed 30 Mar. 2020]</mixed-citation></ref><ref id="B51"><mixed-citation xmlns:xlink="http://www.w3.org/1999/xlink" xlink:type="simple">IUCN (2026) The IUCN Red List of Threatened Species. Version 2025-2. International Union for the Conservation of Nature and Natural Resources. Gland, Switzerland and Cambridge, UK. <ext-link xlink:href="https://www.iucnredlist.org/species/193957/2292193" ext-link-type="uri" xlink:type="simple">https://www.iucnredlist.org/species/193957/2292193</ext-link> [accessed 5 Feb. 2026]</mixed-citation></ref></ref-list></tp:taxon-treatment>
