# Supplementary material for: If these aren’t genuine species, what are? An analysis of heterotypic synonyms contributes to 19 new names and 20 new combinations in Magnolia (Magnoliaceae). Part 2: New combinations
Source: PhytoKeys. 2026 Jul 10;277:77–151. doi: 10.3897/phytokeys.277.195893 (PMC13379712; doi:10.3897/phytokeys.277.195893)
Supplement: XML Treatment for Magnolia hainanensis [file phytokeys.277.195893-treatment11.xml]

<!DOCTYPE tp:taxon-treatment
  PUBLIC "-//TaxonX//DTD Taxonomic Treatment Publishing DTD v0 20100105//EN" "tax-treatment-NSO.dtd">
<tp:taxon-treatment xmlns:tp="http://www.plazi.org/taxpub"><tp:treatment-meta><kwd-group><label>Taxon classification</label><kwd>
                <named-content content-type="kingdom">Plantae</named-content>
              </kwd><kwd>
                <named-content content-type="order">Magnoliales</named-content>
              </kwd><kwd>
                <named-content content-type="family">Magnoliaceae</named-content>
              </kwd></kwd-group><mixed-citation publication-type="journal"><person-group><name><surname>Callaghan</surname><given-names>Christopher B.</given-names></name><name><surname>Png</surname><given-names>Siak K.</given-names></name></person-group><article-title>If these aren’t genuine species, what are? An analysis of heterotypic synonyms contributes to 19 new names and 20 new combinations in <italic><tp:taxon-name><tp:taxon-name-part taxon-name-part-type="genus" reg="Magnolia">Magnolia</tp:taxon-name-part></tp:taxon-name></italic> (<tp:taxon-name><tp:taxon-name-part taxon-name-part-type="family" reg="Magnoliaceae">Magnoliaceae</tp:taxon-name-part></tp:taxon-name>). Part 2: New combinations</article-title><source>PhytoKeys</source><day>10</day><month>07</month><year>2026</year><volume>277</volume><fpage>77</fpage><lpage>151</lpage><pub-id pub-id-type="doi">10.3897/phytokeys.277.195893</pub-id></mixed-citation></tp:treatment-meta><tp:nomenclature><tp:taxon-name><object-id xmlns:xlink="http://www.w3.org/1999/xlink" content-type="arpha" xlink:type="simple">2D7E73CD-C409-5F9B-B53C-926903F4A995</object-id>
                    		<tp:taxon-name-part taxon-name-part-type="genus" reg="Magnolia">Magnolia</tp:taxon-name-part> <tp:taxon-name-part taxon-name-part-type="species" reg="hainanensis">hainanensis</tp:taxon-name-part>
                    	
                    		<object-id xmlns:xlink="http://www.w3.org/1999/xlink" content-type="ipni" xlink:type="simple">urn:lsid:ipni.org:names:77383114-1</object-id>
                    	</tp:taxon-name><tp:taxon-authority>(Dandy) C.B. Callaghan &amp; S.K. Png</tp:taxon-authority><tp:taxon-status xmlns:xlink="http://www.w3.org/1999/xlink" xlink:type="simple">comb. nov.</tp:taxon-status><xref ref-type="table" rid="T13">Table 13</xref><xref ref-type="fig" rid="F4">, Figs 6, 7</xref><tp:nomenclature-citation-list><tp:nomenclature-citation><tp:taxon-name><tp:taxon-name-part taxon-name-part-type="genus" reg="Manglietia">Manglietia</tp:taxon-name-part> <tp:taxon-name-part taxon-name-part-type="species" reg="hainanensis">hainanensis</tp:taxon-name-part></tp:taxon-name><comment> Dandy, The Journal of Botany: British and Foreign 68(7): 204 (<xref ref-type="bibr" rid="B28">Dandy 1930</xref>). <bold>[Basionym]</bold>.</comment></tp:nomenclature-citation><tp:nomenclature-citation><tp:taxon-name><tp:taxon-name-part taxon-name-part-type="genus" reg="Manglietia">Manglietia</tp:taxon-name-part> <tp:taxon-name-part taxon-name-part-type="species" reg="fordiana">fordiana</tp:taxon-name-part></tp:taxon-name><comment> Oliv., in Annals of Missouri Botanical Garden: 1039 (<xref ref-type="bibr" rid="B15">Chen and Nooteboom 1993</xref>: 1039), Flora Yunnanica. Tomus 6 (<tp:taxon-name><tp:taxon-name-part taxon-name-part-type="phylum" reg="Spermatophyta">Spermatophyta</tp:taxon-name-part></tp:taxon-name>): 12 (<xref ref-type="bibr" rid="B125">Wu and Chen 2006</xref>) and Vouchered Flora of Southeast Yunnan, <italic>Vol. 1</italic>: 23 (<xref ref-type="bibr" rid="B102">Sima and Lu 2009</xref>), each p.p. quoad syn. <tp:taxon-name><tp:taxon-name-part taxon-name-part-type="genus" reg="Manglietia">Manglietia</tp:taxon-name-part> <tp:taxon-name-part taxon-name-part-type="species" reg="hainanensis">hainanensis</tp:taxon-name-part></tp:taxon-name> Dandy—A Taxonomic Revision of the <tp:taxon-name><tp:taxon-name-part taxon-name-part-type="family" reg="Magnoliaceae">Magnoliaceae</tp:taxon-name-part></tp:taxon-name> from China: 88 (<xref ref-type="bibr" rid="B101">Sima 2011</xref>), p.p. quoad syns. <tp:taxon-name><tp:taxon-name-part taxon-name-part-type="genus" reg="Manglietia">Manglietia</tp:taxon-name-part> <tp:taxon-name-part taxon-name-part-type="species" reg="hainanensis">hainanensis</tp:taxon-name-part></tp:taxon-name> Dandy, <tp:taxon-name><tp:taxon-name-part taxon-name-part-type="genus" reg="Manglietia">M.</tp:taxon-name-part> <tp:taxon-name-part taxon-name-part-type="species" reg="fordiana">fordiana</tp:taxon-name-part> <tp:taxon-name-part taxon-name-part-type="infraspecific-rank">var.</tp:taxon-name-part> <tp:taxon-name-part taxon-name-part-type="variety" reg="hainanensis">hainanensis</tp:taxon-name-part></tp:taxon-name> (Dandy) N.H. Xia, <tp:taxon-name><tp:taxon-name-part taxon-name-part-type="genus" reg="Magnolia">Magnolia</tp:taxon-name-part> <tp:taxon-name-part taxon-name-part-type="species" reg="fordiana">fordiana</tp:taxon-name-part> <tp:taxon-name-part taxon-name-part-type="infraspecific-rank">var.</tp:taxon-name-part> <tp:taxon-name-part taxon-name-part-type="variety" reg="hainanensis">hainanensis</tp:taxon-name-part></tp:taxon-name> (Dandy) Noot.—<tp:taxon-name><tp:taxon-name-part taxon-name-part-type="family" reg="Magnoliaceae">Magnoliaceae</tp:taxon-name-part></tp:taxon-name> Plants of Guizhou: 32 (Deng and Yang 2015), p.p. quoad syns. <tp:taxon-name><tp:taxon-name-part taxon-name-part-type="genus" reg="Manglietia">Manglietia</tp:taxon-name-part> <tp:taxon-name-part taxon-name-part-type="species" reg="hainanensis">hainanensis</tp:taxon-name-part></tp:taxon-name> Dandy, <tp:taxon-name><tp:taxon-name-part taxon-name-part-type="genus" reg="Manglietia">Manglietia</tp:taxon-name-part> <tp:taxon-name-part taxon-name-part-type="species" reg="fordiana">fordiana</tp:taxon-name-part> <tp:taxon-name-part taxon-name-part-type="infraspecific-rank">var.</tp:taxon-name-part> <tp:taxon-name-part taxon-name-part-type="variety" reg="hainanensis">hainanensis</tp:taxon-name-part></tp:taxon-name> (Dandy) N.H. Xia and <tp:taxon-name><tp:taxon-name-part taxon-name-part-type="genus" reg="Magnolia">Magnolia</tp:taxon-name-part> <tp:taxon-name-part taxon-name-part-type="species" reg="fordiana">fordiana</tp:taxon-name-part> <tp:taxon-name-part taxon-name-part-type="infraspecific-rank">var.</tp:taxon-name-part> <tp:taxon-name-part taxon-name-part-type="variety" reg="hainanensis">hainanensis</tp:taxon-name-part></tp:taxon-name> (Dandy) Noot.</comment></tp:nomenclature-citation><tp:nomenclature-citation><tp:taxon-name><tp:taxon-name-part taxon-name-part-type="genus" reg="Manglietia">Manglietia</tp:taxon-name-part> <tp:taxon-name-part taxon-name-part-type="species" reg="fordiana">fordiana</tp:taxon-name-part> <tp:taxon-name-part taxon-name-part-type="infraspecific-rank">var.</tp:taxon-name-part> <tp:taxon-name-part taxon-name-part-type="variety" reg="fordiana">fordiana</tp:taxon-name-part></tp:taxon-name><comment>, in Annals of Missouri Botanical Garden 80(4): 1039 (<xref ref-type="bibr" rid="B15">Chen and Nooteboom 1993</xref>), p.p. quoad specimen <italic>F.A. McClure 9652</italic>, and online at World Checklist of <tp:taxon-name><tp:taxon-name-part taxon-name-part-type="family" reg="Magnoliaceae">Magnoliaceae</tp:taxon-name-part></tp:taxon-name> (<xref ref-type="bibr" rid="B40">Govaerts 2003</xref>), both p.p. quoad syn. <tp:taxon-name><tp:taxon-name-part taxon-name-part-type="genus" reg="Manglietia">Manglietia</tp:taxon-name-part> <tp:taxon-name-part taxon-name-part-type="species" reg="hainanensis">hainanensis</tp:taxon-name-part></tp:taxon-name> Dandy.</comment></tp:nomenclature-citation><tp:nomenclature-citation><tp:taxon-name><tp:taxon-name-part taxon-name-part-type="genus" reg="Manglietia">Manglietia</tp:taxon-name-part> <tp:taxon-name-part taxon-name-part-type="species" reg="fordiana">fordiana</tp:taxon-name-part> <tp:taxon-name-part taxon-name-part-type="infraspecific-rank">var.</tp:taxon-name-part> <tp:taxon-name-part taxon-name-part-type="variety" reg="hainanensis">hainanensis</tp:taxon-name-part></tp:taxon-name><comment>(Dandy) N.H. Xia, in Flora of China Vol. 7: 58 (<xref ref-type="bibr" rid="B126">Xia et al. 2008</xref>), p.p. excl. syn. <tp:taxon-name><tp:taxon-name-part taxon-name-part-type="genus" reg="Manglietia">Manglietia</tp:taxon-name-part> <tp:taxon-name-part taxon-name-part-type="species" reg="albistaminea">albistaminea</tp:taxon-name-part></tp:taxon-name> Law et al.</comment></tp:nomenclature-citation><tp:nomenclature-citation><tp:taxon-name><tp:taxon-name-part taxon-name-part-type="genus" reg="Magnolia">Magnolia</tp:taxon-name-part> <tp:taxon-name-part taxon-name-part-type="species" reg="fordiana">fordiana</tp:taxon-name-part> <tp:taxon-name-part taxon-name-part-type="infraspecific-rank">var.</tp:taxon-name-part> <tp:taxon-name-part taxon-name-part-type="variety" reg="hainanensis">hainanensis</tp:taxon-name-part></tp:taxon-name><comment>(Dandy) Noot., in Flora of China Vol. 7: 49 (<xref ref-type="bibr" rid="B126">Xia et al. 2008</xref>).</comment></tp:nomenclature-citation></tp:nomenclature-citation-list></tp:nomenclature><tp:treatment-sec sec-type="Present Chinese name"><title>Present Chinese name.</title><p>海南木莲 meaning “Hainan manglietia”.</p><fig id="F4" position="float" orientation="portrait"><object-id xmlns:xlink="http://www.w3.org/1999/xlink" content-type="doi" xlink:type="simple">10.3897/phytokeys.277.195893.figures6-7</object-id><object-id xmlns:xlink="http://www.w3.org/1999/xlink" content-type="zenodo_dep_id" xlink:type="simple">21319291</object-id><object-id xmlns:xlink="http://www.w3.org/1999/xlink" content-type="arpha" xlink:type="simple">83838BB9-2C8C-5C01-92F5-2F2EB1043E67</object-id><label>Figures 6, 7.</label><caption><p><italic><tp:taxon-name><tp:taxon-name-part taxon-name-part-type="genus" reg="Magnolia">Magnolia</tp:taxon-name-part> <tp:taxon-name-part taxon-name-part-type="species" reg="hainanensis">hainanensis</tp:taxon-name-part></tp:taxon-name></italic> (synonym <italic><tp:taxon-name><tp:taxon-name-part taxon-name-part-type="genus" reg="Manglietia">Manglietia</tp:taxon-name-part> <tp:taxon-name-part taxon-name-part-type="species" reg="hainanensis">hainanensis</tp:taxon-name-part></tp:taxon-name></italic>). Expanding flower bud showing green lower surface of outer tepals within expanding bracts (left) and bark close-up (right). Photos taken by the authors at South China Botanical Garden, Guangzhou, 21 April 2017. © Callaghan &amp; Png (ABA).</p></caption><graphic xmlns:xlink="http://www.w3.org/1999/xlink" xlink:href="phytokeys-277-077_article-195893__-g004.jpg" id="oo_1712340.jpg" position="float" orientation="portrait" xlink:type="simple"><uri content-type="original_file" xlink:type="simple">https://binary.pensoft.net/fig/1712340</uri></graphic></fig></tp:treatment-sec><tp:treatment-sec sec-type="Proposed Chinese name"><title>Proposed Chinese name.</title><p>海南木兰 meaning “Hainan magnolia”.</p></tp:treatment-sec><tp:treatment-sec sec-type="Vietnamese names"><title>Vietnamese names.</title><p>Mỡ hải nam meaning “Hainan manglietia” and Mỡ Ba Vì meaning “Ba Vi manglietia” after its apparent occurrence in the Ba Vi Mountains west of Hanoi.</p></tp:treatment-sec><tp:treatment-sec sec-type="Type"><title>Type.</title><p>China. <bold>Hainan Province</bold> • Hung-mo-tung District, Hung-mo Shan, <named-content xmlns:xlink="http://www.w3.org/1999/xlink" content-type="dwc:verbatimCoordinates" xlink:type="simple">19°12'1.82"N, 109°44'29.72"E</named-content>, east of Fan-ta village, in mid. of mountain and ravines; tree 10 m, 8 Aug. 1929, fr, <italic>Tsang Wai-tak &amp; Fung Hom 656</italic>. holotype: <abbrev xmlns:xlink="http://www.w3.org/1999/xlink" content-type="institution" xlink:title="Department of Botany Herbarium, British Museum of Natural History, London, England, U.K" xlink:type="simple">BM</abbrev> 000946042! isotypes: <abbrev xmlns:xlink="http://www.w3.org/1999/xlink" content-type="institution" xlink:title="Herbarium of the Arnold Arboretum (Harvard University Herbaria), Harvard University, Cambridge, Massachusetts, U.S.A" xlink:type="simple">A</abbrev> 00039035! <abbrev xmlns:xlink="http://www.w3.org/1999/xlink" content-type="institution" xlink:title="Department of Botany Herbarium, British Museum of Natural History, London, England, U.K" xlink:type="simple">BM</abbrev> 000571245! <abbrev xmlns:xlink="http://www.w3.org/1999/xlink" content-type="institution" xlink:title="Department of Botany Herbarium, British Museum of Natural History, London, England, U.K" xlink:type="simple">BM</abbrev> 000574407! <abbrev xmlns:xlink="http://www.w3.org/1999/xlink" content-type="institution" xlink:title="Department of Taxonomy Herbarium, South China Institute of Botany (SCBI), Chinese Academy of Sciences, Tianhe District, Guangzhou, Guangdong, China" xlink:type="simple">IBSC</abbrev> 0006074 n.v. <abbrev xmlns:xlink="http://www.w3.org/1999/xlink" content-type="institution" xlink:title="Royal Botanic Gardens Herbarium, Kew, Surrey, London, England. U.K" xlink:type="simple">K</abbrev> 000681421 <abbrev xmlns:xlink="http://www.w3.org/1999/xlink" content-type="institution" xlink:title="Herbarium, Missouri Botanical Garden, Saint Louis, Missouri, USA" xlink:type="simple">MO</abbrev> n.v. <named-content xmlns:xlink="http://www.w3.org/1999/xlink" content-type="dwc:institutional_code" xlink:title="The New York Botanical Garden" xlink:href="https://scientific-collections.gbif.org/institution/ab83e5ab-f4f7-4c9b-a1d5-eb779dfb9377" xlink:type="simple">NY</named-content> 00320706! <named-content xmlns:xlink="http://www.w3.org/1999/xlink" content-type="dwc:institutional_code" xlink:title="Zhongshan (Sun Yatsen) University" xlink:href="https://scientific-collections.gbif.org/institution/27fb9d75-becb-415c-b8d3-7f8061c46fbc" xlink:type="simple">SYS</named-content> sys00095529!</p><p><bold>Paratypes. ibid</bold>. • B 100294233! <abbrev xmlns:xlink="http://www.w3.org/1999/xlink" content-type="institution" xlink:title="Herbarium, Phytotaxonomy Department, Jiangsu Institute of Botany, Qianhuhou, Zhongshanmenwai, Nanjing, Jiangsu, China" xlink:type="simple">NAS</abbrev> 00070746! <abbrev xmlns:xlink="http://www.w3.org/1999/xlink" content-type="institution" xlink:title="National Herbarium, Department of Botany, National Museum of Natural History, Smithsonian Institution, Washington, DC, U.S.A" xlink:type="simple">US</abbrev> 00432539! • Fan-ya to Yiktsok-mau, tree 8 m, 17 May 1922, <italic>Floyd Alonzo McClure 9652</italic>. <named-content xmlns:xlink="http://www.w3.org/1999/xlink" content-type="dwc:institutional_code" xlink:title="Zhongshan (Sun Yatsen) University" xlink:href="https://scientific-collections.gbif.org/institution/27fb9d75-becb-415c-b8d3-7f8061c46fbc" xlink:type="simple">SYS</named-content> sys00095530!</p><p>Specimen images below accessed 20 Mar. 2019; reaccessed 22 Oct. 2022 with new URLs for <named-content xmlns:xlink="http://www.w3.org/1999/xlink" content-type="dwc:institutional_code" xlink:title="Zhongshan (Sun Yatsen) University" xlink:href="https://scientific-collections.gbif.org/institution/27fb9d75-becb-415c-b8d3-7f8061c46fbc" xlink:type="simple">SYS</named-content>, <abbrev xmlns:xlink="http://www.w3.org/1999/xlink" content-type="institution" xlink:title="Herbarium, Phytotaxonomy Department, Jiangsu Institute of Botany, Qianhuhou, Zhongshanmenwai, Nanjing, Jiangsu, China" xlink:type="simple">NAS</abbrev>:</p><p>holotype (<abbrev xmlns:xlink="http://www.w3.org/1999/xlink" content-type="institution" xlink:title="Department of Botany Herbarium, British Museum of Natural History, London, England, U.K" xlink:type="simple">BM</abbrev>): <ext-link xmlns:xlink="http://www.w3.org/1999/xlink" xlink:href="http://data.nhm.ac.uk/object/3dfa59ba-509a-4db7-97b6-e7d573c0d885" ext-link-type="uri" xlink:type="simple">http://data.nhm.ac.uk/object/3dfa59ba-509a-4db7-97b6-e7d573c0d885</ext-link></p><p>isotype (<abbrev xmlns:xlink="http://www.w3.org/1999/xlink" content-type="institution" xlink:title="Herbarium of the Arnold Arboretum (Harvard University Herbaria), Harvard University, Cambridge, Massachusetts, U.S.A" xlink:type="simple">A</abbrev>): <ext-link xmlns:xlink="http://www.w3.org/1999/xlink" xlink:href="http://kiki.huh.harvard.edu/databases/image.php?id=304811" ext-link-type="uri" xlink:type="simple">http://kiki.huh.harvard.edu/databases/image.php?id=304811</ext-link></p><p>isotype (<abbrev xmlns:xlink="http://www.w3.org/1999/xlink" content-type="institution" xlink:title="Department of Botany Herbarium, British Museum of Natural History, London, England, U.K" xlink:type="simple">BM</abbrev>): <ext-link xmlns:xlink="http://www.w3.org/1999/xlink" xlink:href="http://data.nhm.ac.uk/object/d7f0ac10-0268-44ee-a39a-ff809e2d9190" ext-link-type="uri" xlink:type="simple">http://data.nhm.ac.uk/object/d7f0ac10-0268-44ee-a39a-ff809e2d9190</ext-link></p><p>isotype (<abbrev xmlns:xlink="http://www.w3.org/1999/xlink" content-type="institution" xlink:title="Department of Botany Herbarium, British Museum of Natural History, London, England, U.K" xlink:type="simple">BM</abbrev>): <ext-link xmlns:xlink="http://www.w3.org/1999/xlink" xlink:href="http://data.nhm.ac.uk/object/2df90242-4fa2-41b3-8a8d-a03a5e004d93" ext-link-type="uri" xlink:type="simple">http://data.nhm.ac.uk/object/2df90242-4fa2-41b3-8a8d-a03a5e004d93</ext-link></p><p>isotype (<abbrev xmlns:xlink="http://www.w3.org/1999/xlink" content-type="institution" xlink:title="Royal Botanic Gardens Herbarium, Kew, Surrey, London, England. U.K" xlink:type="simple">K</abbrev>): <ext-link xmlns:xlink="http://www.w3.org/1999/xlink" xlink:href="http://apps.kew.org/herbcat/getImage.do?imageBarcode=K000681421" ext-link-type="uri" xlink:type="simple">http://apps.kew.org/herbcat/getImage.do?imageBarcode=K000681421</ext-link></p><p>isotype (<named-content xmlns:xlink="http://www.w3.org/1999/xlink" content-type="dwc:institutional_code" xlink:title="The New York Botanical Garden" xlink:href="https://scientific-collections.gbif.org/institution/ab83e5ab-f4f7-4c9b-a1d5-eb779dfb9377" xlink:type="simple">NY</named-content>): <ext-link xmlns:xlink="http://www.w3.org/1999/xlink" xlink:href="http://sweetgum.nybg.org/science/vh/specimen_details.php?irn=415964" ext-link-type="uri" xlink:type="simple">http://sweetgum.nybg.org/science/vh/specimen_details.php?irn=415964</ext-link></p><p>isotype (<named-content xmlns:xlink="http://www.w3.org/1999/xlink" content-type="dwc:institutional_code" xlink:title="Zhongshan (Sun Yatsen) University" xlink:href="https://scientific-collections.gbif.org/institution/27fb9d75-becb-415c-b8d3-7f8061c46fbc" xlink:type="simple">SYS</named-content> ex-<abbrev xmlns:xlink="http://www.w3.org/1999/xlink" content-type="institution" xlink:title="Herbarium of Lingnan Natural History Survey and Museum, Lingnan University, Canton (Guangzhou), Guangdong, China. (transferred to SYS)" xlink:type="simple">LU</abbrev>): <ext-link xmlns:xlink="http://www.w3.org/1999/xlink" xlink:href="https://www.cvh.ac.cn/spms/detail.php?id=e8b7e794" ext-link-type="uri" xlink:type="simple">https://www.cvh.ac.cn/spms/detail.php?id=e8b7e794</ext-link></p><p>paratype (B): <ext-link xmlns:xlink="http://www.w3.org/1999/xlink" xlink:href="http://ww2.bgbm.org/Herbarium/specimen.cfm?Barcode=B100294233" ext-link-type="uri" xlink:type="simple">http://ww2.bgbm.org/Herbarium/specimen.cfm?Barcode=B100294233</ext-link></p><p>paratype (<abbrev xmlns:xlink="http://www.w3.org/1999/xlink" content-type="institution" xlink:title="Herbarium, Phytotaxonomy Department, Jiangsu Institute of Botany, Qianhuhou, Zhongshanmenwai, Nanjing, Jiangsu, China" xlink:type="simple">NAS</abbrev>): <ext-link xmlns:xlink="http://www.w3.org/1999/xlink" xlink:href="https://www.cvh.ac.cn/spms/detail.php?id=da7e2a64" ext-link-type="uri" xlink:type="simple">https://www.cvh.ac.cn/spms/detail.php?id=da7e2a64</ext-link></p><p>paratype (<abbrev xmlns:xlink="http://www.w3.org/1999/xlink" content-type="institution" xlink:title="National Herbarium, Department of Botany, National Museum of Natural History, Smithsonian Institution, Washington, DC, U.S.A" xlink:type="simple">US</abbrev> ex-<abbrev xmlns:xlink="http://www.w3.org/1999/xlink" content-type="institution" xlink:title="Herbarium of Lingnan Natural History Survey and Museum, Lingnan University, Canton (Guangzhou), Guangdong, China. (transferred to SYS)" xlink:type="simple">LU</abbrev>): <ext-link xmlns:xlink="http://www.w3.org/1999/xlink" xlink:href="https://collections.nmnh.si.edu/media/?i=10093838" ext-link-type="uri" xlink:type="simple">https://collections.nmnh.si.edu/media/?i=10093838</ext-link></p><p>paratype (<named-content xmlns:xlink="http://www.w3.org/1999/xlink" content-type="dwc:institutional_code" xlink:title="Zhongshan (Sun Yatsen) University" xlink:href="https://scientific-collections.gbif.org/institution/27fb9d75-becb-415c-b8d3-7f8061c46fbc" xlink:type="simple">SYS</named-content> ex-<abbrev xmlns:xlink="http://www.w3.org/1999/xlink" content-type="institution" xlink:title="Herbarium, Canton Christian College, Lingnan University, Canton (Guangzhou), Guangdong, China. (incorporated into Sun Yat-sen University in 1952 – see SYS)" xlink:type="simple">CCC</abbrev>): <ext-link xmlns:xlink="http://www.w3.org/1999/xlink" xlink:href="https://www.cvh.ac.cn/spms/detail.php?id=e8b1dc5a" ext-link-type="uri" xlink:type="simple">https://www.cvh.ac.cn/spms/detail.php?id=e8b1dc5a</ext-link></p></tp:treatment-sec><tp:treatment-sec sec-type="Note 1"><title>Note 1.</title><p>An identification label dated 18 May 1990 is affixed to the isotype specimen at Kew confirming its identity as <italic><tp:taxon-name><tp:taxon-name-part taxon-name-part-type="genus" reg="Manglietia">Manglietia</tp:taxon-name-part> <tp:taxon-name-part taxon-name-part-type="species" reg="hainanensis">hainanensis</tp:taxon-name-part></tp:taxon-name></italic> Dandy and another dated 15 April 1991 has its determination as <italic><tp:taxon-name><tp:taxon-name-part taxon-name-part-type="genus" reg="Manglietia">M.</tp:taxon-name-part> <tp:taxon-name-part taxon-name-part-type="species" reg="fordiana">fordiana</tp:taxon-name-part></tp:taxon-name></italic> Oliv., with both being signed by Chen Bao-liang. <italic><tp:taxon-name><tp:taxon-name-part taxon-name-part-type="genus" reg="Manglietia">M.</tp:taxon-name-part> <tp:taxon-name-part taxon-name-part-type="species" reg="hainanensis">hainanensis</tp:taxon-name-part></tp:taxon-name></italic> is subsequently noted as conspecific with <italic><tp:taxon-name><tp:taxon-name-part taxon-name-part-type="genus" reg="Manglietia">M.</tp:taxon-name-part> <tp:taxon-name-part taxon-name-part-type="species" reg="fordiana">fordiana</tp:taxon-name-part></tp:taxon-name></italic> in <xref ref-type="bibr" rid="B15">Chen and Nooteboom (1993)</xref>, because “it differs from the latter only in the length of the pedicle” (not pedicel, <xref ref-type="bibr" rid="B15">Chen and Nooteboom 1993</xref>: 999) “and the texture of the leaves” (Dandy mentioned two other differences). <italic><tp:taxon-name><tp:taxon-name-part taxon-name-part-type="genus" reg="Manglietia">Manglietia</tp:taxon-name-part> <tp:taxon-name-part taxon-name-part-type="species" reg="hainanensis">hainanensis</tp:taxon-name-part></tp:taxon-name></italic> is also placed in synonymy under <italic><tp:taxon-name><tp:taxon-name-part taxon-name-part-type="genus" reg="Manglietia">M.</tp:taxon-name-part> <tp:taxon-name-part taxon-name-part-type="species" reg="fordiana">fordiana</tp:taxon-name-part></tp:taxon-name></italic> by <xref ref-type="bibr" rid="B102">Sima and Lu (2009)</xref> and in <xref ref-type="bibr" rid="B101">Sima (2011)</xref>, having regained its species status in the intervening Flora Reipublicae Popularis Sinicae in 1996 and Magnolias of China in 2004 but then made a variety of <italic><tp:taxon-name><tp:taxon-name-part taxon-name-part-type="genus" reg="Manglietia">M.</tp:taxon-name-part> <tp:taxon-name-part taxon-name-part-type="species" reg="fordiana">fordiana</tp:taxon-name-part></tp:taxon-name></italic> in Flora of China in 2008. The present authors have found <italic><tp:taxon-name><tp:taxon-name-part taxon-name-part-type="genus" reg="Manglietia">Manglietia</tp:taxon-name-part> <tp:taxon-name-part taxon-name-part-type="species" reg="hainanensis">hainanensis</tp:taxon-name-part></tp:taxon-name></italic> to be differentiated from <italic><tp:taxon-name><tp:taxon-name-part taxon-name-part-type="genus" reg="Manglietia">M.</tp:taxon-name-part> <tp:taxon-name-part taxon-name-part-type="species" reg="fordiana">fordiana</tp:taxon-name-part></tp:taxon-name></italic> by their features compiled in Table <xref ref-type="table" rid="T13">13</xref>.</p><table-wrap id="T13" position="float" orientation="portrait"><label>Table 13.</label><caption><p>The <bold>26 presently known</bold> differentiating features between <italic><tp:taxon-name><tp:taxon-name-part taxon-name-part-type="genus" reg="Manglietia">Manglietia</tp:taxon-name-part> <tp:taxon-name-part taxon-name-part-type="species" reg="hainanensis">hainanensis</tp:taxon-name-part></tp:taxon-name></italic> Dandy and <italic><tp:taxon-name><tp:taxon-name-part taxon-name-part-type="genus" reg="Manglietia">Manglietia</tp:taxon-name-part> <tp:taxon-name-part taxon-name-part-type="species" reg="fordiana">fordiana</tp:taxon-name-part></tp:taxon-name></italic> Oliv.</p></caption><table><tbody><tr><th rowspan="1" colspan="1">
                      <bold>Plant feature</bold>
                    </th><th rowspan="1" colspan="1">
                      <bold>
                        <italic>
                          <tp:taxon-name><tp:taxon-name-part taxon-name-part-type="genus" reg="Manglietia">Manglietia</tp:taxon-name-part> <tp:taxon-name-part taxon-name-part-type="species" reg="hainanensis">hainanensis</tp:taxon-name-part></tp:taxon-name>
                        </italic>
                      </bold>
                    </th><th rowspan="1" colspan="1">
                      <bold>
                        <italic>
                          <tp:taxon-name><tp:taxon-name-part taxon-name-part-type="genus" reg="Manglietia">Manglietia</tp:taxon-name-part> <tp:taxon-name-part taxon-name-part-type="species" reg="fordiana">fordiana</tp:taxon-name-part></tp:taxon-name>
                        </italic>
                      </bold>
                    </th></tr><tr><td rowspan="1" colspan="1">
                      <bold>life form</bold>
                    </td><td rowspan="1" colspan="1">
                      <bold>large-sized tree to 30 m high<sup>2,5</sup></bold>
                    </td><td rowspan="1" colspan="1">
                      <bold>medium-large sized tree to 20 m<sup>8</sup> (to 22 m<sup>9, 12</sup>, to 25 m<sup>11</sup>)</bold>
                    </td></tr><tr><td rowspan="1" colspan="1">
                      <bold>trunk diameter</bold>
                    </td><td rowspan="1" colspan="1">
                      <bold>to 100 cm<sup>2</sup></bold>
                    </td><td rowspan="1" colspan="1">
                      <bold>to 45 cm<sup>11</sup></bold>
                    </td></tr><tr><td rowspan="1" colspan="1">bud indumentum</td><td rowspan="1" colspan="1">appressed pilose<bold><sup>2</sup></bold></td><td rowspan="1" colspan="1">pilose<bold><sup>8</sup></bold></td></tr><tr><td rowspan="1" colspan="1">young twigs indumentum</td><td rowspan="1" colspan="1">appressed pilose<bold><sup>2</sup></bold></td><td rowspan="1" colspan="1">pilose<bold><sup>8</sup></bold></td></tr><tr><td rowspan="1" colspan="1">
                      <bold>leaf dimensions</bold>
                    </td><td rowspan="1" colspan="1">
                      <bold>10–20 × 3–7 cm<sup>2,5</sup></bold>
                    </td><td rowspan="1" colspan="1">
                      <bold>8–17 × 2.5–5.5 cm<sup>8,13</sup></bold>
                    </td></tr><tr><td rowspan="1" colspan="1">leaf texture</td><td rowspan="1" colspan="1">thinly leathery<bold><sup>2</sup></bold></td><td rowspan="1" colspan="1">leathery<bold><sup>8</sup></bold></td></tr><tr><td rowspan="1" colspan="1">leaf shape</td><td rowspan="1" colspan="1">obovate, narrowly obovate or narrowly elliptic-obovate<bold><sup>2</sup></bold></td><td rowspan="1" colspan="1">narrowly obovate, narrowly elliptic-obovate or oblanceolate<bold><sup>8</sup></bold></td></tr><tr><td rowspan="1" colspan="1">leaf apex</td><td rowspan="1" colspan="1">acute or acuminate<bold><sup>2</sup></bold></td><td rowspan="1" colspan="1">short-acute with obtuse mucro<bold><sup>8</sup></bold></td></tr><tr><td rowspan="1" colspan="1">leaf indumentum abaxially</td><td rowspan="1" colspan="1">sparsely appressed pilose<bold><sup>2</sup></bold></td><td rowspan="1" colspan="1">sparsely pilose<bold><sup>8</sup></bold></td></tr><tr><td rowspan="1" colspan="1">
                      <bold>lateral leaf vein pairs</bold>
                    </td><td rowspan="1" colspan="1">
                      <bold>12–16<sup>1</sup></bold>
                    </td><td rowspan="1" colspan="1">
                      <bold>8–12<sup>7</sup></bold>
                    </td></tr><tr><td rowspan="1" colspan="1">
                      <bold>petiole length</bold>
                    </td><td rowspan="1" colspan="1">
                      <bold>3–4 (–4.5) cm<sup>1</sup></bold>
                    </td><td rowspan="1" colspan="1">
                      <bold>1–3 cm<sup>7</sup></bold>
                    </td></tr><tr><td rowspan="1" colspan="1">
                      <bold>flower peduncle length</bold>
                    </td><td rowspan="1" colspan="1">
                      <bold>8–40 mm<sup>1</sup></bold>
                    </td><td rowspan="1" colspan="1">
                      <bold>6–11 mm<sup>7</sup></bold>
                    </td></tr><tr><td rowspan="1" colspan="1">outer 3 tepals shape</td><td rowspan="1" colspan="1">obovate.</td><td rowspan="1" colspan="1">oblong-elliptic</td></tr><tr><td rowspan="1" colspan="1">
                      <bold>outer 3 tepals dimensions</bold>
                    </td><td rowspan="1" colspan="1">
                      <bold>5–6 × 2.8–3.2 cm</bold>
                    </td><td rowspan="1" colspan="1">
                      <bold>6–7 × 3–4 cm</bold>
                    </td></tr><tr><td rowspan="1" colspan="1">
                      <bold>outer 3 tepals colour</bold>
                    </td><td rowspan="1" colspan="1"><bold>white above, green below<sup>2</sup></bold> (see Fig. <xref ref-type="fig" rid="F4">6</xref>)</td><td rowspan="1" colspan="1">
                      <bold>both surfaces pure white<sup>8</sup></bold>
                    </td></tr><tr><td rowspan="1" colspan="1">
                      <bold>stamen-bearing receptacle length</bold>
                    </td><td rowspan="1" colspan="1">
                      <bold>0.6–1.5 cm<sup>4</sup></bold>
                    </td><td rowspan="1" colspan="1">
                      <bold>1.9–2.54 cm (Plate 1953, <xref ref-type="bibr" rid="B89">Oliver 1891</xref>)</bold>
                    </td></tr><tr><td rowspan="1" colspan="1">pollen shape</td><td rowspan="1" colspan="1">oval<bold><sup>3</sup></bold></td><td rowspan="1" colspan="1">oblong<bold><sup>10</sup></bold></td></tr><tr><td rowspan="1" colspan="1">
                      <bold>gynoecium colour</bold>
                    </td><td rowspan="1" colspan="1">
                      <bold>green<sup>1</sup></bold>
                    </td><td rowspan="1" colspan="1">
                      <bold>yellow<sup>1</sup></bold>
                    </td></tr><tr><td rowspan="1" colspan="1">
                      <bold>gynoecium length</bold>
                    </td><td rowspan="1" colspan="1">
                      <bold>1.5–2 cm<sup>1</sup></bold>
                    </td><td rowspan="1" colspan="1">
                      <bold>ca. 1.5 cm<sup>7</sup></bold>
                    </td></tr><tr><td rowspan="1" colspan="1">immature carpels</td><td rowspan="1" colspan="1">18–32<bold><sup>1</sup></bold>, no beak</td><td rowspan="1" colspan="1">23–30<bold><sup>7</sup></bold>, beaked at apex</td></tr><tr><td rowspan="1" colspan="1">ovules each carpel</td><td rowspan="1" colspan="1">10 or more (8–16<bold><sup>4</sup></bold>)</td><td rowspan="1" colspan="1">8–10<bold><sup>7</sup></bold> (8–12<bold><sup>11</sup></bold>)</td></tr><tr><td rowspan="1" colspan="1">fruit aggregate shape</td><td rowspan="1" colspan="1">ovoid or ellipsoid-ovoid</td><td rowspan="1" colspan="1">ovoid.</td></tr><tr><td rowspan="1" colspan="1">
                      <bold>fruit aggregate length</bold>
                    </td><td rowspan="1" colspan="1">
                      <bold>5–6 cm<sup>2</sup></bold>
                    </td><td rowspan="1" colspan="1">
                      <bold>to 3.5 cm<sup>6</sup> (2–5 cm<sup>8</sup>)</bold>
                    </td></tr><tr><td rowspan="1" colspan="1">flowering period</td><td rowspan="1" colspan="1">April–May</td><td rowspan="1" colspan="1">May</td></tr><tr><td rowspan="1" colspan="1">fruiting period</td><td rowspan="1" colspan="1">September–October<bold><sup>2</sup></bold></td><td rowspan="1" colspan="1">October<bold><sup>8</sup></bold></td></tr><tr><td rowspan="1" colspan="1">distribution.</td><td rowspan="1" colspan="1">China: Hainan northern Vietnam</td><td rowspan="1" colspan="1">Hong Kong, Guangdong, Fujian, Jiangxi, Hunan, Guangxi, Guizhou, Yunnan<bold><sup>8</sup></bold></td></tr></tbody></table><table-wrap-foot><fn><p>Note: The listed features of <italic><tp:taxon-name><tp:taxon-name-part taxon-name-part-type="genus" reg="Manglietia">Manglietia</tp:taxon-name-part> <tp:taxon-name-part taxon-name-part-type="species" reg="hainanensis">hainanensis</tp:taxon-name-part></tp:taxon-name></italic> are from <xref ref-type="bibr" rid="B28">Dandy (1930</xref>: 204), supplemented by <xref ref-type="bibr" rid="B57">Law (1996</xref>: 105)<bold><sup>1</sup></bold>, <xref ref-type="bibr" rid="B81">Liu et al. (2004</xref>: 150)<bold><sup>2</sup></bold>, <xref ref-type="bibr" rid="B97">Sang et al. (2016)</xref><bold><sup>3</sup></bold>, <xref ref-type="bibr" rid="B110">Tiêṕ (1980</xref>: 539; 567)<bold><sup>4</sup></bold> and <xref ref-type="bibr" rid="B129">Xing et al. (2009</xref>: 195)<bold><sup>5</sup></bold>. Those of <italic><tp:taxon-name><tp:taxon-name-part taxon-name-part-type="genus" reg="Manglietia">Manglietia</tp:taxon-name-part> <tp:taxon-name-part taxon-name-part-type="species" reg="fordiana">fordiana</tp:taxon-name-part></tp:taxon-name></italic> are from <xref ref-type="bibr" rid="B89">Oliver (1891)</xref>, plus <xref ref-type="bibr" rid="B25">Dandy (1928c</xref>: 127)<bold><sup>6</sup></bold>, <xref ref-type="bibr" rid="B57">Law (1996</xref>: 105)<bold><sup>7</sup></bold>, <xref ref-type="bibr" rid="B81">Liu et al. (2004</xref>: 138)<bold><sup>8</sup></bold>, <xref ref-type="bibr" rid="B91">Peng (2008</xref>: 84)<bold><sup>9</sup></bold>, <xref ref-type="bibr" rid="B97">Sang et al. (2016)</xref><bold><sup>10</sup></bold>, <xref ref-type="bibr" rid="B108">Sutton (2022)</xref><sup>11</sup>, <xref ref-type="bibr" rid="B110">Tiêṕ (1980</xref>: 538; 567)<bold><sup>12</sup></bold>, <xref ref-type="bibr" rid="B129">Xing et al. (2009</xref>: 193)<sup>13</sup> and <xref ref-type="bibr" rid="B133">Yang et al. (2016</xref>: 161)<bold><sup>14</sup></bold>.</p></fn></table-wrap-foot></table-wrap></tp:treatment-sec><tp:treatment-sec sec-type="Note 2"><title>Note 2.</title><p>In a study utilising <abbrev xmlns:xlink="http://www.w3.org/1999/xlink" xlink:title="scanning electron microscopy" xlink:type="simple">SEM</abbrev> (scanning electron microscopy), the pollen morphology of <italic><tp:taxon-name><tp:taxon-name-part taxon-name-part-type="genus" reg="Manglietia">Manglietia</tp:taxon-name-part> <tp:taxon-name-part taxon-name-part-type="species" reg="hainanensis">hainanensis</tp:taxon-name-part></tp:taxon-name></italic> was observed as oval, nearly circular at both ends, nearly circular in polar view, while the pollen of <italic><tp:taxon-name><tp:taxon-name-part taxon-name-part-type="genus" reg="Manglietia">M.</tp:taxon-name-part> <tp:taxon-name-part taxon-name-part-type="species" reg="fordiana">fordiana</tp:taxon-name-part></tp:taxon-name></italic> was noted as oblong, pointed at both ends and short oval in polar view (<xref ref-type="bibr" rid="B97">Sang et al. 2016</xref>). In a phylogenetic tree of 27 <tp:taxon-name><tp:taxon-name-part taxon-name-part-type="family" reg="Magnoliaceae">Magnoliaceae</tp:taxon-name-part></tp:taxon-name> species which was constructed based on matK and trnH sequences (<xref ref-type="bibr" rid="B77">Liu et al. 2015</xref>: 4, fig. 1), <italic><tp:taxon-name><tp:taxon-name-part taxon-name-part-type="genus" reg="Manglietia">M.</tp:taxon-name-part> <tp:taxon-name-part taxon-name-part-type="species" reg="hainanensis">hainanensis</tp:taxon-name-part></tp:taxon-name></italic> (as <tp:taxon-name><tp:taxon-name-part taxon-name-part-type="genus" reg="Magnolia">Magnolia</tp:taxon-name-part> <tp:taxon-name-part taxon-name-part-type="species" reg="fordiana">fordiana</tp:taxon-name-part> <tp:taxon-name-part taxon-name-part-type="infraspecific-rank">var.</tp:taxon-name-part> <tp:taxon-name-part taxon-name-part-type="variety" reg="hainanensis">hainanensis</tp:taxon-name-part></tp:taxon-name>) is shown to be distantly related to <italic><tp:taxon-name><tp:taxon-name-part taxon-name-part-type="genus" reg="Manglietia">Manglietia</tp:taxon-name-part> <tp:taxon-name-part taxon-name-part-type="species" reg="fordiana">fordiana</tp:taxon-name-part></tp:taxon-name></italic> (as <italic><tp:taxon-name><tp:taxon-name-part taxon-name-part-type="genus" reg="Magnolia">Magnolia</tp:taxon-name-part> <tp:taxon-name-part taxon-name-part-type="species" reg="fordiana">fordiana</tp:taxon-name-part></tp:taxon-name></italic>). Previously, in a research paper published in 2011, <italic><tp:taxon-name><tp:taxon-name-part taxon-name-part-type="genus" reg="Manglietia">Manglietia</tp:taxon-name-part> <tp:taxon-name-part taxon-name-part-type="species" reg="hainanensis">hainanensis</tp:taxon-name-part></tp:taxon-name></italic> was shown to be a distinct, independent species from <italic><tp:taxon-name><tp:taxon-name-part taxon-name-part-type="genus" reg="Manglietia">M.</tp:taxon-name-part> <tp:taxon-name-part taxon-name-part-type="species" reg="fordiana">fordiana</tp:taxon-name-part></tp:taxon-name></italic> on the basis of DNA evidence (<xref ref-type="bibr" rid="B127">Xiao et al. 2011a</xref>: 492, fig. 2). This, plus the features compiled in Table <xref ref-type="table" rid="T13">13</xref>, leads the present authors to follow <xref ref-type="bibr" rid="B57">Law (1996</xref>: 105), <xref ref-type="bibr" rid="B81">Liu et al. (2004</xref>: 150), <xref ref-type="bibr" rid="B129">Xing et al. (2009</xref>: 195) and <xref ref-type="bibr" rid="B133">Yang et al. (2016</xref>: 177) in recognising <italic><tp:taxon-name><tp:taxon-name-part taxon-name-part-type="genus" reg="Manglietia">Manglietia</tp:taxon-name-part> <tp:taxon-name-part taxon-name-part-type="species" reg="hainanensis">hainanensis</tp:taxon-name-part></tp:taxon-name></italic> as a genuine species which is reinstated and transferred to <italic><tp:taxon-name><tp:taxon-name-part taxon-name-part-type="genus" reg="Magnolia">Magnolia</tp:taxon-name-part></tp:taxon-name></italic>.</p></tp:treatment-sec><tp:treatment-sec sec-type="Note 3"><title>Note 3.</title><p>According to the literature searched by the present authors in Australia and overseas for a future article, <italic><tp:taxon-name><tp:taxon-name-part taxon-name-part-type="genus" reg="Manglietia">Manglietia</tp:taxon-name-part> <tp:taxon-name-part taxon-name-part-type="species" reg="hainanensis">hainanensis</tp:taxon-name-part></tp:taxon-name></italic> is recorded for six nature reserves in China and for two nature reserves and one national park in Vietnam. <italic><tp:taxon-name><tp:taxon-name-part taxon-name-part-type="genus" reg="Manglietia">M.</tp:taxon-name-part> <tp:taxon-name-part taxon-name-part-type="species" reg="hainanensis">hainanensis</tp:taxon-name-part></tp:taxon-name></italic> is noted as occurring in <italic>ex situ</italic> conservation in China at three forest research institutions (at one as <tp:taxon-name><tp:taxon-name-part taxon-name-part-type="genus" reg="Manglietia">M.</tp:taxon-name-part> <tp:taxon-name-part taxon-name-part-type="species" reg="fordiana">fordiana</tp:taxon-name-part> <tp:taxon-name-part taxon-name-part-type="infraspecific-rank">var.</tp:taxon-name-part> <tp:taxon-name-part taxon-name-part-type="variety" reg="hainanensis">hainanensis</tp:taxon-name-part></tp:taxon-name>), plus 11 botanical gardens or arboreta (at two as <tp:taxon-name><tp:taxon-name-part taxon-name-part-type="genus" reg="Manglietia">M.</tp:taxon-name-part> <tp:taxon-name-part taxon-name-part-type="species" reg="fordiana">fordiana</tp:taxon-name-part> <tp:taxon-name-part taxon-name-part-type="infraspecific-rank">var.</tp:taxon-name-part> <tp:taxon-name-part taxon-name-part-type="variety" reg="hainanensis">hainanensis</tp:taxon-name-part></tp:taxon-name>), including South China Botanical Garden, Guangzhou, Guangdong, and Nanyue Arboretum, on the south peak of Heng Shan, Hunan, both in which <italic><tp:taxon-name><tp:taxon-name-part taxon-name-part-type="genus" reg="Manglietia">M.</tp:taxon-name-part> <tp:taxon-name-part taxon-name-part-type="species" reg="hainanensis">hainanensis</tp:taxon-name-part></tp:taxon-name></italic> and <italic><tp:taxon-name><tp:taxon-name-part taxon-name-part-type="genus" reg="Manglietia">M.</tp:taxon-name-part> <tp:taxon-name-part taxon-name-part-type="species" reg="fordiana">fordiana</tp:taxon-name-part></tp:taxon-name></italic> occur.</p></tp:treatment-sec><tp:treatment-sec sec-type="Conservation status"><title>Conservation status.</title><p><italic><tp:taxon-name><tp:taxon-name-part taxon-name-part-type="genus" reg="Manglietia">Manglietia</tp:taxon-name-part> <tp:taxon-name-part taxon-name-part-type="species" reg="hainanensis">hainanensis</tp:taxon-name-part></tp:taxon-name></italic> does not appear at the current IUCN Red List of Threatened Species [<xref ref-type="bibr" rid="B51">IUCN 2026</xref>], but was previously noted there in 2019 as “not yet assessed”. <italic><tp:taxon-name><tp:taxon-name-part taxon-name-part-type="genus" reg="Manglietia">Manglietia</tp:taxon-name-part> <tp:taxon-name-part taxon-name-part-type="species" reg="hainanensis">hainanensis</tp:taxon-name-part></tp:taxon-name></italic> was assessed by Chinese authorities using IUCN criteria as <abbrev xmlns:xlink="http://www.w3.org/1999/xlink" xlink:title="Vulnerable" xlink:type="simple">VU</abbrev> A2c (<xref ref-type="bibr" rid="B118">Wang and Xie 2004</xref>: 327). It was also recorded as a fully endangered endemic species on Hainan Island (<xref ref-type="bibr" rid="B75">Lian et al. 2013</xref>: 34) and in China it is listed as a Level 3 National Protected Plant due to the small number of existing populations, poor reproductive capacity of its seeds and human activities (<xref ref-type="bibr" rid="B122">Wei et al. 2010</xref>: 91), with these authors also subsequently utilizing <abbrev xmlns:xlink="http://www.w3.org/1999/xlink" xlink:title="inter-simple sequence repeat" xlink:type="simple">ISSR</abbrev> technique to study the genetic diversity among four <italic>ex situ</italic> populations of <italic><tp:taxon-name><tp:taxon-name-part taxon-name-part-type="genus" reg="Manglietia">M.</tp:taxon-name-part> <tp:taxon-name-part taxon-name-part-type="species" reg="hainanensis">hainanensis</tp:taxon-name-part></tp:taxon-name></italic> cultivated in the subtropical localities of Xinning and Changsha, Hunan that were introduced from the tropical locality of Ledong, Hainan. (<xref ref-type="bibr" rid="B123">Wei et al. 2013</xref>). While apparently referencing the previously noted 2004 vulnerable assessment, another Chinese author records the alarming accelerating decline of the natural forest coverage on Hainan Island from 25.5% in 1956 to a mere 4% percent in 1999 (<xref ref-type="bibr" rid="B131">Yan 2006</xref>: i), with serious damage to the island’s forest resources being warned of as far back as 1982 (<xref ref-type="bibr" rid="B109">Tang 1982</xref>: 122). Despite large investments in reafforestation since at least 1999, it has been reported that the natural forests in Hainan are being mostly replaced by non-native monocultural plantations, including encroachment into protected areas in this key tropical biodiversity hotspot (<xref ref-type="bibr" rid="B136">Zhai et al. 2014</xref>: 611). From a Vietnamese perspective, <italic><tp:taxon-name><tp:taxon-name-part taxon-name-part-type="genus" reg="Manglietia">Manglietia</tp:taxon-name-part> <tp:taxon-name-part taxon-name-part-type="species" reg="hainanensis">hainanensis</tp:taxon-name-part></tp:taxon-name></italic> was assessed for that country in 2005 as Endangered, <abbrev xmlns:xlink="http://www.w3.org/1999/xlink" xlink:title="Endangered" xlink:type="simple">EN</abbrev> D, again utilising IUCN criteria (<xref ref-type="bibr" rid="B18">Chien et al. 2006</xref>: 41).</p></tp:treatment-sec><tp:treatment-sec sec-type="Recommendation"><title>Recommendation.</title><p>Because of the bleak picture painted above, the present IUCN <italic>in situ</italic> conservation status of <italic><tp:taxon-name><tp:taxon-name-part taxon-name-part-type="genus" reg="Magnolia">Magnolia</tp:taxon-name-part> <tp:taxon-name-part taxon-name-part-type="species" reg="hainanensis">hainanensis</tp:taxon-name-part></tp:taxon-name></italic> should be determined without undue delay!</p></tp:treatment-sec><ref-list><ref id="B89"><mixed-citation xmlns:xlink="http://www.w3.org/1999/xlink" xlink:type="simple">Oliver D [Ed.] (1891) Hooker’s Icones Plantarum: or Figures with Descriptive Characters and Remarks, of New and Rare Plants, Selected from the Kew Herbarium. Third Series. Williams and Norgate, London and Edinburgh / R. Friedländer und Sohn, 11, Carlstrasse, Berlin. [<italic><tp:taxon-name><tp:taxon-name-part taxon-name-part-type="genus">Manglietia</tp:taxon-name-part> <tp:taxon-name-part taxon-name-part-type="species">fordiana</tp:taxon-name-part></tp:taxon-name></italic> Oliver, pl. 1953]. <ext-link xlink:href="https://biodiversitylibrary.org/page/16235020" ext-link-type="uri" xlink:type="simple">https://biodiversitylibrary.org/page/16235020</ext-link> [accessed 30 Mar. 2020]</mixed-citation></ref><ref id="B28"><mixed-citation xmlns:xlink="http://www.w3.org/1999/xlink" xlink:type="simple">Dandy JE (1930) New <tp:taxon-name><tp:taxon-name-part taxon-name-part-type="tribe">Magnolieae</tp:taxon-name-part></tp:taxon-name> from China and Indo-China. The Journal of Botany: British and Foreign 68(7): 204–214.</mixed-citation></ref><ref id="B57"><mixed-citation xmlns:xlink="http://www.w3.org/1999/xlink" xlink:type="simple">Law YW (1996) <tp:taxon-name><tp:taxon-name-part taxon-name-part-type="family">Magnoliaceae</tp:taxon-name-part></tp:taxon-name>. In: Law YW, Lo HS, Wu YF, Chang BN (Eds) Flora Reipublicae Popularis Sinicae 30(1): <tp:taxon-name><tp:taxon-name-part taxon-name-part-type="division">Angiospermae</tp:taxon-name-part></tp:taxon-name>, <tp:taxon-name><tp:taxon-name-part taxon-name-part-type="class">Dicotyledoneae</tp:taxon-name-part></tp:taxon-name>: <tp:taxon-name><tp:taxon-name-part taxon-name-part-type="family">Menispermaceae</tp:taxon-name-part></tp:taxon-name>, <tp:taxon-name><tp:taxon-name-part taxon-name-part-type="family">Magnoliaceae</tp:taxon-name-part></tp:taxon-name>: 82–198. Science Press, Beijing. [In Chinese] <ext-link xlink:href="http://www.iplant.cn/info/Trib.%20MAGNOLIEAE?t=z" ext-link-type="uri" xlink:type="simple">http://www.iplant.cn/info/Trib.%20MAGNOLIEAE?t=z</ext-link> [accessed from 28 Mar. 2020]</mixed-citation></ref><ref id="B81"><mixed-citation xmlns:xlink="http://www.w3.org/1999/xlink" xlink:type="simple">Liu YH, Zeng QW, Zhou RZ, Xing FW [Eds] (2004) Magnolias of China. Baitong Group. Beijing Science &amp; Technology Press, Beijing. [In Chinese and English]</mixed-citation></ref><ref id="B97"><mixed-citation xmlns:xlink="http://www.w3.org/1999/xlink" xlink:type="simple">Sang ZY, Zhang DC, Wang YB, Ma LY (2016) Taxonomy significance based on pollen morphology observation of 19 species of <italic><tp:taxon-name><tp:taxon-name-part taxon-name-part-type="genus">Manglietia</tp:taxon-name-part></tp:taxon-name></italic>. Bulletin of Botanical Research 36(1): 43–51. [In Chinese, English abstract] <ext-link xlink:href="https://www.docin.com/p-1482933733.html" ext-link-type="uri" xlink:type="simple">https://www.docin.com/p-1482933733.html</ext-link> [accessed 15 Apr. 2026]</mixed-citation></ref><ref id="B110"><mixed-citation xmlns:xlink="http://www.w3.org/1999/xlink" xlink:type="simple">Tiêṕ NV (1980) Beiträge zur sippenstruktur der gattung <italic><tp:taxon-name><tp:taxon-name-part taxon-name-part-type="genus">Manglietia</tp:taxon-name-part></tp:taxon-name></italic> Bl. (<tp:taxon-name><tp:taxon-name-part taxon-name-part-type="family">Magnoliaceae</tp:taxon-name-part></tp:taxon-name>). Feddes Repertorium 91(9–10): 497–576. [In German with English summary] <ext-link xlink:href="10.1002/fedr.19800910902" ext-link-type="doi" xlink:type="simple">https://doi.org/10.1002/fedr.19800910902</ext-link></mixed-citation></ref><ref id="B129"><mixed-citation xmlns:xlink="http://www.w3.org/1999/xlink" xlink:type="simple">Xing FW, Zeng QW, Chen HF, Wang FG [Eds] (2009) <tp:taxon-name><tp:taxon-name-part taxon-name-part-type="family">Magnoliaceae</tp:taxon-name-part></tp:taxon-name>. In: Landscape Plants of China. Vol. 1: 177–217. Huazhong University of Science and Technology Press, Wuhan. [In Chinese]</mixed-citation></ref><ref id="B25"><mixed-citation xmlns:xlink="http://www.w3.org/1999/xlink" xlink:type="simple">Dandy JE (1928c) New or noteworthy Chinese <tp:taxon-name><tp:taxon-name-part taxon-name-part-type="tribe">Magnolieae</tp:taxon-name-part></tp:taxon-name>. Notes from the Royal Botanic Garden, Edinburgh 16(77): 123–133. <ext-link xlink:href="10.2307/4107183" ext-link-type="doi" xlink:type="simple">https://doi.org/10.2307/4107183</ext-link></mixed-citation></ref><ref id="B91"><mixed-citation xmlns:xlink="http://www.w3.org/1999/xlink" xlink:type="simple">Peng ZH (2008) Urban and Rural Arbores in China. China Forestry Publishing House, Beijing. [<italic><tp:taxon-name><tp:taxon-name-part taxon-name-part-type="genus">Manglietia</tp:taxon-name-part> <tp:taxon-name-part taxon-name-part-type="species">fordiana</tp:taxon-name-part></tp:taxon-name></italic>, pp. 84–85; <italic><tp:taxon-name><tp:taxon-name-part taxon-name-part-type="genus">Michelia</tp:taxon-name-part> <tp:taxon-name-part taxon-name-part-type="species">macclurei</tp:taxon-name-part></tp:taxon-name></italic>, pp. 86–87]</mixed-citation></ref><ref id="B108"><mixed-citation xmlns:xlink="http://www.w3.org/1999/xlink" xlink:type="simple">Sutton J (2022) <italic><tp:taxon-name><tp:taxon-name-part taxon-name-part-type="genus">Manglietia</tp:taxon-name-part> <tp:taxon-name-part taxon-name-part-type="species">fordiana</tp:taxon-name-part></tp:taxon-name></italic>. Trees and Shrubs Online. <ext-link xlink:href="https://www.treesandshrubsonline.org/" ext-link-type="uri" xlink:type="simple">https://www.treesandshrubsonline.org/</ext-link> [accessed 21 Mar. 2026]</mixed-citation></ref><ref id="B133"><mixed-citation xmlns:xlink="http://www.w3.org/1999/xlink" xlink:type="simple">Yang KM, Chen XL, Gong X, Wang YL [Eds] (2016) Ex Situ Cultivated Flora of China (<tp:taxon-name><tp:taxon-name-part taxon-name-part-type="family">Magnoliaceae</tp:taxon-name-part></tp:taxon-name>). Science Press, Beijing. [In Chinese, English subtitle]</mixed-citation></ref><ref id="B15"><mixed-citation xmlns:xlink="http://www.w3.org/1999/xlink" xlink:type="simple">Chen BL, Nooteboom HP (1993) Notes on <tp:taxon-name><tp:taxon-name-part taxon-name-part-type="family">Magnoliaceae</tp:taxon-name-part></tp:taxon-name> III: The <tp:taxon-name><tp:taxon-name-part taxon-name-part-type="family">Magnoliaceae</tp:taxon-name-part></tp:taxon-name> of China. Annals of Missouri Botanical Garden 80(4): 999–1104. <ext-link xlink:href="10.2307/2399942" ext-link-type="doi" xlink:type="simple">https://doi.org/10.2307/2399942</ext-link></mixed-citation></ref><ref id="B125"><mixed-citation xmlns:xlink="http://www.w3.org/1999/xlink" xlink:type="simple">Wu ZY, Chen SK (2006) <tp:taxon-name><tp:taxon-name-part taxon-name-part-type="family">Magnoliaceae</tp:taxon-name-part></tp:taxon-name>. In: Flora Yunnanica. Tomus 6 (<tp:taxon-name><tp:taxon-name-part taxon-name-part-type="phylum">Spermatophyta</tp:taxon-name-part></tp:taxon-name>): 1–62. Science Press, Beijing. [In Chinese] <ext-link xlink:href="https://www.biodiversitylibrary.org/page/36698160#page/1" ext-link-type="uri" xlink:type="simple">https://www.biodiversitylibrary.org/page/36698160#page/1</ext-link> [accessed 28 Mar. 2020]</mixed-citation></ref><ref id="B102"><mixed-citation xmlns:xlink="http://www.w3.org/1999/xlink" xlink:type="simple">Sima YK, Lu SG (2009) <tp:taxon-name><tp:taxon-name-part taxon-name-part-type="family">Magnoliaceae</tp:taxon-name-part></tp:taxon-name>. In: Shui YM, Sima YK, Wen J, Chen WH (Eds) Vouchered Flora of Southeast Yunnan, Vol. 1: 16–79. Yunnan Science &amp; Technology Press, Kunming. <ext-link xlink:href="http://www.doc88.com/p-9455111883790.html" ext-link-type="uri" xlink:type="simple">http://www.doc88.com/p-9455111883790.html</ext-link> [accessed 30 Mar. 2020]</mixed-citation></ref><ref id="B101"><mixed-citation xmlns:xlink="http://www.w3.org/1999/xlink" xlink:type="simple">Sima YK (2011) A Taxonomic Revision of the <tp:taxon-name><tp:taxon-name-part taxon-name-part-type="family">Magnoliaceae</tp:taxon-name-part></tp:taxon-name> from China. PhD. Dissertation (Botany). School of Life Science, Yunnan University, Kunming, China. [In Chinese, English subtitle / abstract] <ext-link xlink:href="https://www.doc88.com/p-0408321349844.html" ext-link-type="uri" xlink:type="simple">https://www.doc88.com/p-0408321349844.html</ext-link> [accessed 27 Mar. 2020]</mixed-citation></ref><ref id="B40"><mixed-citation xmlns:xlink="http://www.w3.org/1999/xlink" xlink:type="simple">Govaerts R (2003) World Checklist of <tp:taxon-name><tp:taxon-name-part taxon-name-part-type="family">Magnoliaceae</tp:taxon-name-part></tp:taxon-name> (online). Facilitated by the Royal Botanic Gardens, Kew. <ext-link xlink:href="https://wcsp.science.kew.org/" ext-link-type="uri" xlink:type="simple">https://wcsp.science.kew.org/</ext-link> [accessed 12 Oct. 2022]</mixed-citation></ref><ref id="B126"><mixed-citation xmlns:xlink="http://www.w3.org/1999/xlink" xlink:type="simple">Xia NH, Liu YH, Nooteboom HP (2008) <tp:taxon-name><tp:taxon-name-part taxon-name-part-type="family">Magnoliaceae</tp:taxon-name-part></tp:taxon-name>. In: Wu ZY, Raven PH, Hong DY (Eds) Flora of China Vol. 7, <tp:taxon-name><tp:taxon-name-part taxon-name-part-type="family">Menispermaceae</tp:taxon-name-part></tp:taxon-name> through <tp:taxon-name><tp:taxon-name-part taxon-name-part-type="family">Capparaceae</tp:taxon-name-part></tp:taxon-name>: 48–91. Science Press, Beijing and Missouri Botanical Garden Press, St. Louis. <ext-link xlink:href="http://flora.huh.harvard.edu/china/mss/volume07/Magnoliaceae.pdf" ext-link-type="uri" xlink:type="simple">http://flora.huh.harvard.edu/china/mss/volume07/Magnoliaceae.pdf</ext-link> [accessed 20 Mar. 2020]</mixed-citation></ref><ref id="B77"><mixed-citation xmlns:xlink="http://www.w3.org/1999/xlink" xlink:type="simple">Liu H, Xu QY, He PC, Santiago LS, Yang KM, Ye Q (2015) Strong phylogenetic signals and phylogenetic niche conservatism in ecophysiological traits across divergent lineages of <tp:taxon-name><tp:taxon-name-part taxon-name-part-type="family">Magnoliaceae</tp:taxon-name-part></tp:taxon-name>. Nature / Scientific Reports 5(12246): 1–12. <ext-link xlink:href="10.1038/srep12246" ext-link-type="doi" xlink:type="simple">https://doi.org/10.1038/srep12246</ext-link></mixed-citation></ref><ref id="B127"><mixed-citation xmlns:xlink="http://www.w3.org/1999/xlink" xlink:type="simple">Xiao L, Li XL, Wang YB, Wang XQ, Chen FJ (2011a) Analysis of the genetic relationships among 22 species of <italic><tp:taxon-name><tp:taxon-name-part taxon-name-part-type="genus">Manglietia</tp:taxon-name-part></tp:taxon-name></italic> plants using ISSR markers. Bulletin of Botanical Research 31(4): 489–494. [In Chinese, English subtitle / abstract] <ext-link xlink:href="10.7525/j.issn.1673-5102.2011.04.017" ext-link-type="doi" xlink:type="simple">https://doi.org/10.7525/j.issn.1673-5102.2011.04.017</ext-link></mixed-citation></ref><ref id="B51"><mixed-citation xmlns:xlink="http://www.w3.org/1999/xlink" xlink:type="simple">IUCN (2026) The IUCN Red List of Threatened Species. Version 2025-2. International Union for the Conservation of Nature and Natural Resources. Gland, Switzerland and Cambridge, UK. <ext-link xlink:href="https://www.iucnredlist.org/species/193957/2292193" ext-link-type="uri" xlink:type="simple">https://www.iucnredlist.org/species/193957/2292193</ext-link> [accessed 5 Feb. 2026]</mixed-citation></ref><ref id="B118"><mixed-citation xmlns:xlink="http://www.w3.org/1999/xlink" xlink:type="simple">Wang S, Xie Y [Eds] (2004) China Species Red List. Vol. 1: Joint publication under the auspices of Chinese National Environmental Protection Agency and Chinese Endangered Species Scientific Commission. Higher Education Press, Beijing. [In Chinese and English, Latin plant names] [Determines the conservation status of each listed Chinese species in accordance with IUCN criteria]</mixed-citation></ref><ref id="B75"><mixed-citation xmlns:xlink="http://www.w3.org/1999/xlink" xlink:type="simple">Lian CZ, Chen GD, Yang WF (2013) Describes[sic] the <italic><tp:taxon-name><tp:taxon-name-part taxon-name-part-type="genus">Manglietia</tp:taxon-name-part> <tp:taxon-name-part taxon-name-part-type="species">hainanensis</tp:taxon-name-part></tp:taxon-name></italic> is reviewed. Tropical Forestry 41(3): 34–36. [In Chinese, English subtitle / abstract] <ext-link xlink:href="http://www.doc88.com/p-8995397945380.html" ext-link-type="uri" xlink:type="simple">http://www.doc88.com/p-8995397945380.html</ext-link> [accessed 30 Mar. 2020]</mixed-citation></ref><ref id="B122"><mixed-citation xmlns:xlink="http://www.w3.org/1999/xlink" xlink:type="simple">Wei XL, Cao FX, Chen J (2010) Extraction of genomic DNA and optimization of ISSR reaction system of <italic><tp:taxon-name><tp:taxon-name-part taxon-name-part-type="genus">Manglietia</tp:taxon-name-part> <tp:taxon-name-part taxon-name-part-type="species">hainanensis</tp:taxon-name-part></tp:taxon-name></italic>. Journal of Central South University of Forestry and Technology 30(5): 91–96. [In Chinese, English subtitle / abstract] <ext-link xlink:href="http://www.docin.com/p-1594098144.html" ext-link-type="uri" xlink:type="simple">http://www.docin.com/p-1594098144.html</ext-link> [accessed 2 Mar. 2020]</mixed-citation></ref><ref id="B123"><mixed-citation xmlns:xlink="http://www.w3.org/1999/xlink" xlink:type="simple">Wei XL, Cao FX, Chen J (2013) Studies on the genetic diversity and relationship of <italic><tp:taxon-name><tp:taxon-name-part taxon-name-part-type="genus">Manglietia</tp:taxon-name-part> <tp:taxon-name-part taxon-name-part-type="species">hainanensis</tp:taxon-name-part></tp:taxon-name></italic> Dandy by ISSR. Biotechnology Bulletin 2013(8): 74–77. <ext-link xlink:href="https://www.doc88.com/p-70287238603741.html" ext-link-type="uri" xlink:type="simple">https://www.doc88.com/p-70287238603741.html</ext-link> [accessed 12 Mar. 2026]</mixed-citation></ref><ref id="B131"><mixed-citation xmlns:xlink="http://www.w3.org/1999/xlink" xlink:type="simple">Yan JA (2006) The Study on Evolutionary History of Hainan’s Ecological Environment—From the Point of Animal and Plant. PhD. Dissertation (History of Science and Technology), Nanjing Agricultural Uni., Jiangsu Province, China. [In Chinese, English subtitle / abstract] <ext-link xlink:href="http://www.doc88.com/p-8456062244950.html" ext-link-type="uri" xlink:type="simple">http://www.doc88.com/p-8456062244950.html</ext-link> [accessed 2 Mar. 2020]</mixed-citation></ref><ref id="B109"><mixed-citation xmlns:xlink="http://www.w3.org/1999/xlink" xlink:type="simple">Tang ZZ (1982) Natural tropical forests in Hainan Island. Journal of South China Normal University (Natural Science) 1982(2): 114–122. [In Chinese, English end title / abstract] <ext-link xlink:href="http://journal-n.scnu.edu.cn/article/id/2474" ext-link-type="uri" xlink:type="simple">http://journal-n.scnu.edu.cn/article/id/2474</ext-link> [accessed 25 Oct. 2022]</mixed-citation></ref><ref id="B136"><mixed-citation xmlns:xlink="http://www.w3.org/1999/xlink" xlink:type="simple">Zhai DL, Xu JC, Dai ZC, Cannon CH, Grumbine RE (2014) Increasing tree cover while losing diverse natural forests in tropical Hainan, China. Regional Environmental Change 14(2): 611–621. <ext-link xlink:href="10.1007/s10113-013-0512-9" ext-link-type="doi" xlink:type="simple">https://doi.org/10.1007/s10113-013-0512-9</ext-link></mixed-citation></ref><ref id="B18"><mixed-citation xmlns:xlink="http://www.w3.org/1999/xlink" xlink:type="simple">Chien PD, Werger MJA, Nghia NH (2006) Chapter 2: Vietnamese forestry, biodiversity and threatened tree species. In: Chien PD (Ed.) Demography of Threatened Tree Species in Vietnam. Thesis, Utrecht University, Utrecht, Netherlands, 19–54. [Vietnamese subtitle/summary] <ext-link xlink:href="https://dspace.library.uu.nl/bitstream/handle/1874/15051/full.pdf?sequence=5&amp;isAllowed=y" ext-link-type="uri" xlink:type="simple">https://dspace.library.uu.nl/bitstream/handle/1874/15051/full.pdf?sequence=5&amp;isAllowed=y</ext-link> [accessed 30 Mar. 2020]</mixed-citation></ref></ref-list></tp:taxon-treatment>
