# Supplementary material for: If these aren’t genuine species, what are? An analysis of heterotypic synonyms contributes to 19 new names and 20 new combinations in Magnolia (Magnoliaceae). Part 2: New combinations
Source: PhytoKeys. 2026 Jul 10;277:77–151. doi: 10.3897/phytokeys.277.195893 (PMC13379712; doi:10.3897/phytokeys.277.195893)
Supplement: XML Treatment for Magnolia hedyosperma [file phytokeys.277.195893-treatment12.xml]

<!DOCTYPE tp:taxon-treatment
  PUBLIC "-//TaxonX//DTD Taxonomic Treatment Publishing DTD v0 20100105//EN" "tax-treatment-NSO.dtd">
<tp:taxon-treatment xmlns:tp="http://www.plazi.org/taxpub"><tp:treatment-meta><kwd-group><label>Taxon classification</label><kwd>
                <named-content content-type="kingdom">Plantae</named-content>
              </kwd><kwd>
                <named-content content-type="order">Magnoliales</named-content>
              </kwd><kwd>
                <named-content content-type="family">Magnoliaceae</named-content>
              </kwd></kwd-group><mixed-citation publication-type="journal"><person-group><name><surname>Callaghan</surname><given-names>Christopher B.</given-names></name><name><surname>Png</surname><given-names>Siak K.</given-names></name></person-group><article-title>If these aren’t genuine species, what are? An analysis of heterotypic synonyms contributes to 19 new names and 20 new combinations in <italic><tp:taxon-name><tp:taxon-name-part taxon-name-part-type="genus" reg="Magnolia">Magnolia</tp:taxon-name-part></tp:taxon-name></italic> (<tp:taxon-name><tp:taxon-name-part taxon-name-part-type="family" reg="Magnoliaceae">Magnoliaceae</tp:taxon-name-part></tp:taxon-name>). Part 2: New combinations</article-title><source>PhytoKeys</source><day>10</day><month>07</month><year>2026</year><volume>277</volume><fpage>77</fpage><lpage>151</lpage><pub-id pub-id-type="doi">10.3897/phytokeys.277.195893</pub-id></mixed-citation></tp:treatment-meta><tp:nomenclature><tp:taxon-name><object-id xmlns:xlink="http://www.w3.org/1999/xlink" content-type="arpha" xlink:type="simple">09C1D480-A499-5B4C-8B48-FB270775876D</object-id>
                    		<tp:taxon-name-part taxon-name-part-type="genus" reg="Magnolia">Magnolia</tp:taxon-name-part> <tp:taxon-name-part taxon-name-part-type="species" reg="hedyosperma">hedyosperma</tp:taxon-name-part>
                    	
                    		<object-id xmlns:xlink="http://www.w3.org/1999/xlink" content-type="ipni" xlink:type="simple">urn:lsid:ipni.org:names:77383135-1</object-id>
                    	</tp:taxon-name><tp:taxon-authority>(Law) C.B. Callaghan &amp; S.K. Png</tp:taxon-authority><tp:taxon-status xmlns:xlink="http://www.w3.org/1999/xlink" xlink:type="simple">comb. nov.</tp:taxon-status><xref ref-type="table" rid="T14">Table 14</xref><tp:nomenclature-citation-list><tp:nomenclature-citation><tp:taxon-name><tp:taxon-name-part taxon-name-part-type="genus" reg="Michelia">Michelia</tp:taxon-name-part> <tp:taxon-name-part taxon-name-part-type="species" reg="hedyosperma">hedyosperma</tp:taxon-name-part></tp:taxon-name><comment> Law, Bulletin of Botanical Research 5(3): 123–124, 129: fig. 3 (<xref ref-type="bibr" rid="B56">Law 1985</xref>). <bold>[Basionym]</bold>.</comment></tp:nomenclature-citation><tp:nomenclature-citation><tp:taxon-name><tp:taxon-name-part taxon-name-part-type="genus" reg="Michelia">Michelia</tp:taxon-name-part> <tp:taxon-name-part taxon-name-part-type="species" reg="hypolampra">hypolampra</tp:taxon-name-part></tp:taxon-name><comment> Dandy, in Annals of Missouri Botanical Garden 80(4): 1076 (<xref ref-type="bibr" rid="B15">Chen and Nooteboom 1993</xref>), p.p. quoad syn. <tp:taxon-name><tp:taxon-name-part taxon-name-part-type="genus" reg="Michelia">Michelia</tp:taxon-name-part> <tp:taxon-name-part taxon-name-part-type="species" reg="hedyosperma">hedyosperma</tp:taxon-name-part></tp:taxon-name> Law plus specimen <italic>Y.H. Li 4262</italic>—World Checklist and Bibliography of <tp:taxon-name><tp:taxon-name-part taxon-name-part-type="family" reg="Magnoliaceae">Magnoliaceae</tp:taxon-name-part></tp:taxon-name>: 57 (<xref ref-type="bibr" rid="B38">Frodin and Govaerts 1996</xref>), p.p. quoad syn. <tp:taxon-name><tp:taxon-name-part taxon-name-part-type="genus" reg="Michelia">Michelia</tp:taxon-name-part> <tp:taxon-name-part taxon-name-part-type="species" reg="hedyosperma">hedyosperma</tp:taxon-name-part></tp:taxon-name> Law.</comment></tp:nomenclature-citation><tp:nomenclature-citation><tp:taxon-name><tp:taxon-name-part taxon-name-part-type="genus" reg="Magnolia">Magnolia</tp:taxon-name-part> <tp:taxon-name-part taxon-name-part-type="species" reg="hypolampra">hypolampra</tp:taxon-name-part></tp:taxon-name><comment> (Dandy) Figlar, online at World Checklist of <tp:taxon-name><tp:taxon-name-part taxon-name-part-type="family" reg="Magnoliaceae">Magnoliaceae</tp:taxon-name-part></tp:taxon-name> (<xref ref-type="bibr" rid="B40">Govaerts 2003</xref>), p.p. quoad syn. <tp:taxon-name><tp:taxon-name-part taxon-name-part-type="genus" reg="Michelia">Michelia</tp:taxon-name-part> <tp:taxon-name-part taxon-name-part-type="species" reg="hedyosperma">hedyosperma</tp:taxon-name-part></tp:taxon-name> Law.</comment></tp:nomenclature-citation><tp:nomenclature-citation><tp:taxon-name><tp:taxon-name-part taxon-name-part-type="genus" reg="Michelia">Michelia</tp:taxon-name-part> <tp:taxon-name-part taxon-name-part-type="species" reg="gioi">gioi</tp:taxon-name-part></tp:taxon-name><comment> (A. Chev.) Sima &amp; Hong Yu, in Flora Yunnanica. Tomus 6 (<tp:taxon-name><tp:taxon-name-part taxon-name-part-type="phylum" reg="Spermatophyta">Spermatophyta</tp:taxon-name-part></tp:taxon-name>): 50 (<xref ref-type="bibr" rid="B125">Wu and Chen 2006</xref>), Flora of China Vol. 7: 89 (<xref ref-type="bibr" rid="B126">Xia et al. 2008</xref>), Vouchered Flora of Southeast Yunnan, Vol. 1: 58 (<xref ref-type="bibr" rid="B102">Sima and Lu 2009</xref>) and A Taxonomic Revision of the <tp:taxon-name><tp:taxon-name-part taxon-name-part-type="family" reg="Magnoliaceae">Magnoliaceae</tp:taxon-name-part></tp:taxon-name> from China: 208 (<xref ref-type="bibr" rid="B101">Sima 2011</xref>), each p.p. quoad syn. <tp:taxon-name><tp:taxon-name-part taxon-name-part-type="genus" reg="Michelia">Michelia</tp:taxon-name-part> <tp:taxon-name-part taxon-name-part-type="species" reg="hedyosperma">hedyosperma</tp:taxon-name-part></tp:taxon-name> Law.</comment></tp:nomenclature-citation></tp:nomenclature-citation-list></tp:nomenclature><tp:treatment-sec sec-type="Present Chinese names"><title>Present Chinese names.</title><p>香子含笑 or 香籽含笑 both meaning “fragrant seed michelia”.</p></tp:treatment-sec><tp:treatment-sec sec-type="Proposed Chinese name"><title>Proposed Chinese name.</title><p>香子木兰 meaning “fragrant seed magnolia”.</p></tp:treatment-sec><tp:treatment-sec sec-type="Type"><title>Type.</title><p>China. <bold>Guangxi Zhuang Autonomous Region</bold> • Longzhou County, Daqing Shan, date (?), <italic>Chia Liang-chih &amp; Feng Xue-lin 6054</italic>. holotype: <abbrev xmlns:xlink="http://www.w3.org/1999/xlink" content-type="institution" xlink:title="Department of Taxonomy Herbarium, South China Institute of Botany (SCBI), Chinese Academy of Sciences, Tianhe District, Guangzhou, Guangdong, China" xlink:type="simple">IBSC</abbrev> 0053839 n.v.</p><p><bold>Paratypes</bold>. China. <bold>Hainan Province</bold> • East Bawang, northern slope, Highway No.2, Jan. 1976, <italic>Forestry Bureau 463</italic>. <abbrev xmlns:xlink="http://www.w3.org/1999/xlink" content-type="institution" xlink:title="Department of Taxonomy Herbarium, South China Institute of Botany (SCBI), Chinese Academy of Sciences, Tianhe District, Guangzhou, Guangdong, China" xlink:type="simple">IBSC</abbrev> 0053834 n.v. – <bold>Yunnan Province</bold> • Xishuang-banna Prefecture, <named-content xmlns:xlink="http://www.w3.org/1999/xlink" content-type="dwc:verbatimCoordinates" xlink:type="simple">21°59'N, 101°12'E</named-content>, alt. 960 m, dense forest in damp valley, 32 m tree, 29 May 1962, <italic>Li Yan-hui 4262</italic>. <abbrev xmlns:xlink="http://www.w3.org/1999/xlink" content-type="institution" xlink:title="Herbarium, Guangxi Institute of Botany, Guangxi Academy of Sciences, Yanshan District, Guilin, Guangxi Zhuang Autonomous Region, China" xlink:type="simple">IBK</abbrev> 00000591! <named-content xmlns:xlink="http://www.w3.org/1999/xlink" content-type="dwc:institutional_code" xlink:title="Xishuangbanna Tropical Botanical Garden, Academia Sinica" xlink:href="https://scientific-collections.gbif.org/institution/c1b4b43c-8274-4586-b75e-704e36bdd5c6" xlink:type="simple">HITBC</named-content> 001666! <named-content xmlns:xlink="http://www.w3.org/1999/xlink" content-type="dwc:institutional_code" xlink:title="Xishuangbanna Tropical Botanical Garden, Academia Sinica" xlink:href="https://scientific-collections.gbif.org/institution/c1b4b43c-8274-4586-b75e-704e36bdd5c6" xlink:type="simple">HITBC</named-content> 001667! <named-content xmlns:xlink="http://www.w3.org/1999/xlink" content-type="dwc:institutional_code" xlink:title="Xishuangbanna Tropical Botanical Garden, Academia Sinica" xlink:href="https://scientific-collections.gbif.org/institution/c1b4b43c-8274-4586-b75e-704e36bdd5c6" xlink:type="simple">HITBC</named-content> 001668! <named-content xmlns:xlink="http://www.w3.org/1999/xlink" content-type="dwc:institutional_code" xlink:title="Kunming Institute of Botany, Chinese Academy of Sciences" xlink:href="https://scientific-collections.gbif.org/institution/6039165f-1334-4ac6-a955-5542100c0e50" xlink:type="simple">KUN</named-content> 41820 n.v.</p><p>holotype (<abbrev xmlns:xlink="http://www.w3.org/1999/xlink" content-type="institution" xlink:title="Department of Taxonomy Herbarium, South China Institute of Botany (SCBI), Chinese Academy of Sciences, Tianhe District, Guangzhou, Guangdong, China" xlink:type="simple">IBSC</abbrev>) and paratypes (<abbrev xmlns:xlink="http://www.w3.org/1999/xlink" content-type="institution" xlink:title="Department of Taxonomy Herbarium, South China Institute of Botany (SCBI), Chinese Academy of Sciences, Tianhe District, Guangzhou, Guangdong, China" xlink:type="simple">IBSC</abbrev>, <named-content xmlns:xlink="http://www.w3.org/1999/xlink" content-type="dwc:institutional_code" xlink:title="Kunming Institute of Botany, Chinese Academy of Sciences" xlink:href="https://scientific-collections.gbif.org/institution/6039165f-1334-4ac6-a955-5542100c0e50" xlink:type="simple">KUN</named-content>): specimen images not uploaded to <abbrev xmlns:xlink="http://www.w3.org/1999/xlink" xlink:title="Chinese Virtual Herbarium" xlink:type="simple">CVH</abbrev> at 18 Mar. 2026.</p><p>Specimen images below accessed 20 Mar. 2019; re-accessed with new URLs 22 Oct. 2022:</p><p>paratype (<abbrev xmlns:xlink="http://www.w3.org/1999/xlink" content-type="institution" xlink:title="Herbarium, Guangxi Institute of Botany, Guangxi Academy of Sciences, Yanshan District, Guilin, Guangxi Zhuang Autonomous Region, China" xlink:type="simple">IBK</abbrev>): <ext-link xmlns:xlink="http://www.w3.org/1999/xlink" xlink:href="https://www.cvh.ac.cn/spms/detail.php?id=c007dcbd" ext-link-type="uri" xlink:type="simple">https://www.cvh.ac.cn/spms/detail.php?id=c007dcbd</ext-link></p><p>paratype (<named-content xmlns:xlink="http://www.w3.org/1999/xlink" content-type="dwc:institutional_code" xlink:title="Xishuangbanna Tropical Botanical Garden, Academia Sinica" xlink:href="https://scientific-collections.gbif.org/institution/c1b4b43c-8274-4586-b75e-704e36bdd5c6" xlink:type="simple">HITBC</named-content>): <ext-link xmlns:xlink="http://www.w3.org/1999/xlink" xlink:href="https://www.cvh.ac.cn/spms/detail.php?id=e9543695" ext-link-type="uri" xlink:type="simple">https://www.cvh.ac.cn/spms/detail.php?id=e9543695</ext-link></p><p>paratype (<named-content xmlns:xlink="http://www.w3.org/1999/xlink" content-type="dwc:institutional_code" xlink:title="Xishuangbanna Tropical Botanical Garden, Academia Sinica" xlink:href="https://scientific-collections.gbif.org/institution/c1b4b43c-8274-4586-b75e-704e36bdd5c6" xlink:type="simple">HITBC</named-content>): <ext-link xmlns:xlink="http://www.w3.org/1999/xlink" xlink:href="https://www.cvh.ac.cn/spms/detail.php?id=e95442de" ext-link-type="uri" xlink:type="simple">https://www.cvh.ac.cn/spms/detail.php?id=e95442de</ext-link></p><p>paratype (<named-content xmlns:xlink="http://www.w3.org/1999/xlink" content-type="dwc:institutional_code" xlink:title="Xishuangbanna Tropical Botanical Garden, Academia Sinica" xlink:href="https://scientific-collections.gbif.org/institution/c1b4b43c-8274-4586-b75e-704e36bdd5c6" xlink:type="simple">HITBC</named-content>): <ext-link xmlns:xlink="http://www.w3.org/1999/xlink" xlink:href="https://www.cvh.ac.cn/spms/detail.php?id=e95441a1" ext-link-type="uri" xlink:type="simple">https://www.cvh.ac.cn/spms/detail.php?id=e95441a1</ext-link></p></tp:treatment-sec><tp:treatment-sec sec-type="Additional specimen"><title>Additional specimen.</title><p>China. <bold>Guangxi Zhuang Autonomous Region</bold> • Longzhou County, alt. 600 m, tree 25 m, 26 Sept. 1973, fr, <italic>Vegetation Survey Team 055</italic>. <named-content xmlns:xlink="http://www.w3.org/1999/xlink" content-type="dwc:institutional_code" xlink:title="Institute of Botany, Chinese Academy of Sciences" xlink:href="https://scientific-collections.gbif.org/institution/ac8eb8fc-0703-4408-8388-686764b75877" xlink:type="simple">PE</named-content> 00934086! Specimen image below accessed 2 Dec. 2022:</p><p>(<named-content xmlns:xlink="http://www.w3.org/1999/xlink" content-type="dwc:institutional_code" xlink:title="Institute of Botany, Chinese Academy of Sciences" xlink:href="https://scientific-collections.gbif.org/institution/ac8eb8fc-0703-4408-8388-686764b75877" xlink:type="simple">PE</named-content>): <ext-link xmlns:xlink="http://www.w3.org/1999/xlink" xlink:href="https://www.cvh.ac.cn/spms/detail.php?id=f00fec56" ext-link-type="uri" xlink:type="simple">https://www.cvh.ac.cn/spms/detail.php?id=f00fec56</ext-link></p></tp:treatment-sec><tp:treatment-sec sec-type="Note 1"><title>Note 1.</title><p><italic><tp:taxon-name><tp:taxon-name-part taxon-name-part-type="genus" reg="Michelia">Michelia</tp:taxon-name-part> <tp:taxon-name-part taxon-name-part-type="species" reg="hedyosperma">hedyosperma</tp:taxon-name-part></tp:taxon-name></italic> Law is noted as conspecific with <italic><tp:taxon-name><tp:taxon-name-part taxon-name-part-type="genus" reg="Michelia">M.</tp:taxon-name-part> <tp:taxon-name-part taxon-name-part-type="species" reg="hypolampra">hypolampra</tp:taxon-name-part></tp:taxon-name></italic> Dandy in <xref ref-type="bibr" rid="B15">Chen and Nooteboom (1993)</xref> on the basis of Law’s description and figure and then listed as a synonym of <italic><tp:taxon-name><tp:taxon-name-part taxon-name-part-type="genus" reg="Michelia">M.</tp:taxon-name-part> <tp:taxon-name-part taxon-name-part-type="species" reg="gioi">gioi</tp:taxon-name-part></tp:taxon-name></italic> (A. Chev.) Sima &amp; Hong Yu. The IAPT Nomenclature Committee for Vascular Plants, on the information provided by R. Govaerts, voted 15 to 2, with one abstention, to recommend that <italic><tp:taxon-name><tp:taxon-name-part taxon-name-part-type="genus" reg="Talauma">Talauma</tp:taxon-name-part> <tp:taxon-name-part taxon-name-part-type="species" reg="gioi">gioi</tp:taxon-name-part></tp:taxon-name></italic> A. Chev. not be considered a validly published name because “the descriptive material does not constitute a description or diagnosis” (<xref ref-type="bibr" rid="B42">Govaerts and Nooteboom 2010</xref>). This recommendation was approved in its 11<sup>th</sup> report by the General Committee in 2011 and ratified at the International Botanical Congress in Melbourne, Australia, that same year.</p><p>(The above was noted as a Flora of China post-publication correction at: <ext-link xmlns:xlink="http://www.w3.org/1999/xlink" xlink:href="http://www.eflora.cn/foc/pdf/FOCV1/FOC-01-06-Corrigenda.pdf" ext-link-type="uri" xlink:type="simple">http://www.eflora.cn/foc/pdf/FOCV1/FOC-01-06-Corrigenda.pdf</ext-link> which is now not accessible).</p><p>As a consequence of its invalidation, this taxon described from Vietnam and its later combination <italic><tp:taxon-name><tp:taxon-name-part taxon-name-part-type="genus" reg="Michelia">Michelia</tp:taxon-name-part> <tp:taxon-name-part taxon-name-part-type="species" reg="gioi">gioi</tp:taxon-name-part></tp:taxon-name></italic> (A. Chev.) Sima &amp; Hong Yu is not considered here in relation to the other two taxa. <italic><tp:taxon-name><tp:taxon-name-part taxon-name-part-type="genus" reg="Michelia">Michelia</tp:taxon-name-part> <tp:taxon-name-part taxon-name-part-type="species" reg="hedyosperma">hedyosperma</tp:taxon-name-part></tp:taxon-name></italic> may be seen to be an independent species from <italic><tp:taxon-name><tp:taxon-name-part taxon-name-part-type="genus" reg="Michelia">M.</tp:taxon-name-part> <tp:taxon-name-part taxon-name-part-type="species" reg="hypolampra">hypolampra</tp:taxon-name-part></tp:taxon-name></italic> by their presently known differentiating features recorded in Table <xref ref-type="table" rid="T14">14</xref>.</p><table-wrap id="T14" position="float" orientation="portrait"><label>Table 14.</label><caption><p>The <bold>15 presently known</bold> differentiating features between <italic><tp:taxon-name><tp:taxon-name-part taxon-name-part-type="genus" reg="Michelia">Michelia</tp:taxon-name-part> <tp:taxon-name-part taxon-name-part-type="species" reg="hedyosperma">hedyosperma</tp:taxon-name-part></tp:taxon-name></italic> Law and <italic><tp:taxon-name><tp:taxon-name-part taxon-name-part-type="genus" reg="Michelia">Michelia</tp:taxon-name-part> <tp:taxon-name-part taxon-name-part-type="species" reg="hypolampra">hypolampra</tp:taxon-name-part></tp:taxon-name></italic> Dandy.</p></caption><table><tbody><tr><th rowspan="1" colspan="1">Plant feature</th><th rowspan="1" colspan="1">
                      <bold>
                        <italic>
                          <tp:taxon-name><tp:taxon-name-part taxon-name-part-type="genus" reg="Michelia">Michelia</tp:taxon-name-part> <tp:taxon-name-part taxon-name-part-type="species" reg="hedyosperma">hedyosperma</tp:taxon-name-part></tp:taxon-name>
                        </italic>
                      </bold>
                    </th><th rowspan="1" colspan="1">
                      <bold>
                        <italic>
                          <tp:taxon-name><tp:taxon-name-part taxon-name-part-type="genus" reg="Michelia">Michelia</tp:taxon-name-part> <tp:taxon-name-part taxon-name-part-type="species" reg="hypolampra">hypolampra</tp:taxon-name-part></tp:taxon-name>
                        </italic>
                      </bold>
                    </th></tr><tr><td rowspan="1" colspan="1">
                      <bold>life form</bold>
                    </td><td rowspan="1" colspan="1">
                      <bold>tree to 32 m (Yunnan paratype labels)</bold>
                    </td><td rowspan="1" colspan="1">
                      <bold>tree to 21 m<sup>3</sup></bold>
                    </td></tr><tr><td rowspan="1" colspan="1">leaf shape</td><td rowspan="1" colspan="1">obovate or elliptic-obovate</td><td rowspan="1" colspan="1">obovate-oblong or elliptic</td></tr><tr><td rowspan="1" colspan="1">maximum leaf size</td><td rowspan="1" colspan="1">13 × 5.5 cm</td><td rowspan="1" colspan="1">12 × 6 cm</td></tr><tr><td rowspan="1" colspan="1">leaf apex</td><td rowspan="1" colspan="1">cuspidate.</td><td rowspan="1" colspan="1">acuminate.</td></tr><tr><td rowspan="1" colspan="1">leaf indumentum</td><td rowspan="1" colspan="1">glabrous.</td><td rowspan="1" colspan="1">glabrous, or initially minutely grey pubescent at midrib margins near base</td></tr><tr><td rowspan="1" colspan="1">
                      <bold>lateral leaf vein pairs</bold>
                    </td><td rowspan="1" colspan="1">
                      <bold>8–10</bold>
                    </td><td rowspan="1" colspan="1">
                      <bold>10–12</bold>
                    </td></tr><tr><td rowspan="1" colspan="1">petiole indumentum</td><td rowspan="1" colspan="1">densely appressed short sericeous, later glabrous<bold><sup>1</sup></bold></td><td rowspan="1" colspan="1">initially minutely pubescent, later glabrescent</td></tr><tr><td rowspan="1" colspan="1">
                      <bold>flower peduncle length</bold>
                    </td><td rowspan="1" colspan="1">
                      <bold>ca. 10 mm</bold>
                    </td><td rowspan="1" colspan="1">
                      <bold>ca. 5 mm</bold>
                    </td></tr><tr><td rowspan="1" colspan="1">flower peduncle indumentum</td><td rowspan="1" colspan="1">densely appressed short sericeous<bold><sup>1</sup></bold></td><td rowspan="1" colspan="1">short appressed pubescent</td></tr><tr><td rowspan="1" colspan="1">
                      <bold>gynoecium indumentum</bold>
                    </td><td rowspan="1" colspan="1">
                      <bold>glabrous<sup>1</sup></bold>
                    </td><td rowspan="1" colspan="1">
                      <bold>appressed minutely shiny grey tomentose</bold>
                    </td></tr><tr><td rowspan="1" colspan="1">immature carpels</td><td rowspan="1" colspan="1">ca. 10</td><td rowspan="1" colspan="1">ca. 8–10</td></tr><tr><td rowspan="1" colspan="1">
                      <bold>ovules each carpel</bold>
                    </td><td rowspan="1" colspan="1">
                      <bold>6–8</bold>
                    </td><td rowspan="1" colspan="1">
                      <bold>ca. 10 or more</bold>
                    </td></tr><tr><td rowspan="1" colspan="1">
                      <bold>seeds in mature carpels</bold>
                    </td><td rowspan="1" colspan="1">
                      <bold>1–4</bold>
                    </td><td rowspan="1" colspan="1">
                      <bold>ca. 1–2<sup>4</sup></bold>
                    </td></tr><tr><td rowspan="1" colspan="1">flowering period</td><td rowspan="1" colspan="1">March–April</td><td rowspan="1" colspan="1">Oct.–Dec.<bold><sup>2</sup></bold> (?) [see note 3 herein]</td></tr><tr><td rowspan="1" colspan="1">distribution.</td><td rowspan="1" colspan="1">China: Hainan, SW Guangxi and southern Yunnan<bold><sup>1</sup></bold></td><td rowspan="1" colspan="1">Vietnam: Nghệ An Province (possibly also Tuyên Quang Province?)</td></tr></tbody></table><table-wrap-foot><fn><p>Note: The listed features of <italic><tp:taxon-name><tp:taxon-name-part taxon-name-part-type="genus" reg="Michelia">Michelia</tp:taxon-name-part> <tp:taxon-name-part taxon-name-part-type="species" reg="hedyosperma">hedyosperma</tp:taxon-name-part></tp:taxon-name></italic> are cited from <xref ref-type="bibr" rid="B56">Law (1985</xref>: 123), supplemented by <xref ref-type="bibr" rid="B81">Liu et al. (2004</xref>: 274)<bold><sup>1</sup></bold>; those of <italic><tp:taxon-name><tp:taxon-name-part taxon-name-part-type="genus" reg="Michelia">Michelia</tp:taxon-name-part> <tp:taxon-name-part taxon-name-part-type="species" reg="hypolampra">hypolampra</tp:taxon-name-part></tp:taxon-name></italic> are from <xref ref-type="bibr" rid="B23">Dandy (1928a</xref>: 321), to whom only immature fruit was available, <xref ref-type="bibr" rid="B102">Sima and Lu (2009)</xref><sup>2</sup>, <xref ref-type="bibr" rid="B126">Xia et al. 2008</xref>)<sup>3</sup>. Photos at Vietnam Plant Database show max. 2 mature seeds per carpel<bold><sup>4</sup></bold>: <ext-link xmlns:xlink="http://www.w3.org/1999/xlink" xlink:href="https://www.botanyvn.com/cnt.asp?param=edir&amp;v=Magnolia%20hypolampra&amp;list=species&amp;lg=en" ext-link-type="uri" xlink:type="simple">https://www.botanyvn.com/cnt.asp?param=edir&amp;v=~~~PROTECTED_TN_664~~~%20hypolampra&amp;list=species&amp;lg=en</ext-link> [acc: 30 Oct. 2022]</p></fn></table-wrap-foot></table-wrap></tp:treatment-sec><tp:treatment-sec sec-type="Note 2"><title>Note 2.</title><p>As shown in the illustration in Magnolias of China, the mature long-stalked, 2–4.5 cm ellipsoid carpels of the fruit aggregates of <italic><tp:taxon-name><tp:taxon-name-part taxon-name-part-type="genus" reg="Michelia">Michelia</tp:taxon-name-part> <tp:taxon-name-part taxon-name-part-type="species" reg="hedyosperma">hedyosperma</tp:taxon-name-part></tp:taxon-name></italic> are subtended by a long scale-leaf appendage extending beyond the carpels that is not, to our knowledge, known for other <italic><tp:taxon-name><tp:taxon-name-part taxon-name-part-type="genus" reg="Michelia">Michelia</tp:taxon-name-part></tp:taxon-name></italic> species, including <italic><tp:taxon-name><tp:taxon-name-part taxon-name-part-type="genus" reg="Michelia">M.</tp:taxon-name-part> <tp:taxon-name-part taxon-name-part-type="species" reg="hypolampra">hypolampra</tp:taxon-name-part></tp:taxon-name></italic>. <italic><tp:taxon-name><tp:taxon-name-part taxon-name-part-type="genus" reg="Michelia">Michelia</tp:taxon-name-part> <tp:taxon-name-part taxon-name-part-type="species" reg="hedyosperma">hedyosperma</tp:taxon-name-part></tp:taxon-name></italic> is native to China in the provinces of Hainan, SW Guangxi and southern Yunnan, while <italic><tp:taxon-name><tp:taxon-name-part taxon-name-part-type="genus" reg="Michelia">M.</tp:taxon-name-part> <tp:taxon-name-part taxon-name-part-type="species" reg="hypolampra">hypolampra</tp:taxon-name-part></tp:taxon-name></italic> apparently occurs only in Vietnam’s northern-central Nghệ An Province, where the type was collected, and possibly in the more northern Tuyên Quang Province. Therefore, the present authors follow the treatment in <xref ref-type="bibr" rid="B39">Fu and Jin (1992</xref>: 442), <xref ref-type="bibr" rid="B57">Law (1996</xref>: 173), <xref ref-type="bibr" rid="B81">Liu et al. (2004</xref>: 274) and <xref ref-type="bibr" rid="B133">Yang et al. (2016</xref>: 282) in recognising <italic><tp:taxon-name><tp:taxon-name-part taxon-name-part-type="genus" reg="Michelia">Michelia</tp:taxon-name-part> <tp:taxon-name-part taxon-name-part-type="species" reg="hedyosperma">hedyosperma</tp:taxon-name-part></tp:taxon-name></italic> as a distinct species which is reinstated and transferred to <italic><tp:taxon-name><tp:taxon-name-part taxon-name-part-type="genus" reg="Magnolia">Magnolia</tp:taxon-name-part></tp:taxon-name></italic>.</p></tp:treatment-sec><tp:treatment-sec sec-type="Note 3"><title>Note 3.</title><p>Inexplicably, the flowering of <italic><tp:taxon-name><tp:taxon-name-part taxon-name-part-type="genus" reg="Michelia">Michelia</tp:taxon-name-part> <tp:taxon-name-part taxon-name-part-type="species" reg="gioi">gioi</tp:taxon-name-part></tp:taxon-name></italic>, under which <italic><tp:taxon-name><tp:taxon-name-part taxon-name-part-type="genus" reg="Michelia">M.</tp:taxon-name-part> <tp:taxon-name-part taxon-name-part-type="species" reg="hedyosperma">hedyosperma</tp:taxon-name-part></tp:taxon-name></italic> and <italic><tp:taxon-name><tp:taxon-name-part taxon-name-part-type="genus" reg="Michelia">M.</tp:taxon-name-part> <tp:taxon-name-part taxon-name-part-type="species" reg="hypolampra">hypolampra</tp:taxon-name-part></tp:taxon-name></italic> are listed in synonymy in <xref ref-type="bibr" rid="B126">Xia et al. (2008</xref>: 89) and <xref ref-type="bibr" rid="B102">Sima and Lu (2009</xref>: 58), is recorded in the first publication for Mar.–Apr. and in the second for Oct.–Dec., when the flowering of <italic><tp:taxon-name><tp:taxon-name-part taxon-name-part-type="genus" reg="Michelia">M.</tp:taxon-name-part> <tp:taxon-name-part taxon-name-part-type="species" reg="hedyosperma">hedyosperma</tp:taxon-name-part></tp:taxon-name></italic> (<italic>sensu stricto</italic>) is noted for Oct.–Feb. in <xref ref-type="bibr" rid="B39">Fu and Jin (1992)</xref>, yet noted for Mar.–Apr. in both <xref ref-type="bibr" rid="B57">Law (1996)</xref> and <xref ref-type="bibr" rid="B81">Liu et al. (2004)</xref>. Also in the same year, <xref ref-type="bibr" rid="B44">Guan and Zhang (2004)</xref>, record the flowering period for cultivated plants studied at Xishuangbanna Dai Autonomous Prefecture located in southwestern Yunnan Province as November to February of the next year.</p></tp:treatment-sec><tp:treatment-sec sec-type="Note 4"><title>Note 4.</title><p>According to the literature searched by the present authors in Australia and overseas, <italic><tp:taxon-name><tp:taxon-name-part taxon-name-part-type="genus" reg="Michelia">Michelia</tp:taxon-name-part> <tp:taxon-name-part taxon-name-part-type="species" reg="hedyosperma">hedyosperma</tp:taxon-name-part></tp:taxon-name></italic> is recorded in China for 15 nature reserves, as well as being recorded as occurring in <italic>ex situ</italic> conservation at five forest research institutions, 11 botanical gardens or arboreta plus other places, indicating it to be well-established in cultivation and an accepted species by the botanical authorities at these gardens and arboreta.</p></tp:treatment-sec><tp:treatment-sec sec-type="Conservation status"><title>Conservation status.</title><p>The <italic><tp:taxon-name><tp:taxon-name-part taxon-name-part-type="genus" reg="Michelia">Michelia</tp:taxon-name-part> <tp:taxon-name-part taxon-name-part-type="species" reg="hedyosperma">hedyosperma</tp:taxon-name-part></tp:taxon-name></italic> of Hainan Island were found to be in dire need of prioritisation for conservation due to their small population size and lack of suitable habitats (<xref ref-type="bibr" rid="B17">Chen et al. 2014</xref>). <italic><tp:taxon-name><tp:taxon-name-part taxon-name-part-type="genus" reg="Michelia">M.</tp:taxon-name-part> <tp:taxon-name-part taxon-name-part-type="species" reg="hedyosperma">hedyosperma</tp:taxon-name-part></tp:taxon-name></italic> is also recorded as an endangered species under State (i.e. National) Protection Category II (<xref ref-type="bibr" rid="B81">Liu et al. 2004</xref>), having been previously listed as a level 3 provincial key protected plant on the Yunnan Key Protected Wild Plants List published in 1989 (<xref ref-type="bibr" rid="B73">Li and Li 1999</xref>: 4), yet is not mentioned in a 2003 paper concerning the 90 species of national priority protected wild plants in Yunnan (<xref ref-type="bibr" rid="B74">Li et al. 2003</xref>: 184). The 2003 authors mention that during a comprehensive four-year survey by the Yunnan Forestry Department, researchers could only find 87 of the total 90 species listed in their Table of Priority Protection Plants in Yunnan, so it may be that <italic><tp:taxon-name><tp:taxon-name-part taxon-name-part-type="genus" reg="Michelia">Michelia</tp:taxon-name-part> <tp:taxon-name-part taxon-name-part-type="species" reg="hedyosperma">hedyosperma</tp:taxon-name-part></tp:taxon-name></italic> was already extinct in the wild in at least some of its Yunnan habitats by 2003 (?). A 2012 report of the United Nations Food and Agricultural Organisation listing 307 of the major Chinese rare and endangered plant species that were included in previous Chinese government publications, indicates that <italic><tp:taxon-name><tp:taxon-name-part taxon-name-part-type="genus" reg="Michelia">Michelia</tp:taxon-name-part> <tp:taxon-name-part taxon-name-part-type="species" reg="hedyosperma">hedyosperma</tp:taxon-name-part></tp:taxon-name></italic> was assessed with a medium threat level due to unsustainable logging and habitat fragmentation (<xref ref-type="bibr" rid="B3">Anon 2012</xref>: appendix 28, 33). However, <italic><tp:taxon-name><tp:taxon-name-part taxon-name-part-type="genus" reg="Michelia">M.</tp:taxon-name-part> <tp:taxon-name-part taxon-name-part-type="species" reg="hedyosperma">hedyosperma</tp:taxon-name-part></tp:taxon-name></italic> had been previously recorded early this century as endangered in Hainan, southwest Guangxi and southern Yunnan due to overcutting, general habitat destruction and/or competitive effect (<xref ref-type="bibr" rid="B119">Wang and Jiang 2001</xref>: 45).</p></tp:treatment-sec><tp:treatment-sec sec-type="Recommendation"><title>Recommendation.</title><p>Subsequent to <italic><tp:taxon-name><tp:taxon-name-part taxon-name-part-type="genus" reg="Michelia">Michelia</tp:taxon-name-part> <tp:taxon-name-part taxon-name-part-type="species" reg="hedyosperma">hedyosperma</tp:taxon-name-part></tp:taxon-name></italic> being listed as a level 3 provincial key protected plant on the Yunnan Key Protected Wild Plants List (<xref ref-type="bibr" rid="B73">Li and Li 1999</xref>), it has been assessed by Chinese authorities using IUCN criteria as Endangered <abbrev xmlns:xlink="http://www.w3.org/1999/xlink" xlink:title="Endangered" xlink:type="simple">EN</abbrev> A2c (<xref ref-type="bibr" rid="B118">Wang and Xie 2004</xref>: 328). Therefore, it is highly desirable that an evaluation of its present situation in the wild as <italic><tp:taxon-name><tp:taxon-name-part taxon-name-part-type="genus" reg="Magnolia">Magnolia</tp:taxon-name-part> <tp:taxon-name-part taxon-name-part-type="species" reg="hedyosperma">hedyosperma</tp:taxon-name-part></tp:taxon-name></italic> (syn. <italic><tp:taxon-name><tp:taxon-name-part taxon-name-part-type="genus" reg="Michelia">Michelia</tp:taxon-name-part> <tp:taxon-name-part taxon-name-part-type="species" reg="hedyosperma">hedyosperma</tp:taxon-name-part></tp:taxon-name></italic>) is undertaken for the IUCN Red List of Threatened Species where, as <italic><tp:taxon-name><tp:taxon-name-part taxon-name-part-type="genus" reg="Michelia">Michelia</tp:taxon-name-part> <tp:taxon-name-part taxon-name-part-type="species" reg="hedyosperma">hedyosperma</tp:taxon-name-part></tp:taxon-name></italic>, it is currently noted as one of a number of synonyms of <italic><tp:taxon-name><tp:taxon-name-part taxon-name-part-type="genus" reg="Magnolia">Magnolia</tp:taxon-name-part> <tp:taxon-name-part taxon-name-part-type="species" reg="hypolampra">hypolampra</tp:taxon-name-part></tp:taxon-name></italic> which was last assessed as far back as April 2007 as “Data Deficient” (<xref ref-type="bibr" rid="B51">IUCN 2026</xref>). Coincidentally, that same year <italic><tp:taxon-name><tp:taxon-name-part taxon-name-part-type="genus" reg="Magnolia">Magnolia</tp:taxon-name-part> <tp:taxon-name-part taxon-name-part-type="species" reg="hypolampra">hypolampra</tp:taxon-name-part></tp:taxon-name></italic> was assessed by the China Expert Workshop as Vulnerable <abbrev xmlns:xlink="http://www.w3.org/1999/xlink" xlink:title="Vulnerable" xlink:type="simple">VU</abbrev> C1, as is recorded in The Red List of <tp:taxon-name><tp:taxon-name-part taxon-name-part-type="family" reg="Magnoliaceae">Magnoliaceae</tp:taxon-name-part></tp:taxon-name> (<xref ref-type="bibr" rid="B20">Cicuzza et al. 2007</xref>: 26).</p></tp:treatment-sec><ref-list><ref id="B56"><mixed-citation xmlns:xlink="http://www.w3.org/1999/xlink" xlink:type="simple">Law YW (1985) Taxa nova Magnoliacearum. Bulletin of Botanical Research (Harbin) 5(3): 121–131. [In Chinese with Latin abstract] <ext-link xlink:href="http://bbr.nefu.edu.cn/EN/Y1985/V5/I3/121" ext-link-type="uri" xlink:type="simple">http://bbr.nefu.edu.cn/EN/Y1985/V5/I3/121</ext-link> [accessed 30 Mar. 2020]</mixed-citation></ref><ref id="B81"><mixed-citation xmlns:xlink="http://www.w3.org/1999/xlink" xlink:type="simple">Liu YH, Zeng QW, Zhou RZ, Xing FW [Eds] (2004) Magnolias of China. Baitong Group. Beijing Science &amp; Technology Press, Beijing. [In Chinese and English]</mixed-citation></ref><ref id="B23"><mixed-citation xmlns:xlink="http://www.w3.org/1999/xlink" xlink:type="simple">Dandy JE (1928a) <italic><tp:taxon-name><tp:taxon-name-part taxon-name-part-type="genus">Michelia</tp:taxon-name-part> <tp:taxon-name-part taxon-name-part-type="species">montana</tp:taxon-name-part></tp:taxon-name></italic> and two allied new species. The Journal of Botany: British and Foreign 66(11): 319–322. <ext-link xlink:href="http://archive.bsbi.org.uk/Journal_of_Botany_1928.pdf" ext-link-type="uri" xlink:type="simple">http://archive.bsbi.org.uk/Journal_of_Botany_1928.pdf</ext-link> [accessed 17 Apr. 2020]</mixed-citation></ref><ref id="B102"><mixed-citation xmlns:xlink="http://www.w3.org/1999/xlink" xlink:type="simple">Sima YK, Lu SG (2009) <tp:taxon-name><tp:taxon-name-part taxon-name-part-type="family">Magnoliaceae</tp:taxon-name-part></tp:taxon-name>. In: Shui YM, Sima YK, Wen J, Chen WH (Eds) Vouchered Flora of Southeast Yunnan, Vol. 1: 16–79. Yunnan Science &amp; Technology Press, Kunming. <ext-link xlink:href="http://www.doc88.com/p-9455111883790.html" ext-link-type="uri" xlink:type="simple">http://www.doc88.com/p-9455111883790.html</ext-link> [accessed 30 Mar. 2020]</mixed-citation></ref><ref id="B126"><mixed-citation xmlns:xlink="http://www.w3.org/1999/xlink" xlink:type="simple">Xia NH, Liu YH, Nooteboom HP (2008) <tp:taxon-name><tp:taxon-name-part taxon-name-part-type="family">Magnoliaceae</tp:taxon-name-part></tp:taxon-name>. In: Wu ZY, Raven PH, Hong DY (Eds) Flora of China Vol. 7, <tp:taxon-name><tp:taxon-name-part taxon-name-part-type="family">Menispermaceae</tp:taxon-name-part></tp:taxon-name> through <tp:taxon-name><tp:taxon-name-part taxon-name-part-type="family">Capparaceae</tp:taxon-name-part></tp:taxon-name>: 48–91. Science Press, Beijing and Missouri Botanical Garden Press, St. Louis. <ext-link xlink:href="http://flora.huh.harvard.edu/china/mss/volume07/Magnoliaceae.pdf" ext-link-type="uri" xlink:type="simple">http://flora.huh.harvard.edu/china/mss/volume07/Magnoliaceae.pdf</ext-link> [accessed 20 Mar. 2020]</mixed-citation></ref><ref id="B15"><mixed-citation xmlns:xlink="http://www.w3.org/1999/xlink" xlink:type="simple">Chen BL, Nooteboom HP (1993) Notes on <tp:taxon-name><tp:taxon-name-part taxon-name-part-type="family">Magnoliaceae</tp:taxon-name-part></tp:taxon-name> III: The <tp:taxon-name><tp:taxon-name-part taxon-name-part-type="family">Magnoliaceae</tp:taxon-name-part></tp:taxon-name> of China. Annals of Missouri Botanical Garden 80(4): 999–1104. <ext-link xlink:href="10.2307/2399942" ext-link-type="doi" xlink:type="simple">https://doi.org/10.2307/2399942</ext-link></mixed-citation></ref><ref id="B38"><mixed-citation xmlns:xlink="http://www.w3.org/1999/xlink" xlink:type="simple">Frodin DG, Govaerts R (1996) World Checklist and Bibliography of <tp:taxon-name><tp:taxon-name-part taxon-name-part-type="family">Magnoliaceae</tp:taxon-name-part></tp:taxon-name>. Information Services Dept., Royal Botanic Gardens, Kew.</mixed-citation></ref><ref id="B40"><mixed-citation xmlns:xlink="http://www.w3.org/1999/xlink" xlink:type="simple">Govaerts R (2003) World Checklist of <tp:taxon-name><tp:taxon-name-part taxon-name-part-type="family">Magnoliaceae</tp:taxon-name-part></tp:taxon-name> (online). Facilitated by the Royal Botanic Gardens, Kew. <ext-link xlink:href="https://wcsp.science.kew.org/" ext-link-type="uri" xlink:type="simple">https://wcsp.science.kew.org/</ext-link> [accessed 12 Oct. 2022]</mixed-citation></ref><ref id="B125"><mixed-citation xmlns:xlink="http://www.w3.org/1999/xlink" xlink:type="simple">Wu ZY, Chen SK (2006) <tp:taxon-name><tp:taxon-name-part taxon-name-part-type="family">Magnoliaceae</tp:taxon-name-part></tp:taxon-name>. In: Flora Yunnanica. Tomus 6 (<tp:taxon-name><tp:taxon-name-part taxon-name-part-type="phylum">Spermatophyta</tp:taxon-name-part></tp:taxon-name>): 1–62. Science Press, Beijing. [In Chinese] <ext-link xlink:href="https://www.biodiversitylibrary.org/page/36698160#page/1" ext-link-type="uri" xlink:type="simple">https://www.biodiversitylibrary.org/page/36698160#page/1</ext-link> [accessed 28 Mar. 2020]</mixed-citation></ref><ref id="B101"><mixed-citation xmlns:xlink="http://www.w3.org/1999/xlink" xlink:type="simple">Sima YK (2011) A Taxonomic Revision of the <tp:taxon-name><tp:taxon-name-part taxon-name-part-type="family">Magnoliaceae</tp:taxon-name-part></tp:taxon-name> from China. PhD. Dissertation (Botany). School of Life Science, Yunnan University, Kunming, China. [In Chinese, English subtitle / abstract] <ext-link xlink:href="https://www.doc88.com/p-0408321349844.html" ext-link-type="uri" xlink:type="simple">https://www.doc88.com/p-0408321349844.html</ext-link> [accessed 27 Mar. 2020]</mixed-citation></ref><ref id="B42"><mixed-citation xmlns:xlink="http://www.w3.org/1999/xlink" xlink:type="simple">Govaerts R, Nooteboom HP (2010) <italic><tp:taxon-name><tp:taxon-name-part taxon-name-part-type="genus">Talauma</tp:taxon-name-part> <tp:taxon-name-part taxon-name-part-type="species">gioi</tp:taxon-name-part></tp:taxon-name></italic> A Chev. In: Brummitt R (Ed.) Report of the Nomenclature Committee for Vascular Plants. Taxon 59(4): 1276. [Recommendation of committee, p. 1277]. <ext-link xlink:href="10.1002/tax.594025" ext-link-type="doi" xlink:type="simple">https://doi.org/10.1002/tax.594025</ext-link></mixed-citation></ref><ref id="B39"><mixed-citation xmlns:xlink="http://www.w3.org/1999/xlink" xlink:type="simple">Fu LG, Jin JM [Eds] (1992) China Plant Red Data Book. Rare and Endangered Plants, Vol. 1. Science Press, Beijing, New York. [accounts of 388 threatened taxa – unusual that Vol. 2 has never been compiled and published!]</mixed-citation></ref><ref id="B57"><mixed-citation xmlns:xlink="http://www.w3.org/1999/xlink" xlink:type="simple">Law YW (1996) <tp:taxon-name><tp:taxon-name-part taxon-name-part-type="family">Magnoliaceae</tp:taxon-name-part></tp:taxon-name>. In: Law YW, Lo HS, Wu YF, Chang BN (Eds) Flora Reipublicae Popularis Sinicae 30(1): <tp:taxon-name><tp:taxon-name-part taxon-name-part-type="division">Angiospermae</tp:taxon-name-part></tp:taxon-name>, <tp:taxon-name><tp:taxon-name-part taxon-name-part-type="class">Dicotyledoneae</tp:taxon-name-part></tp:taxon-name>: <tp:taxon-name><tp:taxon-name-part taxon-name-part-type="family">Menispermaceae</tp:taxon-name-part></tp:taxon-name>, <tp:taxon-name><tp:taxon-name-part taxon-name-part-type="family">Magnoliaceae</tp:taxon-name-part></tp:taxon-name>: 82–198. Science Press, Beijing. [In Chinese] <ext-link xlink:href="http://www.iplant.cn/info/Trib.%20MAGNOLIEAE?t=z" ext-link-type="uri" xlink:type="simple">http://www.iplant.cn/info/Trib.%20MAGNOLIEAE?t=z</ext-link> [accessed from 28 Mar. 2020]</mixed-citation></ref><ref id="B133"><mixed-citation xmlns:xlink="http://www.w3.org/1999/xlink" xlink:type="simple">Yang KM, Chen XL, Gong X, Wang YL [Eds] (2016) Ex Situ Cultivated Flora of China (<tp:taxon-name><tp:taxon-name-part taxon-name-part-type="family">Magnoliaceae</tp:taxon-name-part></tp:taxon-name>). Science Press, Beijing. [In Chinese, English subtitle]</mixed-citation></ref><ref id="B44"><mixed-citation xmlns:xlink="http://www.w3.org/1999/xlink" xlink:type="simple">Guan ZB, Zhang LX (2004) The study on conservation and utilization of endangered plant <italic><tp:taxon-name><tp:taxon-name-part taxon-name-part-type="genus">Michelia</tp:taxon-name-part> <tp:taxon-name-part taxon-name-part-type="species">hedyosperma</tp:taxon-name-part></tp:taxon-name></italic>. Chinese Wild Plant Resources 23(4): 11–14. [In Chinese, English subtitle/abstract] <ext-link xlink:href="https://www.docin.com/p-5595116.html" ext-link-type="uri" xlink:type="simple">https://www.docin.com/p-5595116.html</ext-link> [accessed 3 Feb. 2026]</mixed-citation></ref><ref id="B17"><mixed-citation xmlns:xlink="http://www.w3.org/1999/xlink" xlink:type="simple">Chen YK, Yang Q, Mo YN, Yang X, Dong H, Hong XJ (2014) A study on the niches of the state’s key protected plants in Bawangling, Hainan Island. Chinese Journal of Plant Ecology 38(6): 576–584. [In Chinese, English subtitle / abstract] <ext-link xlink:href="10.3724/SP.J.1258.2014.00053" ext-link-type="doi" xlink:type="simple">https://doi.org/10.3724/SP.J.1258.2014.00053</ext-link></mixed-citation></ref><ref id="B73"><mixed-citation xmlns:xlink="http://www.w3.org/1999/xlink" xlink:type="simple">Li YY, Li DX (1999) Conservation value and exploitation foreground of the <tp:taxon-name><tp:taxon-name-part taxon-name-part-type="family">Magnoliaceae</tp:taxon-name-part></tp:taxon-name> plants in Yunnan. Journal of Beijing Forestry University 21(3): 29–35. [In Chinese, English subtitle / abstract] <ext-link xlink:href="https://www.docin.com/p-475559447.html" ext-link-type="uri" xlink:type="simple">https://www.docin.com/p-475559447.html</ext-link> [accessed 30 Mar. 2020]</mixed-citation></ref><ref id="B74"><mixed-citation xmlns:xlink="http://www.w3.org/1999/xlink" xlink:type="simple">Li YY, Sima YK, Fang B, Guo LQ, Jiang H, Zhao WS (2003) Current situation and evaluation of natural resources of the priority protection wild plants in Yunnan Province of China. Acta Botanica Yunnanica 25(2): 181–191. [In Chinese, English subtitle / abstract] <ext-link xlink:href="https://journal.kib.ac.cn/EN/abstract/abstract32721.shtml" ext-link-type="uri" xlink:type="simple">https://journal.kib.ac.cn/EN/abstract/abstract32721.shtml</ext-link> [accessed 30 Mar. 2020]</mixed-citation></ref><ref id="B3"><mixed-citation xmlns:xlink="http://www.w3.org/1999/xlink" xlink:type="simple">Anon (2012) The State of China’s Forest Genetic Resources. Main Report. Beijing, China. [prepared under the auspices of the U.N. Food and Agriculture Organisation]. <ext-link xlink:href="http://www.fao.org/3/i3825e/i3825e13.pdf" ext-link-type="uri" xlink:type="simple">http://www.fao.org/3/i3825e/i3825e13.pdf</ext-link> [accessed 7 Apr. 2020]</mixed-citation></ref><ref id="B119"><mixed-citation xmlns:xlink="http://www.w3.org/1999/xlink" xlink:type="simple">Wang XP, Jiang GM (2001) The threatened status and protected measures of <tp:taxon-name><tp:taxon-name-part taxon-name-part-type="family">Magnoliaceae</tp:taxon-name-part></tp:taxon-name> species in China. Journal of Plant Resources and Environment 10(4): 43–47. [In Chinese, English subtitle / abstract] <ext-link xlink:href="http://zwzy.cnbg.net/Contribution/PeriodicalDirectoryDetails_86b8542d-116f-4bce-b597-8720422203cc.html" ext-link-type="uri" xlink:type="simple">http://zwzy.cnbg.net/Contribution/PeriodicalDirectoryDetails_86b8542d-116f-4bce-b597-8720422203cc.html</ext-link> [accessed 25 Oct. 2022]</mixed-citation></ref><ref id="B118"><mixed-citation xmlns:xlink="http://www.w3.org/1999/xlink" xlink:type="simple">Wang S, Xie Y [Eds] (2004) China Species Red List. Vol. 1: Joint publication under the auspices of Chinese National Environmental Protection Agency and Chinese Endangered Species Scientific Commission. Higher Education Press, Beijing. [In Chinese and English, Latin plant names] [Determines the conservation status of each listed Chinese species in accordance with IUCN criteria]</mixed-citation></ref><ref id="B51"><mixed-citation xmlns:xlink="http://www.w3.org/1999/xlink" xlink:type="simple">IUCN (2026) The IUCN Red List of Threatened Species. Version 2025-2. International Union for the Conservation of Nature and Natural Resources. Gland, Switzerland and Cambridge, UK. <ext-link xlink:href="https://www.iucnredlist.org/species/193957/2292193" ext-link-type="uri" xlink:type="simple">https://www.iucnredlist.org/species/193957/2292193</ext-link> [accessed 5 Feb. 2026]</mixed-citation></ref><ref id="B20"><mixed-citation xmlns:xlink="http://www.w3.org/1999/xlink" xlink:type="simple">Cicuzza D, Newton A, Oldfield S (2007) The Red List of <tp:taxon-name><tp:taxon-name-part taxon-name-part-type="family">Magnoliaceae</tp:taxon-name-part></tp:taxon-name>. Fauna &amp; Flora International, Cambridge, UK. <ext-link xlink:href="https://portals.iucn.org/library/sites/library/files/documents/RL-2007-001.pdf" ext-link-type="uri" xlink:type="simple">https://portals.iucn.org/library/sites/library/files/documents/RL-2007-001.pdf</ext-link> [accessed 30 Mar. 2020 – see updated version at Rivers et al. 2016]</mixed-citation></ref></ref-list></tp:taxon-treatment>
