# Supplementary material for: If these aren’t genuine species, what are? An analysis of heterotypic synonyms contributes to 19 new names and 20 new combinations in Magnolia (Magnoliaceae). Part 2: New combinations
Source: PhytoKeys. 2026 Jul 10;277:77–151. doi: 10.3897/phytokeys.277.195893 (PMC13379712; doi:10.3897/phytokeys.277.195893)
Supplement: XML Treatment for Magnolia kerrii [file phytokeys.277.195893-treatment13.xml]

<!DOCTYPE tp:taxon-treatment
  PUBLIC "-//TaxonX//DTD Taxonomic Treatment Publishing DTD v0 20100105//EN" "tax-treatment-NSO.dtd">
<tp:taxon-treatment xmlns:tp="http://www.plazi.org/taxpub"><tp:treatment-meta><kwd-group><label>Taxon classification</label><kwd>
                <named-content content-type="kingdom">Plantae</named-content>
              </kwd><kwd>
                <named-content content-type="order">Magnoliales</named-content>
              </kwd><kwd>
                <named-content content-type="family">Magnoliaceae</named-content>
              </kwd></kwd-group><mixed-citation publication-type="journal"><person-group><name><surname>Callaghan</surname><given-names>Christopher B.</given-names></name><name><surname>Png</surname><given-names>Siak K.</given-names></name></person-group><article-title>If these aren’t genuine species, what are? An analysis of heterotypic synonyms contributes to 19 new names and 20 new combinations in <italic><tp:taxon-name><tp:taxon-name-part taxon-name-part-type="genus" reg="Magnolia">Magnolia</tp:taxon-name-part></tp:taxon-name></italic> (<tp:taxon-name><tp:taxon-name-part taxon-name-part-type="family" reg="Magnoliaceae">Magnoliaceae</tp:taxon-name-part></tp:taxon-name>). Part 2: New combinations</article-title><source>PhytoKeys</source><day>10</day><month>07</month><year>2026</year><volume>277</volume><fpage>77</fpage><lpage>151</lpage><pub-id pub-id-type="doi">10.3897/phytokeys.277.195893</pub-id></mixed-citation></tp:treatment-meta><tp:nomenclature><tp:taxon-name><object-id xmlns:xlink="http://www.w3.org/1999/xlink" content-type="arpha" xlink:type="simple">63B06D44-F436-5802-9072-65B1790D51B2</object-id>
                    		<tp:taxon-name-part taxon-name-part-type="genus" reg="Magnolia">Magnolia</tp:taxon-name-part> <tp:taxon-name-part taxon-name-part-type="species" reg="kerrii">kerrii</tp:taxon-name-part>
                    	
                    		<object-id xmlns:xlink="http://www.w3.org/1999/xlink" content-type="ipni" xlink:type="simple">urn:lsid:ipni.org:names:77383206-1</object-id>
                    	</tp:taxon-name><tp:taxon-authority>(Craib) C.B. Callaghan &amp; S.K. Png</tp:taxon-authority><tp:taxon-status xmlns:xlink="http://www.w3.org/1999/xlink" xlink:type="simple">comb. nov.</tp:taxon-status><xref ref-type="table" rid="T15">Table 15</xref><tp:nomenclature-citation-list><tp:nomenclature-citation><tp:taxon-name><tp:taxon-name-part taxon-name-part-type="genus" reg="Michelia">Michelia</tp:taxon-name-part> <tp:taxon-name-part taxon-name-part-type="species" reg="kerrii">kerrii</tp:taxon-name-part></tp:taxon-name><comment> Craib, Kew Bulletin of Miscellaneous Information 1922: 166 (<xref ref-type="bibr" rid="B21">Craib 1922</xref>). <bold>[Basionym]</bold>.</comment></tp:nomenclature-citation><tp:nomenclature-citation><tp:taxon-name><tp:taxon-name-part taxon-name-part-type="genus" reg="Michelia">Michelia</tp:taxon-name-part> <tp:taxon-name-part taxon-name-part-type="species" reg="floribunda">floribunda</tp:taxon-name-part></tp:taxon-name><comment> Finet &amp; Gagnep., in Annals of Missouri Botanical Garden 80(4): 1064 (<xref ref-type="bibr" rid="B15">Chen and Nooteboom 1993</xref>), World Checklist and Bibliography of <tp:taxon-name><tp:taxon-name-part taxon-name-part-type="family" reg="Magnoliaceae">Magnoliaceae</tp:taxon-name-part></tp:taxon-name>: 57 (<xref ref-type="bibr" rid="B38">Frodin and Govaerts 1996</xref>), Acta Botanica Yunnanica 19(2): 135 (<xref ref-type="bibr" rid="B63">Li 1997</xref>), Flora Yunnanica. Tomus 6 (<tp:taxon-name><tp:taxon-name-part taxon-name-part-type="phylum" reg="Spermatophyta">Spermatophyta</tp:taxon-name-part></tp:taxon-name>): 43 (<xref ref-type="bibr" rid="B125">Wu and Chen 2006</xref>), Flora of China Vol. 7: 81 (<xref ref-type="bibr" rid="B126">Xia et al. 2008</xref>), Vouchered Flora of Southeast Yunnan, Vol. 1: 54 (<xref ref-type="bibr" rid="B102">Sima and Lu 2009</xref>), A Taxonomic Revision of the <tp:taxon-name><tp:taxon-name-part taxon-name-part-type="family" reg="Magnoliaceae">Magnoliaceae</tp:taxon-name-part></tp:taxon-name> from China: 198 (<xref ref-type="bibr" rid="B101">Sima 2011</xref>) and <tp:taxon-name><tp:taxon-name-part taxon-name-part-type="family" reg="Magnoliaceae">Magnoliaceae</tp:taxon-name-part></tp:taxon-name> Plants of Guizhou: 133 (<xref ref-type="bibr" rid="B31">Deng and Yang 2015</xref>), each p.p. quoad syn. <tp:taxon-name><tp:taxon-name-part taxon-name-part-type="genus" reg="Michelia">Michelia</tp:taxon-name-part> <tp:taxon-name-part taxon-name-part-type="species" reg="kerrii">kerrii</tp:taxon-name-part></tp:taxon-name> Craib.</comment></tp:nomenclature-citation><tp:nomenclature-citation><tp:taxon-name><tp:taxon-name-part taxon-name-part-type="genus" reg="Magnolia">Magnolia</tp:taxon-name-part> <tp:taxon-name-part taxon-name-part-type="species" reg="floribunda">floribunda</tp:taxon-name-part></tp:taxon-name><comment> (Finet &amp; Gagnep.) Figlar, in Yunnan Forestry Science and Technology 2001(2): 31 (<xref ref-type="bibr" rid="B100">Sima 2001</xref>), online at World Checklist of <tp:taxon-name><tp:taxon-name-part taxon-name-part-type="family" reg="Magnoliaceae">Magnoliaceae</tp:taxon-name-part></tp:taxon-name> (<xref ref-type="bibr" rid="B40">Govaerts 2003</xref>), and in Thai Forest Bulletin (Botany) 37: 123 (<xref ref-type="bibr" rid="B88">Nooteboom and Chalermglin 2009</xref>), each p.p. quoad syn. <tp:taxon-name><tp:taxon-name-part taxon-name-part-type="genus" reg="Michelia">Michelia</tp:taxon-name-part> <tp:taxon-name-part taxon-name-part-type="species" reg="kerrii">kerrii</tp:taxon-name-part></tp:taxon-name> Craib.</comment></tp:nomenclature-citation></tp:nomenclature-citation-list></tp:nomenclature><tp:treatment-sec sec-type="Type"><title>Type.</title><p>Northern Thailand – <bold>Chiang Mai Province</bold> • Doi Suthep (mountain 15 km northwest of Chiang Mai city), alt. ca. 1650 m, tree ca. 10 m, evergreen jungle, 22 Dec. 1920, fl, fr, <italic>Arthur Francis G. Kerr 4679</italic>. holotype: K 000681513! isotypes: <abbrev xmlns:xlink="http://www.w3.org/1999/xlink" content-type="institution" xlink:title="Department of Botany Herbarium, British Museum of Natural History, London, England, U.K" xlink:type="simple">BM</abbrev> 000574773! <abbrev xmlns:xlink="http://www.w3.org/1999/xlink" content-type="institution" xlink:title="Royal Botanic Gardens Herbarium, Kew, Surrey, London, England. U.K" xlink:type="simple">K</abbrev> 000681512! <abbrev xmlns:xlink="http://www.w3.org/1999/xlink" content-type="institution" xlink:title="Herbarium National de Paris, Muséum National d’Histoire Naturelle, Paris, France" xlink:type="simple">P</abbrev> 00205306! <abbrev xmlns:xlink="http://www.w3.org/1999/xlink" content-type="institution" xlink:title="Herbarium, School of Botany, Trinity College, Dublin, Ireland" xlink:type="simple">TCD</abbrev> 0009723! (via JSTOR), <abbrev xmlns:xlink="http://www.w3.org/1999/xlink" content-type="institution" xlink:title="Herbarium, University of California, Berkeley, California, U.S.A" xlink:type="simple">UC</abbrev> n.v.</p></tp:treatment-sec><tp:treatment-sec sec-type="Topotype"><title>Topotype.</title><p><bold>Chiang Mai Province</bold> • Doi Suthep, alt. ca. 1676 m, no date, <italic>Rodolphe Meyer d’Schauensee s.n</italic>. <abbrev xmlns:xlink="http://www.w3.org/1999/xlink" content-type="institution" xlink:title="Herbarium, Department of Botany, Academy of Natural Sciences, Drexel University, Philadelphia, Pennsylvania, U.S.A" xlink:type="simple">PH</abbrev> 00017355<bold>! (</bold>via JSTOR).</p><p>Specimen images below accessed 20 Mar. 2019:</p><p>holotype (<abbrev xmlns:xlink="http://www.w3.org/1999/xlink" content-type="institution" xlink:title="Royal Botanic Gardens Herbarium, Kew, Surrey, London, England. U.K" xlink:type="simple">K</abbrev>): <ext-link xmlns:xlink="http://www.w3.org/1999/xlink" xlink:href="http://apps.kew.org/herbcat/getImage.do?imageBarcode=K000681513" ext-link-type="uri" xlink:type="simple">http://apps.kew.org/herbcat/getImage.do?imageBarcode=K000681513</ext-link></p><p>isotype (<abbrev xmlns:xlink="http://www.w3.org/1999/xlink" content-type="institution" xlink:title="Department of Botany Herbarium, British Museum of Natural History, London, England, U.K" xlink:type="simple">BM</abbrev>): <ext-link xmlns:xlink="http://www.w3.org/1999/xlink" xlink:href="http://data.nhm.ac.uk/object/8647a147-d1a2-4fca-a71d-3ab841a40736" ext-link-type="uri" xlink:type="simple">http://data.nhm.ac.uk/object/8647a147-d1a2-4fca-a71d-3ab841a40736</ext-link></p><p>isotype (<abbrev xmlns:xlink="http://www.w3.org/1999/xlink" content-type="institution" xlink:title="Royal Botanic Gardens Herbarium, Kew, Surrey, London, England. U.K" xlink:type="simple">K</abbrev>): <ext-link xmlns:xlink="http://www.w3.org/1999/xlink" xlink:href="http://apps.kew.org/herbcat/getImage.do?imageBarcode=K000681512" ext-link-type="uri" xlink:type="simple">http://apps.kew.org/herbcat/getImage.do?imageBarcode=K000681512</ext-link></p><p>isotype (<abbrev xmlns:xlink="http://www.w3.org/1999/xlink" content-type="institution" xlink:title="Herbarium National de Paris, Muséum National d’Histoire Naturelle, Paris, France" xlink:type="simple">P</abbrev>): <ext-link xmlns:xlink="http://www.w3.org/1999/xlink" xlink:href="http://coldb.mnhn.fr/catalognumber/mnhn/p/p00205306" ext-link-type="uri" xlink:type="simple">http://coldb.mnhn.fr/catalognumber/mnhn/p/p00205306</ext-link></p><p>isotype (<abbrev xmlns:xlink="http://www.w3.org/1999/xlink" content-type="institution" xlink:title="Herbarium, School of Botany, Trinity College, Dublin, Ireland" xlink:type="simple">TCD</abbrev>): <ext-link xmlns:xlink="http://www.w3.org/1999/xlink" xlink:href="http://plants.jstor.org/stable/10.5555/al.ap.specimen.tcd0009723" ext-link-type="uri" xlink:type="simple">http://plants.jstor.org/stable/10.5555/al.ap.specimen.tcd0009723</ext-link></p><p>topotype (<abbrev xmlns:xlink="http://www.w3.org/1999/xlink" content-type="institution" xlink:title="Herbarium, Department of Botany, Academy of Natural Sciences, Drexel University, Philadelphia, Pennsylvania, U.S.A" xlink:type="simple">PH</abbrev>): <ext-link xmlns:xlink="http://www.w3.org/1999/xlink" xlink:href="http://plants.jstor.org/stable/10.5555/al.ap.specimen.ph00017355" ext-link-type="uri" xlink:type="simple">http://plants.jstor.org/stable/10.5555/al.ap.specimen.ph00017355</ext-link></p></tp:treatment-sec><tp:treatment-sec sec-type="Note 1"><title>Note 1.</title><p>Both holotype specimen sheets of <italic><tp:taxon-name><tp:taxon-name-part taxon-name-part-type="genus" reg="Michelia">Michelia</tp:taxon-name-part> <tp:taxon-name-part taxon-name-part-type="species" reg="kerrii">kerrii</tp:taxon-name-part></tp:taxon-name></italic> Craib at Kew have labels affixed by Dandy in 1926 determining them to be <italic><tp:taxon-name><tp:taxon-name-part taxon-name-part-type="genus" reg="Michelia">M.</tp:taxon-name-part> <tp:taxon-name-part taxon-name-part-type="species" reg="floribunda">floribunda</tp:taxon-name-part></tp:taxon-name></italic> Finet &amp; Gagnep. under which <italic><tp:taxon-name><tp:taxon-name-part taxon-name-part-type="genus" reg="Michelia">M.</tp:taxon-name-part> <tp:taxon-name-part taxon-name-part-type="species" reg="kerrii">kerrii</tp:taxon-name-part></tp:taxon-name></italic> is recorded as a synonym by the authors previously listed. However, <italic><tp:taxon-name><tp:taxon-name-part taxon-name-part-type="genus" reg="Michelia">M.</tp:taxon-name-part> <tp:taxon-name-part taxon-name-part-type="species" reg="kerrii">kerrii</tp:taxon-name-part></tp:taxon-name></italic> can be readily distinguished from <italic><tp:taxon-name><tp:taxon-name-part taxon-name-part-type="genus" reg="Michelia">M.</tp:taxon-name-part> <tp:taxon-name-part taxon-name-part-type="species" reg="floribunda">floribunda</tp:taxon-name-part></tp:taxon-name></italic> by the known differentiating features compiled in Table <xref ref-type="table" rid="T15">15</xref>.</p><table-wrap id="T15" position="float" orientation="portrait"><label>Table 15.</label><caption><p>The <bold>26 presently known</bold> differentiating features between <italic><tp:taxon-name><tp:taxon-name-part taxon-name-part-type="genus" reg="Michelia">Michelia</tp:taxon-name-part> <tp:taxon-name-part taxon-name-part-type="species" reg="kerrii">kerrii</tp:taxon-name-part></tp:taxon-name></italic> Craib and <italic><tp:taxon-name><tp:taxon-name-part taxon-name-part-type="genus" reg="Michelia">Michelia</tp:taxon-name-part> <tp:taxon-name-part taxon-name-part-type="species" reg="floribunda">floribunda</tp:taxon-name-part></tp:taxon-name></italic> Finet &amp; Gagnep.</p></caption><table><tbody><tr><th rowspan="1" colspan="1">
                      <bold>Plant feature</bold>
                    </th><th rowspan="1" colspan="1">
                      <bold>
                        <italic>
                          <tp:taxon-name><tp:taxon-name-part taxon-name-part-type="genus" reg="Michelia">Michelia</tp:taxon-name-part> <tp:taxon-name-part taxon-name-part-type="species" reg="kerrii">kerrii</tp:taxon-name-part></tp:taxon-name>
                        </italic>
                      </bold>
                    </th><th rowspan="1" colspan="1">
                      <bold>
                        <italic>
                          <tp:taxon-name><tp:taxon-name-part taxon-name-part-type="genus" reg="Michelia">Michelia</tp:taxon-name-part> <tp:taxon-name-part taxon-name-part-type="species" reg="floribunda">floribunda</tp:taxon-name-part></tp:taxon-name>
                        </italic>
                      </bold>
                    </th></tr><tr><td rowspan="1" colspan="1">
                      <bold>life form</bold>
                    </td><td rowspan="1" colspan="1">
                      <bold>small tree to ca. 10 m high</bold>
                    </td><td rowspan="1" colspan="1">
                      <bold>medium-sized tree to 20 m high<sup>5</sup></bold>
                    </td></tr><tr><td rowspan="1" colspan="1">
                      <bold>bark colour</bold>
                    </td><td rowspan="1" colspan="1">
                      <bold>dark brown</bold>
                    </td><td rowspan="1" colspan="1">
                      <bold>grey<sup>4</sup></bold>
                    </td></tr><tr><td rowspan="1" colspan="1">branchlet indumentum</td><td rowspan="1" colspan="1">appressed ferrugineus-pubescent or subsericeous, soon glabrescent</td><td rowspan="1" colspan="1">greyish-white appressed hairs when young<bold><sup>4</sup></bold> (appressed-puberulous yellowish hairs<bold><sup>5</sup></bold>)</td></tr><tr><td rowspan="1" colspan="1">leaf shape</td><td rowspan="1" colspan="1">lanceolate, oblong-lanceolate or broadly lanceolate</td><td rowspan="1" colspan="1">lanceolate, narrowly ovate-elliptic or narrowly obovate elliptic<bold><sup>4</sup></bold></td></tr><tr><td rowspan="1" colspan="1">leaf dimensions</td><td rowspan="1" colspan="1">to 15 × 4.3 cm</td><td rowspan="1" colspan="1">to 12 × 4 cm<bold><sup>4</sup></bold></td></tr><tr><td rowspan="1" colspan="1">leaf apex</td><td rowspan="1" colspan="1">acuminate or gradually narrowed</td><td rowspan="1" colspan="1">acuminate or caudate acuminate<bold><sup>4</sup></bold></td></tr><tr><td rowspan="1" colspan="1">leaf base</td><td rowspan="1" colspan="1">very often with unequal sides, cuneate, or almost rounded-cuneate</td><td rowspan="1" colspan="1">attenuate with equal sides (broadly cuneate or rounded<bold><sup>4</sup></bold>)</td></tr><tr><td rowspan="1" colspan="1">leaf texture</td><td rowspan="1" colspan="1">rigidly papery</td><td rowspan="1" colspan="1">leathery.</td></tr><tr><td rowspan="1" colspan="1">leaf indumentum adaxially</td><td rowspan="1" colspan="1">initially sparsely sericeous</td><td rowspan="1" colspan="1">initially appressed pubescent with straight hairs<bold><sup>5</sup></bold>, then glabrous</td></tr><tr><td rowspan="1" colspan="1">leaf indumentum abaxially</td><td rowspan="1" colspan="1">short dense white hairs, soon glabrous or nearly glabrous</td><td rowspan="1" colspan="1">appressed pubescent with yellowish straight hairs<bold><sup>5</sup></bold> (slightly silky pubescent<bold><sup>3</sup></bold>)</td></tr><tr><td rowspan="1" colspan="1">petiole length</td><td rowspan="1" colspan="1">1.3–2 cm [topotype at <abbrev xmlns:xlink="http://www.w3.org/1999/xlink" content-type="institution" xlink:title="Herbarium, Department of Botany, Academy of Natural Sciences, Drexel University, Philadelphia, Pennsylvania, U.S.A" xlink:type="simple">PH</abbrev>]</td><td rowspan="1" colspan="1">1–1.5(–2.5) cm<bold><sup>2</sup></bold></td></tr><tr><td rowspan="1" colspan="1">stipule indumentum</td><td rowspan="1" colspan="1">ferrugineous appressed pubescent externally</td><td rowspan="1" colspan="1">yellowish appressed puberulous<bold><sup>5</sup></bold></td></tr><tr><td rowspan="1" colspan="1">
                      <bold>flower bud length</bold>
                    </td><td rowspan="1" colspan="1">
                      <bold>0.6–1.5 cm [type specimens]</bold>
                    </td><td rowspan="1" colspan="1">
                      <bold>2–4.4 cm</bold>
                    </td></tr><tr><td rowspan="1" colspan="1">flower bud shape</td><td rowspan="1" colspan="1">narrowly ovoid or oblong-ovoid, acuminate</td><td rowspan="1" colspan="1">ovoid to cylindric<bold><sup>1</sup></bold>, or ellipsoid, slightly curved<bold><sup>4</sup></bold></td></tr><tr><td rowspan="1" colspan="1">flower bud indumentum</td><td rowspan="1" colspan="1">ferrugineus-pubescent</td><td rowspan="1" colspan="1">golden appressed pilose<bold><sup>4</sup></bold></td></tr><tr><td rowspan="1" colspan="1">tepal number</td><td rowspan="1" colspan="1">12</td><td rowspan="1" colspan="1">11–13</td></tr><tr><td rowspan="1" colspan="1">tepal shape</td><td rowspan="1" colspan="1">slightly acute</td><td rowspan="1" colspan="1">spathulate or oblanceolate</td></tr><tr><td rowspan="1" colspan="1">
                      <bold>tepal dimensions</bold>
                    </td><td rowspan="1" colspan="1">
                      <bold>to 25 × 4 mm</bold>
                    </td><td rowspan="1" colspan="1">
                      <bold>to 35 × 7 mm<sup>4</sup></bold>
                    </td></tr><tr><td rowspan="1" colspan="1">
                      <bold>stamen length</bold>
                    </td><td rowspan="1" colspan="1">
                      <bold>6.5 mm</bold>
                    </td><td rowspan="1" colspan="1">
                      <bold>10–14 mm<sup>2</sup></bold>
                    </td></tr><tr><td rowspan="1" colspan="1">connective.</td><td rowspan="1" colspan="1">excurrent apiculate</td><td rowspan="1" colspan="1">narrowly triangular<bold><sup>5</sup></bold></td></tr><tr><td rowspan="1" colspan="1"><bold>gynoecium</bold>.</td><td rowspan="1" colspan="1">
                      <bold>not exceeding androecium <italic>Kerr 4679</italic> in flower (K: sheet 2)]</bold>
                    </td><td rowspan="1" colspan="1">
                      <bold>exceeding androecium<sup>1</sup></bold>
                    </td></tr><tr><td rowspan="1" colspan="1">
                      <bold>gynophore length</bold>
                    </td><td rowspan="1" colspan="1">
                      <bold>ca. 3 mm</bold>
                    </td><td rowspan="1" colspan="1">
                      <bold>12 mm</bold>
                    </td></tr><tr><td rowspan="1" colspan="1">carpel hairs</td><td rowspan="1" colspan="1">short pubescent</td><td rowspan="1" colspan="1">densely sericeous-villose</td></tr><tr><td rowspan="1" colspan="1">style length</td><td rowspan="1" colspan="1">1.25 mm</td><td rowspan="1" colspan="1">ca. 2 mm<bold><sup>6</sup></bold></td></tr><tr><td rowspan="1" colspan="1">
                      <bold>flowering period</bold>
                    </td><td rowspan="1" colspan="1">
                      <bold>December–January [Thailand] [<italic>Kerr 4679</italic> with flowers (K) (<abbrev xmlns:xlink="http://www.w3.org/1999/xlink" content-type="institution" xlink:title="Herbarium National de Paris, Muséum National d’Histoire Naturelle, Paris, France" xlink:type="simple">P</abbrev>)]</bold>
                    </td><td rowspan="1" colspan="1">
                      <bold>February–March [Thailand]<sup>5</sup> February–April [China]<sup>4</sup></bold>
                    </td></tr><tr><td rowspan="1" colspan="1">
                      <bold>fruiting period</bold>
                    </td><td rowspan="1" colspan="1">
                      <bold>Dec.–Jan. of next year [Thailand] [<italic>Kerr 4679</italic> with fruit (K) (<abbrev xmlns:xlink="http://www.w3.org/1999/xlink" content-type="institution" xlink:title="Herbarium National de Paris, Muséum National d’Histoire Naturelle, Paris, France" xlink:type="simple">P</abbrev>)]</bold>
                    </td><td rowspan="1" colspan="1">
                      <bold>April–November [Thailand]<sup>5</sup> September–October [China]<sup>4</sup></bold>
                    </td></tr></tbody></table><table-wrap-foot><fn><p>Note: The listed features of <italic><tp:taxon-name><tp:taxon-name-part taxon-name-part-type="genus" reg="Michelia">Michelia</tp:taxon-name-part> <tp:taxon-name-part taxon-name-part-type="species" reg="kerrii">kerrii</tp:taxon-name-part></tp:taxon-name></italic> are cited from <xref ref-type="bibr" rid="B21">Craib (1922</xref>: 166); with those of <italic><tp:taxon-name><tp:taxon-name-part taxon-name-part-type="genus" reg="Michelia">Michelia</tp:taxon-name-part> <tp:taxon-name-part taxon-name-part-type="species" reg="floribunda">floribunda</tp:taxon-name-part></tp:taxon-name></italic> from Fin<xref ref-type="bibr" rid="B36">et and Gagnepain (1906a</xref>: 46), supplemented by <xref ref-type="bibr" rid="B15">Chen and Nooteboom (1993</xref>: 1065)<bold><sup>1</sup></bold>, <xref ref-type="bibr" rid="B57">Law (1996</xref>: 60)<bold><sup>2</sup></bold>, <xref ref-type="bibr" rid="B59">Lee (1935)</xref><bold><sup>3</sup></bold>. <xref ref-type="bibr" rid="B81">Liu et al. (2004</xref>: 254)<bold><sup>4</sup></bold>, <xref ref-type="bibr" rid="B88">Nooteboom and Chalermglin (2009</xref>: 123)<bold><sup>5</sup></bold> and <xref ref-type="bibr" rid="B126">Xia et al. (2008</xref>: 81)<bold><sup>6</sup></bold>.</p></fn></table-wrap-foot></table-wrap></tp:treatment-sec><tp:treatment-sec sec-type="Note 2"><title>Note 2.</title><p>Interestingly, apart from the initial collection, the only other record found for <italic><tp:taxon-name><tp:taxon-name-part taxon-name-part-type="genus" reg="Michelia">Michelia</tp:taxon-name-part> <tp:taxon-name-part taxon-name-part-type="species" reg="kerrii">kerrii</tp:taxon-name-part></tp:taxon-name></italic> is a specimen collected at ca. 1676 m from the summit of Doi Suthep either between 11 December 1928 and January 1929 or from late December 1932 to early January 1933 by Rodolphe M. de Schauensee. This specimen includes an apparent detached flower bud bract, which would indicate that its flowering in December, a little over a decade earlier for the previous specimens, was not an isolated occurrence.</p></tp:treatment-sec><tp:treatment-sec sec-type="Note 3"><title>Note 3.</title><p><italic><tp:taxon-name><tp:taxon-name-part taxon-name-part-type="genus" reg="Michelia">Michelia</tp:taxon-name-part> <tp:taxon-name-part taxon-name-part-type="species" reg="kerrii">kerrii</tp:taxon-name-part></tp:taxon-name></italic> also does not key out with the original validating description for <italic><tp:taxon-name><tp:taxon-name-part taxon-name-part-type="genus" reg="Michelia">Michelia</tp:taxon-name-part> <tp:taxon-name-part taxon-name-part-type="species" reg="microtricha">microtricha</tp:taxon-name-part></tp:taxon-name></italic> Hand.-Mazz. (<xref ref-type="bibr" rid="B46">Handel-Mazzetti 1921</xref>: 145) from western Yunnan, with which it shares synonymy under <italic><tp:taxon-name><tp:taxon-name-part taxon-name-part-type="genus" reg="Michelia">M.</tp:taxon-name-part> <tp:taxon-name-part taxon-name-part-type="species" reg="floribunda">floribunda</tp:taxon-name-part></tp:taxon-name></italic> Dunn in Flora of China. Since <italic><tp:taxon-name><tp:taxon-name-part taxon-name-part-type="genus" reg="Michelia">Michelia</tp:taxon-name-part> <tp:taxon-name-part taxon-name-part-type="species" reg="kerrii">kerrii</tp:taxon-name-part></tp:taxon-name></italic> and <italic><tp:taxon-name><tp:taxon-name-part taxon-name-part-type="genus" reg="Michelia">M.</tp:taxon-name-part> <tp:taxon-name-part taxon-name-part-type="species" reg="floribunda">floribunda</tp:taxon-name-part></tp:taxon-name></italic> are obviously two distinct species, <italic><tp:taxon-name><tp:taxon-name-part taxon-name-part-type="genus" reg="Michelia">M.</tp:taxon-name-part> <tp:taxon-name-part taxon-name-part-type="species" reg="kerrii">kerrii</tp:taxon-name-part></tp:taxon-name></italic> is resurrected and transferred to <italic><tp:taxon-name><tp:taxon-name-part taxon-name-part-type="genus" reg="Magnolia">Magnolia</tp:taxon-name-part></tp:taxon-name></italic>, as has previously occurred for <italic><tp:taxon-name><tp:taxon-name-part taxon-name-part-type="genus" reg="Michelia">Michelia</tp:taxon-name-part> <tp:taxon-name-part taxon-name-part-type="species" reg="floribunda">floribunda</tp:taxon-name-part></tp:taxon-name></italic>.</p></tp:treatment-sec><tp:treatment-sec sec-type="Conservation status"><title>Conservation status.</title><p><italic><tp:taxon-name><tp:taxon-name-part taxon-name-part-type="genus" reg="Michelia">Michelia</tp:taxon-name-part> <tp:taxon-name-part taxon-name-part-type="species" reg="kerrii">kerrii</tp:taxon-name-part></tp:taxon-name></italic> was originally found in December 1920 at ca. 1650 m near the summit of Doi Suthep in Siam (Thailand), where it may be (or have been) endemic. As previously mentioned, the only other recorded collection for this species was by de Schauensee in the late 1920's or early 1930's from Doi Suthep’s summit. Hopefully, it still survives there or somewhere in the surrounding region after the passing of almost 100 years since it was last recorded and has not become one of several species mentioned by <xref ref-type="bibr" rid="B34">Elliott (1994)</xref>, as being lost from Doi Suthep’s diverse flora and fauna due to the destruction of the mountain’s forest and wildlife in the rush to profit from tourism. This may be a forlorn hope in view of the statement by <xref ref-type="bibr" rid="B94">Putiyanan and Maxwell (2006</xref>: 175) that plant species listed for the summit in 1908 have now been “completely and shamefully removed”. Therefore, the conservation status of <italic><tp:taxon-name><tp:taxon-name-part taxon-name-part-type="genus" reg="Michelia">Michelia</tp:taxon-name-part> <tp:taxon-name-part taxon-name-part-type="species" reg="kerrii">kerrii</tp:taxon-name-part></tp:taxon-name></italic> is unfortunately likely to be either critically endangered or extinct in the wild, with none known to be in <italic>ex situ</italic> cultivation.</p></tp:treatment-sec><tp:treatment-sec sec-type="Recommendation"><title>Recommendation.</title><p>A field survey of the surrounding regions of Doi Suthep, the only recorded locality for <italic><tp:taxon-name><tp:taxon-name-part taxon-name-part-type="genus" reg="Magnolia">Magnolia</tp:taxon-name-part> <tp:taxon-name-part taxon-name-part-type="species" reg="kerrii">kerrii</tp:taxon-name-part></tp:taxon-name></italic> (syn. <italic><tp:taxon-name><tp:taxon-name-part taxon-name-part-type="genus" reg="Michelia">Michelia</tp:taxon-name-part> <tp:taxon-name-part taxon-name-part-type="species" reg="kerrii">kerrii</tp:taxon-name-part></tp:taxon-name></italic>) in Thailand, should be undertaken as soon as possible to determine the fate of this species since its last known collection.</p></tp:treatment-sec><ref-list><ref id="B21"><mixed-citation xmlns:xlink="http://www.w3.org/1999/xlink" xlink:type="simple">Craib WG (1922) Contributions to the flora of Siam. Additions XII. Bulletin of Miscellaneous Information, Royal Botanic Gardens, Kew 1922: 165–174. [<italic><tp:taxon-name><tp:taxon-name-part taxon-name-part-type="genus">Michelia</tp:taxon-name-part> <tp:taxon-name-part taxon-name-part-type="species">kerrii</tp:taxon-name-part></tp:taxon-name></italic> p. 166] <ext-link xlink:href="10.2307/4113362" ext-link-type="doi" xlink:type="simple">https://doi.org/10.2307/4113362</ext-link></mixed-citation></ref><ref id="B36"><mixed-citation xmlns:xlink="http://www.w3.org/1999/xlink" xlink:type="simple">Finet AE, Gagnepain F (1906a) Contributions à l’étude de la flore de l’Asie orientale. Bulletin de la Société Botanique de France Memoires 1905. 4(52): 1–170 + 20 pl. [In Latin and French] [<italic><tp:taxon-name><tp:taxon-name-part taxon-name-part-type="genus">Michelia</tp:taxon-name-part> <tp:taxon-name-part taxon-name-part-type="species">yunnanensis</tp:taxon-name-part></tp:taxon-name></italic> Franch.<sup>1</sup> mss. pp. 43–44, 47, pl. 6; <italic><tp:taxon-name><tp:taxon-name-part taxon-name-part-type="genus">Michelia</tp:taxon-name-part> <tp:taxon-name-part taxon-name-part-type="species">floribunda</tp:taxon-name-part></tp:taxon-name></italic> Finet &amp; Gagnep.<sup>2</sup> p. 46.]. <ext-link xlink:href="https://biodiversitylibrary.org/page/508451" ext-link-type="uri" xlink:type="simple">https://biodiversitylibrary.org/page/508451</ext-link><sup>1</sup> Note: Plate 6 not found at this URL. <ext-link xlink:href="https://biodiversitylibrary.org/page/508454" ext-link-type="uri" xlink:type="simple">https://biodiversitylibrary.org/page/508454</ext-link><bold><sup>2</sup></bold> [both accessed 30 Mar. 2020]</mixed-citation></ref><ref id="B15"><mixed-citation xmlns:xlink="http://www.w3.org/1999/xlink" xlink:type="simple">Chen BL, Nooteboom HP (1993) Notes on <tp:taxon-name><tp:taxon-name-part taxon-name-part-type="family">Magnoliaceae</tp:taxon-name-part></tp:taxon-name> III: The <tp:taxon-name><tp:taxon-name-part taxon-name-part-type="family">Magnoliaceae</tp:taxon-name-part></tp:taxon-name> of China. Annals of Missouri Botanical Garden 80(4): 999–1104. <ext-link xlink:href="10.2307/2399942" ext-link-type="doi" xlink:type="simple">https://doi.org/10.2307/2399942</ext-link></mixed-citation></ref><ref id="B57"><mixed-citation xmlns:xlink="http://www.w3.org/1999/xlink" xlink:type="simple">Law YW (1996) <tp:taxon-name><tp:taxon-name-part taxon-name-part-type="family">Magnoliaceae</tp:taxon-name-part></tp:taxon-name>. In: Law YW, Lo HS, Wu YF, Chang BN (Eds) Flora Reipublicae Popularis Sinicae 30(1): <tp:taxon-name><tp:taxon-name-part taxon-name-part-type="division">Angiospermae</tp:taxon-name-part></tp:taxon-name>, <tp:taxon-name><tp:taxon-name-part taxon-name-part-type="class">Dicotyledoneae</tp:taxon-name-part></tp:taxon-name>: <tp:taxon-name><tp:taxon-name-part taxon-name-part-type="family">Menispermaceae</tp:taxon-name-part></tp:taxon-name>, <tp:taxon-name><tp:taxon-name-part taxon-name-part-type="family">Magnoliaceae</tp:taxon-name-part></tp:taxon-name>: 82–198. Science Press, Beijing. [In Chinese] <ext-link xlink:href="http://www.iplant.cn/info/Trib.%20MAGNOLIEAE?t=z" ext-link-type="uri" xlink:type="simple">http://www.iplant.cn/info/Trib.%20MAGNOLIEAE?t=z</ext-link> [accessed from 28 Mar. 2020]</mixed-citation></ref><ref id="B59"><mixed-citation xmlns:xlink="http://www.w3.org/1999/xlink" xlink:type="simple">Lee SC (1935) Forest Botany of China. Commercial Press Ltd., Shanghai.</mixed-citation></ref><ref id="B81"><mixed-citation xmlns:xlink="http://www.w3.org/1999/xlink" xlink:type="simple">Liu YH, Zeng QW, Zhou RZ, Xing FW [Eds] (2004) Magnolias of China. Baitong Group. Beijing Science &amp; Technology Press, Beijing. [In Chinese and English]</mixed-citation></ref><ref id="B88"><mixed-citation xmlns:xlink="http://www.w3.org/1999/xlink" xlink:type="simple">Nooteboom HP, Chalermglin P (2009) The <tp:taxon-name><tp:taxon-name-part taxon-name-part-type="family">Magnoliaceae</tp:taxon-name-part></tp:taxon-name> of Thailand. Thai Forest Bulletin (Botany) 37: 111–138. <ext-link xlink:href="http://www.tci-thaijo.org/index.php/ThaiForestBulletin/article/viewFile/24341/20711" ext-link-type="uri" xlink:type="simple">http://www.tci-thaijo.org/index.php/ThaiForestBulletin/article/viewFile/24341/20711</ext-link> [accessed 3 Mar. 2020]</mixed-citation></ref><ref id="B126"><mixed-citation xmlns:xlink="http://www.w3.org/1999/xlink" xlink:type="simple">Xia NH, Liu YH, Nooteboom HP (2008) <tp:taxon-name><tp:taxon-name-part taxon-name-part-type="family">Magnoliaceae</tp:taxon-name-part></tp:taxon-name>. In: Wu ZY, Raven PH, Hong DY (Eds) Flora of China Vol. 7, <tp:taxon-name><tp:taxon-name-part taxon-name-part-type="family">Menispermaceae</tp:taxon-name-part></tp:taxon-name> through <tp:taxon-name><tp:taxon-name-part taxon-name-part-type="family">Capparaceae</tp:taxon-name-part></tp:taxon-name>: 48–91. Science Press, Beijing and Missouri Botanical Garden Press, St. Louis. <ext-link xlink:href="http://flora.huh.harvard.edu/china/mss/volume07/Magnoliaceae.pdf" ext-link-type="uri" xlink:type="simple">http://flora.huh.harvard.edu/china/mss/volume07/Magnoliaceae.pdf</ext-link> [accessed 20 Mar. 2020]</mixed-citation></ref><ref id="B38"><mixed-citation xmlns:xlink="http://www.w3.org/1999/xlink" xlink:type="simple">Frodin DG, Govaerts R (1996) World Checklist and Bibliography of <tp:taxon-name><tp:taxon-name-part taxon-name-part-type="family">Magnoliaceae</tp:taxon-name-part></tp:taxon-name>. Information Services Dept., Royal Botanic Gardens, Kew.</mixed-citation></ref><ref id="B63"><mixed-citation xmlns:xlink="http://www.w3.org/1999/xlink" xlink:type="simple">Li J (1997) Some notes on <tp:taxon-name><tp:taxon-name-part taxon-name-part-type="family">Magnoliaceae</tp:taxon-name-part></tp:taxon-name> from China. Acta Botanica Yunnanica 19(2): 131–138. [In Chinese, English subtitle / abstract] <ext-link xlink:href="https://journal.kib.ac.cn/EN/abstract/abstract31371.shtml" ext-link-type="uri" xlink:type="simple">https://journal.kib.ac.cn/EN/abstract/abstract31371.shtml</ext-link> [accessed 25 Oct. 2022]</mixed-citation></ref><ref id="B125"><mixed-citation xmlns:xlink="http://www.w3.org/1999/xlink" xlink:type="simple">Wu ZY, Chen SK (2006) <tp:taxon-name><tp:taxon-name-part taxon-name-part-type="family">Magnoliaceae</tp:taxon-name-part></tp:taxon-name>. In: Flora Yunnanica. Tomus 6 (<tp:taxon-name><tp:taxon-name-part taxon-name-part-type="phylum">Spermatophyta</tp:taxon-name-part></tp:taxon-name>): 1–62. Science Press, Beijing. [In Chinese] <ext-link xlink:href="https://www.biodiversitylibrary.org/page/36698160#page/1" ext-link-type="uri" xlink:type="simple">https://www.biodiversitylibrary.org/page/36698160#page/1</ext-link> [accessed 28 Mar. 2020]</mixed-citation></ref><ref id="B102"><mixed-citation xmlns:xlink="http://www.w3.org/1999/xlink" xlink:type="simple">Sima YK, Lu SG (2009) <tp:taxon-name><tp:taxon-name-part taxon-name-part-type="family">Magnoliaceae</tp:taxon-name-part></tp:taxon-name>. In: Shui YM, Sima YK, Wen J, Chen WH (Eds) Vouchered Flora of Southeast Yunnan, Vol. 1: 16–79. Yunnan Science &amp; Technology Press, Kunming. <ext-link xlink:href="http://www.doc88.com/p-9455111883790.html" ext-link-type="uri" xlink:type="simple">http://www.doc88.com/p-9455111883790.html</ext-link> [accessed 30 Mar. 2020]</mixed-citation></ref><ref id="B101"><mixed-citation xmlns:xlink="http://www.w3.org/1999/xlink" xlink:type="simple">Sima YK (2011) A Taxonomic Revision of the <tp:taxon-name><tp:taxon-name-part taxon-name-part-type="family">Magnoliaceae</tp:taxon-name-part></tp:taxon-name> from China. PhD. Dissertation (Botany). School of Life Science, Yunnan University, Kunming, China. [In Chinese, English subtitle / abstract] <ext-link xlink:href="https://www.doc88.com/p-0408321349844.html" ext-link-type="uri" xlink:type="simple">https://www.doc88.com/p-0408321349844.html</ext-link> [accessed 27 Mar. 2020]</mixed-citation></ref><ref id="B31"><mixed-citation xmlns:xlink="http://www.w3.org/1999/xlink" xlink:type="simple">Deng LX, Yang XY, Yang CH, Zhou JW, Chen ZP, Shen JM (2015) <tp:taxon-name><tp:taxon-name-part taxon-name-part-type="family">Magnoliaceae</tp:taxon-name-part></tp:taxon-name> Plants of Guizhou. Guizhou Science and Technology Publishing House, Guiyang. [In Chinese]</mixed-citation></ref><ref id="B100"><mixed-citation xmlns:xlink="http://www.w3.org/1999/xlink" xlink:type="simple">Sima YK (2001) Some notes on <tp:taxon-name><tp:taxon-name-part taxon-name-part-type="genus">Magnolia</tp:taxon-name-part> <tp:taxon-name-part taxon-name-part-type="infraspecific-rank">subgenus</tp:taxon-name-part> <tp:taxon-name-part taxon-name-part-type="subgenus">Michelia</tp:taxon-name-part></tp:taxon-name> from China. Yunnan Forestry Science and Technology 2001(2): 29–35, 40. [In Chinese, English end title / abstract] <ext-link xlink:href="https://www.doc88.com/p-7744202802175.html" ext-link-type="uri" xlink:type="simple">https://www.doc88.com/p-7744202802175.html</ext-link> [accessed 17 Oct. 2022]</mixed-citation></ref><ref id="B40"><mixed-citation xmlns:xlink="http://www.w3.org/1999/xlink" xlink:type="simple">Govaerts R (2003) World Checklist of <tp:taxon-name><tp:taxon-name-part taxon-name-part-type="family">Magnoliaceae</tp:taxon-name-part></tp:taxon-name> (online). Facilitated by the Royal Botanic Gardens, Kew. <ext-link xlink:href="https://wcsp.science.kew.org/" ext-link-type="uri" xlink:type="simple">https://wcsp.science.kew.org/</ext-link> [accessed 12 Oct. 2022]</mixed-citation></ref><ref id="B46"><mixed-citation xmlns:xlink="http://www.w3.org/1999/xlink" xlink:type="simple">Handel-Mazzetti H (1921) <tp:taxon-name><tp:taxon-name-part taxon-name-part-type="kingdom">Plantae</tp:taxon-name-part></tp:taxon-name> novae sinenses, diagnosibus brevibus descriptae a D<sup>re</sup>. Heinr. Handel-Mazzetti. Anzeiger der Akademie der Wissenschaften in Wien. Mathematische-Naturwissenschaftliche Klasse 58(12 cont’d): 145–154. [In German and Latin] [<italic><tp:taxon-name><tp:taxon-name-part taxon-name-part-type="genus">Michelia</tp:taxon-name-part> <tp:taxon-name-part taxon-name-part-type="species">microtricha</tp:taxon-name-part></tp:taxon-name></italic> p. 145]. <ext-link xlink:href="https://www.biodiversitylibrary.org/page/27808730#page/173/mode/1up" ext-link-type="uri" xlink:type="simple">https://www.biodiversitylibrary.org/page/27808730#page/173/mode/1up</ext-link> [accessed 18 Dec. 2022]</mixed-citation></ref><ref id="B34"><mixed-citation xmlns:xlink="http://www.w3.org/1999/xlink" xlink:type="simple">Elliott S (1994) The effects of urbanization on Doi Suthep-Pui National Park. In: Proceedings of the International Symposium on Urbanization and Forests, 14–15 December 1994, Chiang Mai University, Thailand: 1–12. Chiang Mai University, Chiang Mai, Thailand. <ext-link xlink:href="https://www.forru.org/sites/default/files/public/publications/resources/forru-0000234-0003-en.pdf" ext-link-type="uri" xlink:type="simple">https://www.forru.org/sites/default/files/public/publications/resources/forru-0000234-0003-en.pdf</ext-link> [accessed 17 Oct. 2022]</mixed-citation></ref><ref id="B94"><mixed-citation xmlns:xlink="http://www.w3.org/1999/xlink" xlink:type="simple">Putiyanan S, Maxwell JF (2006) Survey and herbarium specimens of medicinal vascular flora of Doi Suthep-Pui. Chiang Mai University Journal of Natural Sciences 5(2): 169–178. <ext-link xlink:href="http://cmuj.cmu.ac.th/uploads/journal_list_index/814893439.pdf" ext-link-type="uri" xlink:type="simple">http://cmuj.cmu.ac.th/uploads/journal_list_index/814893439.pdf</ext-link> [accessed 30 Mar. 2020]</mixed-citation></ref></ref-list></tp:taxon-treatment>
