# Supplementary material for: If these aren’t genuine species, what are? An analysis of heterotypic synonyms contributes to 19 new names and 20 new combinations in Magnolia (Magnoliaceae). Part 2: New combinations
Source: PhytoKeys. 2026 Jul 10;277:77–151. doi: 10.3897/phytokeys.277.195893 (PMC13379712; doi:10.3897/phytokeys.277.195893)
Supplement: XML Treatment for Magnolia linyaoensis [file phytokeys.277.195893-treatment14.xml]

<!DOCTYPE tp:taxon-treatment
  PUBLIC "-//TaxonX//DTD Taxonomic Treatment Publishing DTD v0 20100105//EN" "tax-treatment-NSO.dtd">
<tp:taxon-treatment xmlns:tp="http://www.plazi.org/taxpub"><tp:treatment-meta><kwd-group><label>Taxon classification</label><kwd>
                <named-content content-type="kingdom">Plantae</named-content>
              </kwd><kwd>
                <named-content content-type="order">Magnoliales</named-content>
              </kwd><kwd>
                <named-content content-type="family">Magnoliaceae</named-content>
              </kwd></kwd-group><mixed-citation publication-type="journal"><person-group><name><surname>Callaghan</surname><given-names>Christopher B.</given-names></name><name><surname>Png</surname><given-names>Siak K.</given-names></name></person-group><article-title>If these aren’t genuine species, what are? An analysis of heterotypic synonyms contributes to 19 new names and 20 new combinations in <italic><tp:taxon-name><tp:taxon-name-part taxon-name-part-type="genus" reg="Magnolia">Magnolia</tp:taxon-name-part></tp:taxon-name></italic> (<tp:taxon-name><tp:taxon-name-part taxon-name-part-type="family" reg="Magnoliaceae">Magnoliaceae</tp:taxon-name-part></tp:taxon-name>). Part 2: New combinations</article-title><source>PhytoKeys</source><day>10</day><month>07</month><year>2026</year><volume>277</volume><fpage>77</fpage><lpage>151</lpage><pub-id pub-id-type="doi">10.3897/phytokeys.277.195893</pub-id></mixed-citation></tp:treatment-meta><tp:nomenclature><tp:taxon-name><object-id xmlns:xlink="http://www.w3.org/1999/xlink" content-type="arpha" xlink:type="simple">2A403022-222D-522D-8BB6-978EDB72EB07</object-id>
                    		<tp:taxon-name-part taxon-name-part-type="genus" reg="Magnolia">Magnolia</tp:taxon-name-part> <tp:taxon-name-part taxon-name-part-type="species" reg="linyaoensis">linyaoensis</tp:taxon-name-part>
                    	
                    		<object-id xmlns:xlink="http://www.w3.org/1999/xlink" content-type="ipni" xlink:type="simple">urn:lsid:ipni.org:names:77383217-1</object-id>
                    	</tp:taxon-name><tp:taxon-authority>(D.C. Zhang &amp; S.B. Zhou) C.B. Callaghan &amp; S.K. Png</tp:taxon-authority><tp:taxon-status xmlns:xlink="http://www.w3.org/1999/xlink" xlink:type="simple">comb. nov.</tp:taxon-status><xref ref-type="table" rid="T16">Tables 16</xref><xref ref-type="table" rid="T17">, 17</xref><tp:nomenclature-citation-list><tp:nomenclature-citation><tp:taxon-name><tp:taxon-name-part taxon-name-part-type="genus" reg="Michelia">Michelia</tp:taxon-name-part> <tp:taxon-name-part taxon-name-part-type="species" reg="linyaoensis">linyaoensis</tp:taxon-name-part></tp:taxon-name><comment> D.C. Zhang &amp; S.B. Zhou, Bulletin of Botanical Research 22(2): 129, fig. 1 (<xref ref-type="bibr" rid="B139">Zhou and Zhang 2002</xref>). <bold>[Basionym]</bold>.</comment></tp:nomenclature-citation><tp:nomenclature-citation><tp:taxon-name><tp:taxon-name-part taxon-name-part-type="genus" reg="Michelia">Michelia</tp:taxon-name-part> <tp:taxon-name-part taxon-name-part-type="species" reg="skinneriana">skinneriana</tp:taxon-name-part></tp:taxon-name><comment> Dunn, in Flora of China Vol. 7: 87 (<xref ref-type="bibr" rid="B126">Xia et al. 2008</xref>), p.p. quoad syn. <tp:taxon-name><tp:taxon-name-part taxon-name-part-type="genus" reg="Michelia">Michelia</tp:taxon-name-part> <tp:taxon-name-part taxon-name-part-type="species" reg="linyaoensis">linyaoensis</tp:taxon-name-part></tp:taxon-name> D.C. Zhang &amp; S.B. Zhou.</comment></tp:nomenclature-citation><tp:nomenclature-citation><tp:taxon-name><tp:taxon-name-part taxon-name-part-type="genus" reg="Michelia">Michelia</tp:taxon-name-part> <tp:taxon-name-part taxon-name-part-type="species" reg="figo">figo</tp:taxon-name-part></tp:taxon-name><comment> (Lour.) Spreng., in A Taxonomic Revision of the <tp:taxon-name><tp:taxon-name-part taxon-name-part-type="family" reg="Magnoliaceae">Magnoliaceae</tp:taxon-name-part></tp:taxon-name> from China: 233 (<xref ref-type="bibr" rid="B101">Sima 2011</xref>), p.p. quoad syn. <tp:taxon-name><tp:taxon-name-part taxon-name-part-type="genus" reg="Michelia">Michelia</tp:taxon-name-part> <tp:taxon-name-part taxon-name-part-type="species" reg="linyaoensis">linyaoensis</tp:taxon-name-part></tp:taxon-name> D.C. Zhang &amp; S.B. Zhou.</comment></tp:nomenclature-citation><tp:nomenclature-citation><tp:taxon-name><tp:taxon-name-part taxon-name-part-type="genus" reg="Magnolia">Magnolia</tp:taxon-name-part> <tp:taxon-name-part taxon-name-part-type="species" reg="figo">figo</tp:taxon-name-part> <tp:taxon-name-part taxon-name-part-type="infraspecific-rank">var.</tp:taxon-name-part> <tp:taxon-name-part taxon-name-part-type="variety" reg="skinneriana">skinneriana</tp:taxon-name-part></tp:taxon-name><comment>(Dunn) Noot., online at World Checklist of Selected Plant Families (<xref ref-type="bibr" rid="B41">Govaerts 2022</xref>), p.p. quoad syn. <tp:taxon-name><tp:taxon-name-part taxon-name-part-type="genus" reg="Michelia">Michelia</tp:taxon-name-part> <tp:taxon-name-part taxon-name-part-type="species" reg="linyaoensis">linyaoensis</tp:taxon-name-part></tp:taxon-name> D.C. Zhang &amp; S.B. Zhou.</comment></tp:nomenclature-citation></tp:nomenclature-citation-list></tp:nomenclature><tp:treatment-sec sec-type="Present Chinese name"><title>Present Chinese name.</title><p>鳞药含笑 meaning “Linyao michelia”.</p></tp:treatment-sec><tp:treatment-sec sec-type="Proposed Chinese name"><title>Proposed Chinese name.</title><p>鳞药木兰 meaning “Linyao magnolia”.</p></tp:treatment-sec><tp:treatment-sec sec-type="Type"><title>Type.</title><p>China. <bold>Fujian Province</bold> • Nanping County, Laizhou town, alt. 800 m, in forest, 11 May 1998, <italic>Zhou Shou-Biao 95544</italic>. holotype: <abbrev xmlns:xlink="http://www.w3.org/1999/xlink" content-type="institution" xlink:title="Department of Biology Herbarium, Anhui Normal University, Wuhu, Anhui, China" xlink:type="simple">ANUB</abbrev> n.v.</p><p>Holotype specimen not found on the internet up to 22 Nov. 2022 and requests to <abbrev xmlns:xlink="http://www.w3.org/1999/xlink" content-type="institution" xlink:title="Department of Biology Herbarium, Anhui Normal University, Wuhu, Anhui, China" xlink:type="simple">ANUB</abbrev> have gone unanswered.</p></tp:treatment-sec><tp:treatment-sec sec-type="Note 1"><title>Note 1.</title><p>The present authors were unable to ascertain the location of Linyao, in the region of Laizhou of Fujian Province, after which this species is named. Also, Linyao was not recorded in the location information for the type specimen, which is unusual, as is the fact that nobody apparently returned during the autumn to collect specimens in fruit and seed for descriptive purposes and also <italic>ex situ</italic> conservation.</p></tp:treatment-sec><tp:treatment-sec sec-type="Note 2"><title>Note 2.</title><p>Despite Zhang and Zhou noting six features in their diagnosis distinguishing <italic><tp:taxon-name><tp:taxon-name-part taxon-name-part-type="genus" reg="Michelia">Michelia</tp:taxon-name-part> <tp:taxon-name-part taxon-name-part-type="species" reg="linyaoensis">linyaoensis</tp:taxon-name-part></tp:taxon-name></italic> from <italic><tp:taxon-name><tp:taxon-name-part taxon-name-part-type="genus" reg="Michelia">M.</tp:taxon-name-part> <tp:taxon-name-part taxon-name-part-type="species" reg="skinneriana">skinneriana</tp:taxon-name-part></tp:taxon-name></italic>, it is listed as a synonym of that species in Flora of China (<xref ref-type="bibr" rid="B126">Xia et al. 2008</xref>) and is made a new synonym of <italic><tp:taxon-name><tp:taxon-name-part taxon-name-part-type="genus" reg="Michelia">Michelia</tp:taxon-name-part> <tp:taxon-name-part taxon-name-part-type="species" reg="figo">figo</tp:taxon-name-part></tp:taxon-name></italic> in <xref ref-type="bibr" rid="B101">Sima (2011)</xref>. From these species it is readily distinguished by their differentiating morphological features compiled in Tables <xref ref-type="table" rid="T16">16</xref>, <xref ref-type="table" rid="T17">17</xref>. <italic><tp:taxon-name><tp:taxon-name-part taxon-name-part-type="genus" reg="Michelia">Michelia</tp:taxon-name-part> <tp:taxon-name-part taxon-name-part-type="species" reg="linyaoensis">linyaoensis</tp:taxon-name-part></tp:taxon-name></italic> also does not key out with the original validating description for <italic><tp:taxon-name><tp:taxon-name-part taxon-name-part-type="genus" reg="Michelia">M.</tp:taxon-name-part> <tp:taxon-name-part taxon-name-part-type="species" reg="amoena">amoena</tp:taxon-name-part></tp:taxon-name></italic> Q.F. Zheng &amp; M.M. Lin, with which it shares synonymy under <italic><tp:taxon-name><tp:taxon-name-part taxon-name-part-type="genus" reg="Michelia">M.</tp:taxon-name-part> <tp:taxon-name-part taxon-name-part-type="species" reg="skinneriana">skinneriana</tp:taxon-name-part></tp:taxon-name></italic> Dunn in Flora of China. As an obviously distinct species, <italic><tp:taxon-name><tp:taxon-name-part taxon-name-part-type="genus" reg="Michelia">Michelia</tp:taxon-name-part> <tp:taxon-name-part taxon-name-part-type="species" reg="linyaoensis">linyaoensis</tp:taxon-name-part></tp:taxon-name></italic> is reinstated and transferred to <italic><tp:taxon-name><tp:taxon-name-part taxon-name-part-type="genus" reg="Magnolia">Magnolia</tp:taxon-name-part></tp:taxon-name></italic>.</p><table-wrap id="T16" position="float" orientation="portrait"><label>Table 16.</label><caption><p>The <bold>22 presently known</bold> differentiating features between <italic><tp:taxon-name><tp:taxon-name-part taxon-name-part-type="genus" reg="Michelia">Michelia</tp:taxon-name-part> <tp:taxon-name-part taxon-name-part-type="species" reg="linyaoensis">linyaoensis</tp:taxon-name-part></tp:taxon-name></italic> D.C. Zhang &amp; S.B. Zhou and <italic><tp:taxon-name><tp:taxon-name-part taxon-name-part-type="genus" reg="Michelia">Michelia</tp:taxon-name-part> <tp:taxon-name-part taxon-name-part-type="species" reg="skinneriana">skinneriana</tp:taxon-name-part></tp:taxon-name></italic> Dunn.</p></caption><table><tbody><tr><th rowspan="1" colspan="1">
                      <bold>Plant feature</bold>
                    </th><th rowspan="1" colspan="1">
                      <bold>
                        <italic>
                          <tp:taxon-name><tp:taxon-name-part taxon-name-part-type="genus" reg="Michelia">Michelia</tp:taxon-name-part> <tp:taxon-name-part taxon-name-part-type="species" reg="linyaoensis">linyaoensis</tp:taxon-name-part></tp:taxon-name>
                        </italic>
                      </bold>
                    </th><th rowspan="1" colspan="1">
                      <bold>
                        <italic>
                          <tp:taxon-name><tp:taxon-name-part taxon-name-part-type="genus" reg="Michelia">Michelia</tp:taxon-name-part> <tp:taxon-name-part taxon-name-part-type="species" reg="skinneriana">skinneriana</tp:taxon-name-part></tp:taxon-name>
                        </italic>
                      </bold>
                    </th></tr><tr><td rowspan="1" colspan="1">
                      <bold>life form</bold>
                    </td><td rowspan="1" colspan="1">
                      <bold>shrub to 2 m high</bold>
                    </td><td rowspan="1" colspan="1">
                      <bold>small tree to 15 m high<sup>2</sup></bold>
                    </td></tr><tr><td rowspan="1" colspan="1">twig indumentum</td><td rowspan="1" colspan="1">densely cinnamon tomentose</td><td rowspan="1" colspan="1">densely brown villose <bold><sup>2</sup></bold></td></tr><tr><td rowspan="1" colspan="1">bud indumentum</td><td rowspan="1" colspan="1">densely cinnamon tomentose</td><td rowspan="1" colspan="1">densely brown villose <bold><sup>2</sup></bold></td></tr><tr><td rowspan="1" colspan="1">leaf shape</td><td rowspan="1" colspan="1">oblong or obovate-elliptic</td><td rowspan="1" colspan="1">lanceolate (narrowly obovate-elliptic, narrowly elliptic or oblanceolate<bold><sup>2</sup></bold>)</td></tr><tr><td rowspan="1" colspan="1">
                      <bold>leaf dimensions</bold>
                    </td><td rowspan="1" colspan="1">
                      <bold>4–7 × 1.2–2 cm</bold>
                    </td><td rowspan="1" colspan="1">
                      <bold>5–11 × 1.5–3.5 cm<sup>2</sup></bold>
                    </td></tr><tr><td rowspan="1" colspan="1">leaf apex</td><td rowspan="1" colspan="1">acuminate or obtuse</td><td rowspan="1" colspan="1">long caudate-acuminate<bold><sup>2</sup></bold></td></tr><tr><td rowspan="1" colspan="1">
                      <bold>leaf indumentum below</bold>
                    </td><td rowspan="1" colspan="1"><bold>glabrous</bold>.</td><td rowspan="1" colspan="1">
                      <bold>finely sericeous</bold>
                    </td></tr><tr><td rowspan="1" colspan="1">
                      <bold>lateral leaf vein pairs</bold>
                    </td><td rowspan="1" colspan="1">
                      <bold>6–8</bold>
                    </td><td rowspan="1" colspan="1">
                      <bold>8–10</bold>
                    </td></tr><tr><td rowspan="1" colspan="1">petiole indumentum</td><td rowspan="1" colspan="1">densely cinnamon tomentose</td><td rowspan="1" colspan="1">densely brown villose<bold><sup>2</sup></bold></td></tr><tr><td rowspan="1" colspan="1">
                      <bold>stipules to petioles</bold>
                    </td><td rowspan="1" colspan="1">
                      <bold>not joined</bold>
                    </td><td rowspan="1" colspan="1">
                      <bold>adnate<sup>2</sup></bold>
                    </td></tr><tr><td rowspan="1" colspan="1">
                      <bold>pedicel (peduncle) length</bold>
                    </td><td rowspan="1" colspan="1">
                      <bold>3–5 mm</bold>
                    </td><td rowspan="1" colspan="1">
                      <bold>6–8 mm</bold>
                    </td></tr><tr><td rowspan="1" colspan="1">pedicel (peduncle) indumentum</td><td rowspan="1" colspan="1">densely cinnamon tomentose</td><td rowspan="1" colspan="1">red-sericeous</td></tr><tr><td rowspan="1" colspan="1">
                      <bold>flower colour</bold>
                    </td><td rowspan="1" colspan="1"><bold>white</bold>.</td><td rowspan="1" colspan="1">
                      <bold>pale yellow</bold>
                    </td></tr><tr><td rowspan="1" colspan="1">tepal shape</td><td rowspan="1" colspan="1">outer: elliptic, inner: narrowly elliptic</td><td rowspan="1" colspan="1">ovate.</td></tr><tr><td rowspan="1" colspan="1">
                      <bold>tepal size</bold>
                    </td><td rowspan="1" colspan="1">
                      <bold>outer: ca. 8 × 5–6 mm inner: 3–4 mm wide</bold>
                    </td><td rowspan="1" colspan="1">
                      <bold>18–20 mm</bold>
                    </td></tr><tr><td rowspan="1" colspan="1">
                      <bold>tepal indumentum</bold>
                    </td><td rowspan="1" colspan="1">
                      <bold>glabrous (no hairs)</bold>
                    </td><td rowspan="1" colspan="1">
                      <bold>densely sericeous</bold>
                    </td></tr><tr><td rowspan="1" colspan="1">
                      <bold>stamen length</bold>
                    </td><td rowspan="1" colspan="1">
                      <bold>ca. 2 mm</bold>
                    </td><td rowspan="1" colspan="1">
                      <bold>5–6 mm</bold>
                    </td></tr><tr><td rowspan="1" colspan="1">
                      <bold>anther length</bold>
                    </td><td rowspan="1" colspan="1">
                      <bold>0.3 mm</bold>
                    </td><td rowspan="1" colspan="1">
                      <bold>4–5 mm<sup>1</sup></bold>
                    </td></tr><tr><td rowspan="1" colspan="1">gynoecium length</td><td rowspan="1" colspan="1">ca. 5 mm</td><td rowspan="1" colspan="1">ca. 6 mm<bold><sup>3</sup></bold></td></tr><tr><td rowspan="1" colspan="1">
                      <bold>gynophore length</bold>
                    </td><td rowspan="1" colspan="1">
                      <bold>ca. 2 mm</bold>
                    </td><td rowspan="1" colspan="1">
                      <bold>4–7 mm<sup>1</sup></bold>
                    </td></tr><tr><td rowspan="1" colspan="1">
                      <bold>gynophore indumentum</bold>
                    </td><td rowspan="1" colspan="1"><bold>glabrous</bold>.</td><td rowspan="1" colspan="1">
                      <bold>densely brown pubescent<sup>2</sup></bold>
                    </td></tr><tr><td rowspan="1" colspan="1"><bold>distribution</bold>.</td><td rowspan="1" colspan="1">
                      <bold>Nanping County, Fujian Province (endemic)</bold>
                    </td><td rowspan="1" colspan="1">
                      <bold>Zhejiang, Jiangxi, Fujian, Hunan, Guangdong, Guangxi Provinces<sup>2</sup></bold>
                    </td></tr></tbody></table><table-wrap-foot><fn><p>Note: The listed features of <italic><tp:taxon-name><tp:taxon-name-part taxon-name-part-type="genus" reg="Michelia">Michelia</tp:taxon-name-part> <tp:taxon-name-part taxon-name-part-type="species" reg="linyaoensis">linyaoensis</tp:taxon-name-part></tp:taxon-name></italic> are cited from <xref ref-type="bibr" rid="B139">Zhou and Zhang (2002</xref>: 129), who record the fruit as unknown. Those of <italic><tp:taxon-name><tp:taxon-name-part taxon-name-part-type="genus" reg="Michelia">Michelia</tp:taxon-name-part> <tp:taxon-name-part taxon-name-part-type="species" reg="skinneriana">skinneriana</tp:taxon-name-part></tp:taxon-name></italic> are from <xref ref-type="bibr" rid="B33">Dunn (1908</xref>: 354), supplemented by <xref ref-type="bibr" rid="B57">Law (1996</xref>: 165)<sup>1</sup>, <xref ref-type="bibr" rid="B81">Liu et al. (2004</xref>: 316)<sup>2</sup> and <xref ref-type="bibr" rid="B126">Xia et al. (2008</xref>: 87)<sup>3</sup>.</p></fn></table-wrap-foot></table-wrap><table-wrap id="T17" position="float" orientation="portrait"><label>Table 17.</label><caption><p>The <bold>21 presently known</bold> differentiating features between <italic><tp:taxon-name><tp:taxon-name-part taxon-name-part-type="genus" reg="Michelia">Michelia</tp:taxon-name-part> <tp:taxon-name-part taxon-name-part-type="species" reg="linyaoensis">linyaoensis</tp:taxon-name-part></tp:taxon-name></italic> D.C. Zhang &amp; S.B. Zhou and <italic><tp:taxon-name><tp:taxon-name-part taxon-name-part-type="genus" reg="Michelia">Michelia</tp:taxon-name-part> <tp:taxon-name-part taxon-name-part-type="species" reg="figo">figo</tp:taxon-name-part></tp:taxon-name></italic> (Lour.) Spreng.</p></caption><table><tbody><tr><th rowspan="1" colspan="1">
                      <bold>Plant feature</bold>
                    </th><th rowspan="1" colspan="1">
                      <bold>
                        <italic>
                          <tp:taxon-name><tp:taxon-name-part taxon-name-part-type="genus" reg="Michelia">Michelia</tp:taxon-name-part> <tp:taxon-name-part taxon-name-part-type="species" reg="linyaoensis">linyaoensis</tp:taxon-name-part></tp:taxon-name>
                        </italic>
                      </bold>
                    </th><th rowspan="1" colspan="1">
                      <bold>
                        <italic>
                          <tp:taxon-name><tp:taxon-name-part taxon-name-part-type="genus" reg="Michelia">Michelia</tp:taxon-name-part> <tp:taxon-name-part taxon-name-part-type="species" reg="figo">figo</tp:taxon-name-part></tp:taxon-name>
                        </italic>
                      </bold>
                    </th></tr><tr><td rowspan="1" colspan="1">
                      <bold>height</bold>
                    </td><td rowspan="1" colspan="1">
                      <bold>to 2 m</bold>
                    </td><td rowspan="1" colspan="1">
                      <bold>to 5 m<sup>1</sup></bold>
                    </td></tr><tr><td rowspan="1" colspan="1">indumentum of twigs</td><td rowspan="1" colspan="1">densely cinnamon-coloured tomentose</td><td rowspan="1" colspan="1">densely brown tomentose (young twigs)<bold><sup>1</sup></bold> (densely yellow-brown pubescent<bold><sup>3</sup></bold>)</td></tr><tr><td rowspan="1" colspan="1">bud indumentum</td><td rowspan="1" colspan="1">densely cinnamon-coloured tomentose</td><td rowspan="1" colspan="1">densely yellow-brown pubescent<bold><sup>3</sup></bold></td></tr><tr><td rowspan="1" colspan="1">leaf texture</td><td rowspan="1" colspan="1">thinly leathery</td><td rowspan="1" colspan="1">leathery<bold><sup>1</sup></bold></td></tr><tr><td rowspan="1" colspan="1">leaf shape</td><td rowspan="1" colspan="1">oblong or obovate-elliptic</td><td rowspan="1" colspan="1">narrowly elliptic or obovate-elliptic<bold><sup>1</sup></bold> (elliptic to oblanceolate or obovate<bold><sup>7</sup></bold>)</td></tr><tr><td rowspan="1" colspan="1">
                      <bold>leaf dimensions</bold>
                    </td><td rowspan="1" colspan="1">
                      <bold>4–7 × 1.2–2 cm</bold>
                    </td><td rowspan="1" colspan="1">
                      <bold>4–10 × 1.8–4.5 cm<sup>1,4</sup></bold>
                    </td></tr><tr><td rowspan="1" colspan="1">leaf apex</td><td rowspan="1" colspan="1">acuminate or obtuse</td><td rowspan="1" colspan="1">obtusely short-acute<bold><sup>1</sup></bold></td></tr><tr><td rowspan="1" colspan="1">
                      <bold>leaf indumentum abaxially</bold>
                    </td><td rowspan="1" colspan="1"><bold>glabrous</bold>.</td><td rowspan="1" colspan="1">
                      <bold>residual appressed brown hairs along midribs<sup>1</sup></bold>
                    </td></tr><tr><td rowspan="1" colspan="1">
                      <bold>lateral leaf vein pairs</bold>
                    </td><td rowspan="1" colspan="1">
                      <bold>6–8</bold>
                    </td><td rowspan="1" colspan="1">
                      <bold>7–12 (9–12<sup>6</sup>)</bold>
                    </td></tr><tr><td rowspan="1" colspan="1">petiole indumentum</td><td rowspan="1" colspan="1">densely cinnamon-coloured tomentose</td><td rowspan="1" colspan="1">densely yellow-brown pubescent<bold><sup>3</sup></bold></td></tr><tr><td rowspan="1" colspan="1">
                      <bold>stipules to petioles</bold>
                    </td><td rowspan="1" colspan="1">
                      <bold>not joined</bold>
                    </td><td rowspan="1" colspan="1">
                      <bold>adnate<sup>1</sup></bold>
                    </td></tr><tr><td rowspan="1" colspan="1">
                      <bold>pedicel length</bold>
                    </td><td rowspan="1" colspan="1">
                      <bold>3–5 mm</bold>
                    </td><td rowspan="1" colspan="1">
                      <bold>12.7 mm</bold>
                    </td></tr><tr><td rowspan="1" colspan="1">pedicel indumentum</td><td rowspan="1" colspan="1">densely cinnamon tomentose</td><td rowspan="1" colspan="1">downy<bold><sup>2</sup></bold></td></tr><tr><td rowspan="1" colspan="1">
                      <bold>flower colour</bold>
                    </td><td rowspan="1" colspan="1"><bold>white</bold>.</td><td rowspan="1" colspan="1">
                      <bold>pale yellow or creamy white, base or margins occasionally purplish-red<sup>1</sup> (shaded purple on both sides<sup>5</sup>)</bold>
                    </td></tr><tr><td rowspan="1" colspan="1">tepal shape</td><td rowspan="1" colspan="1">outer: elliptic. inner: narrowly elliptic</td><td rowspan="1" colspan="1">elliptic<bold><sup>1</sup></bold> (oblong-ovate<bold><sup>7</sup></bold>)</td></tr><tr><td rowspan="1" colspan="1">
                      <bold>tepal dimensions</bold>
                    </td><td rowspan="1" colspan="1">
                      <bold>outer: ca. 8 × 5–6 mm inner: 3–4 mm wide</bold>
                    </td><td rowspan="1" colspan="1">
                      <bold>12–20 × 6–11 mm<sup>1,4</sup></bold>
                    </td></tr><tr><td rowspan="1" colspan="1">
                      <bold>stamen length</bold>
                    </td><td rowspan="1" colspan="1">
                      <bold>ca. 2 mm</bold>
                    </td><td rowspan="1" colspan="1">
                      <bold>7–8 mm<sup>4</sup> (7–10 mm<sup>7</sup>)</bold>
                    </td></tr><tr><td rowspan="1" colspan="1">filaments.</td><td rowspan="1" colspan="1">short.</td><td rowspan="1" colspan="1">long (fig. 4<bold><sup>1</sup></bold>)</td></tr><tr><td rowspan="1" colspan="1">gynoecium length</td><td rowspan="1" colspan="1">ca. 5 mm</td><td rowspan="1" colspan="1">ca. 7 mm<bold><sup>8</sup></bold></td></tr><tr><td rowspan="1" colspan="1">gynophore length</td><td rowspan="1" colspan="1">ca. 2 mm</td><td rowspan="1" colspan="1">3–4 mm</td></tr><tr><td rowspan="1" colspan="1">
                      <bold>gynophore indumentum</bold>
                    </td><td rowspan="1" colspan="1"><bold>glabrous</bold>.</td><td rowspan="1" colspan="1">
                      <bold>pale yellow tomentose<sup>1</sup></bold>
                    </td></tr></tbody></table><table-wrap-foot><fn><p>Note: The listed features of <italic><tp:taxon-name><tp:taxon-name-part taxon-name-part-type="genus" reg="Michelia">Michelia</tp:taxon-name-part> <tp:taxon-name-part taxon-name-part-type="species" reg="linyaoensis">linyaoensis</tp:taxon-name-part></tp:taxon-name></italic> are cited from <xref ref-type="bibr" rid="B139">Zhou and Zhang (2002</xref>: 129), Those of <italic><tp:taxon-name><tp:taxon-name-part taxon-name-part-type="genus" reg="Michelia">Michelia</tp:taxon-name-part> <tp:taxon-name-part taxon-name-part-type="species" reg="figo">figo</tp:taxon-name-part></tp:taxon-name></italic> are from <xref ref-type="bibr" rid="B81">Liu et al. (2004</xref>: 250)<bold><sup>1</sup></bold>, supplemented by <xref ref-type="bibr" rid="B5">Bean (1973</xref>: 738)<bold><sup>2</sup></bold>, <xref ref-type="bibr" rid="B54">Krüssmann (1985</xref>: 307)<bold><sup>3</sup></bold>, <xref ref-type="bibr" rid="B57">Law (1996</xref>: 165)<bold><sup>4</sup></bold>, <xref ref-type="bibr" rid="B59">Lee (1935</xref>: 484)<bold><sup>5</sup></bold>, <xref ref-type="bibr" rid="B87">Nooteboom (1985</xref>: 121)<bold><sup>6</sup></bold>, <xref ref-type="bibr" rid="B106">Spongberg (1998</xref>: 134)<bold><sup>7</sup></bold> and <xref ref-type="bibr" rid="B126">Xia et al. (2008</xref>: 87)<bold><sup>8</sup></bold>.</p></fn></table-wrap-foot></table-wrap></tp:treatment-sec><tp:treatment-sec sec-type="Conservation status"><title>Conservation status.</title><p>Presently unknown, but may be critically endangered if still surviving (?). Apart from its initial publication in 2002, the only other reference to this species found by the present authors is <xref ref-type="bibr" rid="B79">Liu et al. (2008)</xref>, wherein these Chinese authors briefly note <italic><tp:taxon-name><tp:taxon-name-part taxon-name-part-type="genus" reg="Michelia">Michelia</tp:taxon-name-part> <tp:taxon-name-part taxon-name-part-type="species" reg="linyaoensis">linyaoensis</tp:taxon-name-part></tp:taxon-name></italic> as an endemic occurring in the subtropical evergreen broad-leaved forest(s) that occur in the northern subtropical mountainous area of China’s Zhejiang and Fujian Provinces.</p></tp:treatment-sec><tp:treatment-sec sec-type="Recommendation"><title>Recommendation.</title><p><italic><tp:taxon-name><tp:taxon-name-part taxon-name-part-type="genus" reg="Michelia">Michelia</tp:taxon-name-part> <tp:taxon-name-part taxon-name-part-type="species" reg="linyaoensis">linyaoensis</tp:taxon-name-part></tp:taxon-name></italic>, which was collected 28 years ago and has no recorded subsequent collections, is therefore apparently known only from the type locality in Nanping County, Fujian Province, where it hopefully still survives(?). Now resurrected and disengaged from <italic><tp:taxon-name><tp:taxon-name-part taxon-name-part-type="genus" reg="Michelia">M.</tp:taxon-name-part> <tp:taxon-name-part taxon-name-part-type="species" reg="skinneriana">skinneriana</tp:taxon-name-part></tp:taxon-name></italic> and <italic><tp:taxon-name><tp:taxon-name-part taxon-name-part-type="genus" reg="Michelia">M.</tp:taxon-name-part> <tp:taxon-name-part taxon-name-part-type="species" reg="figo">figo</tp:taxon-name-part></tp:taxon-name></italic>, an opportunity arises for an evaluation of its IUCN conservation status in the wild as <italic><tp:taxon-name><tp:taxon-name-part taxon-name-part-type="genus" reg="Magnolia">Magnolia</tp:taxon-name-part> <tp:taxon-name-part taxon-name-part-type="species" reg="linyaoensis">linyaoensis</tp:taxon-name-part></tp:taxon-name></italic>, which ideally should be undertaken in the not-too-distant future!</p></tp:treatment-sec><ref-list><ref id="B139"><mixed-citation xmlns:xlink="http://www.w3.org/1999/xlink" xlink:type="simple">Zhou SB, Zhang DC (2002) A new species of the genus <italic><tp:taxon-name><tp:taxon-name-part taxon-name-part-type="genus">Michelia</tp:taxon-name-part></tp:taxon-name></italic> L. (<tp:taxon-name><tp:taxon-name-part taxon-name-part-type="family">Magnoliaceae</tp:taxon-name-part></tp:taxon-name>) from China. Bulletin of Botanical Research 22(2): 129–130. [In Chinese with Latin description, English subtitle] <ext-link xlink:href="http://bbr.nefu.edu.cn/EN/Y2002/V22/I2/129" ext-link-type="uri" xlink:type="simple">http://bbr.nefu.edu.cn/EN/Y2002/V22/I2/129</ext-link> [accessed 30 Mar. 2020]</mixed-citation></ref><ref id="B33"><mixed-citation xmlns:xlink="http://www.w3.org/1999/xlink" xlink:type="simple">Dunn ST (1908) A botanical expedition to central Fokien. Journal of the Linnean Society of London (Botany) 38, Issue 267: 350–373. [<italic><tp:taxon-name><tp:taxon-name-part taxon-name-part-type="genus">Michelia</tp:taxon-name-part> <tp:taxon-name-part taxon-name-part-type="species">skinneriana</tp:taxon-name-part></tp:taxon-name></italic>, p. 354]. <ext-link xlink:href="10.1111/j.1095-8339.1908.tb00858.x" ext-link-type="doi" xlink:type="simple">https://doi.org/10.1111/j.1095-8339.1908.tb00858.x</ext-link></mixed-citation></ref><ref id="B57"><mixed-citation xmlns:xlink="http://www.w3.org/1999/xlink" xlink:type="simple">Law YW (1996) <tp:taxon-name><tp:taxon-name-part taxon-name-part-type="family">Magnoliaceae</tp:taxon-name-part></tp:taxon-name>. In: Law YW, Lo HS, Wu YF, Chang BN (Eds) Flora Reipublicae Popularis Sinicae 30(1): <tp:taxon-name><tp:taxon-name-part taxon-name-part-type="division">Angiospermae</tp:taxon-name-part></tp:taxon-name>, <tp:taxon-name><tp:taxon-name-part taxon-name-part-type="class">Dicotyledoneae</tp:taxon-name-part></tp:taxon-name>: <tp:taxon-name><tp:taxon-name-part taxon-name-part-type="family">Menispermaceae</tp:taxon-name-part></tp:taxon-name>, <tp:taxon-name><tp:taxon-name-part taxon-name-part-type="family">Magnoliaceae</tp:taxon-name-part></tp:taxon-name>: 82–198. Science Press, Beijing. [In Chinese] <ext-link xlink:href="http://www.iplant.cn/info/Trib.%20MAGNOLIEAE?t=z" ext-link-type="uri" xlink:type="simple">http://www.iplant.cn/info/Trib.%20MAGNOLIEAE?t=z</ext-link> [accessed from 28 Mar. 2020]</mixed-citation></ref><ref id="B81"><mixed-citation xmlns:xlink="http://www.w3.org/1999/xlink" xlink:type="simple">Liu YH, Zeng QW, Zhou RZ, Xing FW [Eds] (2004) Magnolias of China. Baitong Group. Beijing Science &amp; Technology Press, Beijing. [In Chinese and English]</mixed-citation></ref><ref id="B126"><mixed-citation xmlns:xlink="http://www.w3.org/1999/xlink" xlink:type="simple">Xia NH, Liu YH, Nooteboom HP (2008) <tp:taxon-name><tp:taxon-name-part taxon-name-part-type="family">Magnoliaceae</tp:taxon-name-part></tp:taxon-name>. In: Wu ZY, Raven PH, Hong DY (Eds) Flora of China Vol. 7, <tp:taxon-name><tp:taxon-name-part taxon-name-part-type="family">Menispermaceae</tp:taxon-name-part></tp:taxon-name> through <tp:taxon-name><tp:taxon-name-part taxon-name-part-type="family">Capparaceae</tp:taxon-name-part></tp:taxon-name>: 48–91. Science Press, Beijing and Missouri Botanical Garden Press, St. Louis. <ext-link xlink:href="http://flora.huh.harvard.edu/china/mss/volume07/Magnoliaceae.pdf" ext-link-type="uri" xlink:type="simple">http://flora.huh.harvard.edu/china/mss/volume07/Magnoliaceae.pdf</ext-link> [accessed 20 Mar. 2020]</mixed-citation></ref><ref id="B5"><mixed-citation xmlns:xlink="http://www.w3.org/1999/xlink" xlink:type="simple">Bean WJ (1973) Trees and Shrubs Hardy in the British Isles. Vol. II, D–M. John Murray (publishers) Ltd., London. <ext-link xlink:href="http://www.beanstreesandshrubs.org/" ext-link-type="uri" xlink:type="simple">http://www.beanstreesandshrubs.org/</ext-link> [accessed 30 Mar. 2020]</mixed-citation></ref><ref id="B54"><mixed-citation xmlns:xlink="http://www.w3.org/1999/xlink" xlink:type="simple">Krüssmann G [Translator: Epp ME] (1985) Manual of Cultivated Broad-leaved Trees and Shrubs Vol. II, E–PRO. Timber Press, Portland, Oregon. [English translation of previous entry: <italic><tp:taxon-name><tp:taxon-name-part taxon-name-part-type="genus">Manglietia</tp:taxon-name-part></tp:taxon-name></italic> p. 298; <italic><tp:taxon-name><tp:taxon-name-part taxon-name-part-type="genus">Michelia</tp:taxon-name-part></tp:taxon-name></italic> 306–307].</mixed-citation></ref><ref id="B59"><mixed-citation xmlns:xlink="http://www.w3.org/1999/xlink" xlink:type="simple">Lee SC (1935) Forest Botany of China. Commercial Press Ltd., Shanghai.</mixed-citation></ref><ref id="B87"><mixed-citation xmlns:xlink="http://www.w3.org/1999/xlink" xlink:type="simple">Nooteboom HP (1985) Notes on <tp:taxon-name><tp:taxon-name-part taxon-name-part-type="family">Magnoliaceae</tp:taxon-name-part></tp:taxon-name>, with a revision of <italic><tp:taxon-name><tp:taxon-name-part taxon-name-part-type="genus">Pachylarnax</tp:taxon-name-part></tp:taxon-name></italic> and <italic><tp:taxon-name><tp:taxon-name-part taxon-name-part-type="genus">Elmerrillia</tp:taxon-name-part></tp:taxon-name></italic> and the Malesian species of <italic><tp:taxon-name><tp:taxon-name-part taxon-name-part-type="genus">Manglietia</tp:taxon-name-part></tp:taxon-name></italic> and <italic><tp:taxon-name><tp:taxon-name-part taxon-name-part-type="genus">Michelia</tp:taxon-name-part></tp:taxon-name></italic>. Blumea 31: 65–121. [<italic><tp:taxon-name><tp:taxon-name-part taxon-name-part-type="genus">Magnolia</tp:taxon-name-part> <tp:taxon-name-part taxon-name-part-type="species">yunnanensis</tp:taxon-name-part></tp:taxon-name></italic> (Cheng &amp; Hu) Noot. <italic>comb</italic>. nov. p. 88; <italic><tp:taxon-name><tp:taxon-name-part taxon-name-part-type="genus">Michelia</tp:taxon-name-part> <tp:taxon-name-part taxon-name-part-type="species">figo</tp:taxon-name-part></tp:taxon-name></italic> (Lour.) Spreng., pp. 120–121]. Note: the published author for the basionym provided by <italic><tp:taxon-name><tp:taxon-name-part taxon-name-part-type="genus">Parakmeria</tp:taxon-name-part> <tp:taxon-name-part taxon-name-part-type="species">yunnanensis</tp:taxon-name-part></tp:taxon-name></italic> is Hu only. <ext-link xlink:href="http://www.repository.naturalis.nl/document/565414" ext-link-type="uri" xlink:type="simple">http://www.repository.naturalis.nl/document/565414</ext-link> [accessed 30 Mar. 2020]</mixed-citation></ref><ref id="B106"><mixed-citation xmlns:xlink="http://www.w3.org/1999/xlink" xlink:type="simple">Spongberg SA (1998) <tp:taxon-name><tp:taxon-name-part taxon-name-part-type="family">Magnoliaceae</tp:taxon-name-part></tp:taxon-name> Hardy in Cooler Temperate Climates. In: Hunt D (Ed.) Magnolias and their Allies. Proceedings of an International Symposium, Royal Holloway, University of London, Egham, Surrey, U.K., 12–13 April, 1996: 81–144. International Dendrology Society and The <tp:taxon-name><tp:taxon-name-part taxon-name-part-type="genus">Magnolia</tp:taxon-name-part></tp:taxon-name> Society. David Hunt, Milborne Port, Sherborne, U.K.</mixed-citation></ref><ref id="B101"><mixed-citation xmlns:xlink="http://www.w3.org/1999/xlink" xlink:type="simple">Sima YK (2011) A Taxonomic Revision of the <tp:taxon-name><tp:taxon-name-part taxon-name-part-type="family">Magnoliaceae</tp:taxon-name-part></tp:taxon-name> from China. PhD. Dissertation (Botany). School of Life Science, Yunnan University, Kunming, China. [In Chinese, English subtitle / abstract] <ext-link xlink:href="https://www.doc88.com/p-0408321349844.html" ext-link-type="uri" xlink:type="simple">https://www.doc88.com/p-0408321349844.html</ext-link> [accessed 27 Mar. 2020]</mixed-citation></ref><ref id="B41"><mixed-citation xmlns:xlink="http://www.w3.org/1999/xlink" xlink:type="simple">Govaerts R (2022) World Checklist of Selected Plant Families (WCSP online: <tp:taxon-name><tp:taxon-name-part taxon-name-part-type="family">Magnoliaceae</tp:taxon-name-part></tp:taxon-name>). Facilitated by the Royal Botanic Gardens, Kew. <ext-link xlink:href="https://wcsp.science.kew.org/" ext-link-type="uri" xlink:type="simple">https://wcsp.science.kew.org/</ext-link> [accessed 12 Oct. 2022]</mixed-citation></ref><ref id="B79"><mixed-citation xmlns:xlink="http://www.w3.org/1999/xlink" xlink:type="simple">Liu XJ, Tang SJ, Sun QM, Yao Z (2008) Geographic distribution of <tp:taxon-name><tp:taxon-name-part taxon-name-part-type="family">Magnoliaceae</tp:taxon-name-part></tp:taxon-name> plants in East China Plant Zone. Forest Inventory and Planning 33(5): 40–43. [In Chinese, English subtitle / abstract] <ext-link xlink:href="https://www.docin.com/p-705256228.html" ext-link-type="uri" xlink:type="simple">https://www.docin.com/p-705256228.html</ext-link> [accessed 2 Feb. 2026]</mixed-citation></ref></ref-list></tp:taxon-treatment>
