# Supplementary material for: If these aren’t genuine species, what are? An analysis of heterotypic synonyms contributes to 19 new names and 20 new combinations in Magnolia (Magnoliaceae). Part 2: New combinations
Source: PhytoKeys. 2026 Jul 10;277:77–151. doi: 10.3897/phytokeys.277.195893 (PMC13379712; doi:10.3897/phytokeys.277.195893)
Supplement: XML Treatment for Magnolia longistamina [file phytokeys.277.195893-treatment15.xml]

<!DOCTYPE tp:taxon-treatment
  PUBLIC "-//TaxonX//DTD Taxonomic Treatment Publishing DTD v0 20100105//EN" "tax-treatment-NSO.dtd">
<tp:taxon-treatment xmlns:tp="http://www.plazi.org/taxpub"><tp:treatment-meta><kwd-group><label>Taxon classification</label><kwd>
                <named-content content-type="kingdom">Plantae</named-content>
              </kwd><kwd>
                <named-content content-type="order">Magnoliales</named-content>
              </kwd><kwd>
                <named-content content-type="family">Magnoliaceae</named-content>
              </kwd></kwd-group><mixed-citation publication-type="journal"><person-group><name><surname>Callaghan</surname><given-names>Christopher B.</given-names></name><name><surname>Png</surname><given-names>Siak K.</given-names></name></person-group><article-title>If these aren’t genuine species, what are? An analysis of heterotypic synonyms contributes to 19 new names and 20 new combinations in <italic><tp:taxon-name><tp:taxon-name-part taxon-name-part-type="genus" reg="Magnolia">Magnolia</tp:taxon-name-part></tp:taxon-name></italic> (<tp:taxon-name><tp:taxon-name-part taxon-name-part-type="family" reg="Magnoliaceae">Magnoliaceae</tp:taxon-name-part></tp:taxon-name>). Part 2: New combinations</article-title><source>PhytoKeys</source><day>10</day><month>07</month><year>2026</year><volume>277</volume><fpage>77</fpage><lpage>151</lpage><pub-id pub-id-type="doi">10.3897/phytokeys.277.195893</pub-id></mixed-citation></tp:treatment-meta><tp:nomenclature><tp:taxon-name><object-id xmlns:xlink="http://www.w3.org/1999/xlink" content-type="arpha" xlink:type="simple">089DF381-CE3C-5024-BC86-73EE6F43E86E</object-id>
                    		<tp:taxon-name-part taxon-name-part-type="genus" reg="Magnolia">Magnolia</tp:taxon-name-part> <tp:taxon-name-part taxon-name-part-type="species" reg="longistamina">longistamina</tp:taxon-name-part>
                    	
                    		<object-id xmlns:xlink="http://www.w3.org/1999/xlink" content-type="ipni" xlink:type="simple">urn:lsid:ipni.org:names:77383242-1</object-id>
                    	</tp:taxon-name><tp:taxon-authority>(Law) C.B. Callaghan &amp; S.K. Png</tp:taxon-authority><tp:taxon-status xmlns:xlink="http://www.w3.org/1999/xlink" xlink:type="simple">comb. nov.</tp:taxon-status><xref ref-type="table" rid="T18">Table 18</xref><tp:nomenclature-citation-list><tp:nomenclature-citation><tp:taxon-name><tp:taxon-name-part taxon-name-part-type="genus" reg="Michelia">Michelia</tp:taxon-name-part> <tp:taxon-name-part taxon-name-part-type="species" reg="longistamina">longistamina</tp:taxon-name-part></tp:taxon-name><comment> Law, Bulletin of Botanical Research (Harbin) 5(3): 122, 128: fig. 2 (<xref ref-type="bibr" rid="B56">Law 1985</xref>). <bold>[Basionym]</bold>.</comment></tp:nomenclature-citation><tp:nomenclature-citation><tp:taxon-name><tp:taxon-name-part taxon-name-part-type="genus" reg="Michelia">Michelia</tp:taxon-name-part> <tp:taxon-name-part taxon-name-part-type="species" reg="martini">martini</tp:taxon-name-part></tp:taxon-name><comment> (H. Lév.) Finet &amp; Gagnep. ex H. Lév., in Annals of Missouri Botanical Garden 80(4): 1083 (<xref ref-type="bibr" rid="B15">Chen and Nooteboom 1993</xref>), p.p. quoad syn. <tp:taxon-name><tp:taxon-name-part taxon-name-part-type="genus" reg="Michelia">Michelia</tp:taxon-name-part> <tp:taxon-name-part taxon-name-part-type="species" reg="longistaminata">longistaminata</tp:taxon-name-part></tp:taxon-name> [sic] Law plus specimen <italic>Ko S.P. 52762</italic> (meant as <italic>53762</italic>)—World Checklist and Bibliography of <tp:taxon-name><tp:taxon-name-part taxon-name-part-type="family" reg="Magnoliaceae">Magnoliaceae</tp:taxon-name-part></tp:taxon-name>: 58 (<xref ref-type="bibr" rid="B38">Frodin and Govaerts 1996</xref>), Flora Yunnanica. Tomus 6 (<tp:taxon-name><tp:taxon-name-part taxon-name-part-type="phylum" reg="Spermatophyta">Spermatophyta</tp:taxon-name-part></tp:taxon-name>): 47 (<xref ref-type="bibr" rid="B125">Wu and Chen 2006</xref>), Flora of China Vol. 7: 88 (<xref ref-type="bibr" rid="B126">Xia et al. 2008</xref>), Vouchered Flora of Southeast Yunnan, Vol. 1: 62 (<xref ref-type="bibr" rid="B102">Sima and Lu 2009</xref>), A Taxonomic Revision of the <tp:taxon-name><tp:taxon-name-part taxon-name-part-type="family" reg="Magnoliaceae">Magnoliaceae</tp:taxon-name-part></tp:taxon-name> from China: 242 (<xref ref-type="bibr" rid="B101">Sima 2011</xref>) and <tp:taxon-name><tp:taxon-name-part taxon-name-part-type="family" reg="Magnoliaceae">Magnoliaceae</tp:taxon-name-part></tp:taxon-name> Plants of Guizhou: 172 (Deng and Yang 2015), each p.p. quoad syn. <tp:taxon-name><tp:taxon-name-part taxon-name-part-type="genus" reg="Michelia">Michelia</tp:taxon-name-part> <tp:taxon-name-part taxon-name-part-type="species" reg="longistamina">longistamina</tp:taxon-name-part></tp:taxon-name> Law.</comment></tp:nomenclature-citation><tp:nomenclature-citation><tp:taxon-name><tp:taxon-name-part taxon-name-part-type="genus" reg="Magnolia">Magnolia</tp:taxon-name-part> <tp:taxon-name-part taxon-name-part-type="species" reg="martini">martini</tp:taxon-name-part></tp:taxon-name><comment> H. Lév., online at World Checklist of <tp:taxon-name><tp:taxon-name-part taxon-name-part-type="family" reg="Magnoliaceae">Magnoliaceae</tp:taxon-name-part></tp:taxon-name> (<xref ref-type="bibr" rid="B40">Govaerts 2003</xref>), p.p. quoad syn. <tp:taxon-name><tp:taxon-name-part taxon-name-part-type="genus" reg="Michelia">Michelia</tp:taxon-name-part> <tp:taxon-name-part taxon-name-part-type="species" reg="longistamina">longistamina</tp:taxon-name-part></tp:taxon-name> Law.</comment></tp:nomenclature-citation></tp:nomenclature-citation-list></tp:nomenclature><tp:treatment-sec sec-type="Present Chinese name"><title>Present Chinese name.</title><p>长蕊含笑 meaning “long-stamened michelia”.</p></tp:treatment-sec><tp:treatment-sec sec-type="Proposed Chinese name"><title>Proposed Chinese name.</title><p>乳源木兰 meaning “Ruyuan magnolia’. (长蕊 exists in magnolia).</p></tp:treatment-sec><tp:treatment-sec sec-type="Type"><title>Type.</title><p>China. <bold>Guangdong Province</bold> • Ruyuan County, Xi Shan, Qingjidong, alt. 1300 m, tree 8m, in woodlands, 1 May 1934, <italic>S.P. Ko</italic> (<italic>Gao Xi-peng</italic>) <italic>80358</italic>. holotype: <abbrev xmlns:xlink="http://www.w3.org/1999/xlink" content-type="institution" xlink:title="Department of Taxonomy Herbarium, South China Institute of Botany (SCBI), Chinese Academy of Sciences, Tianhe District, Guangzhou, Guangdong, China" xlink:type="simple">IBSC</abbrev> 0017474 n.v. isotype: <abbrev xmlns:xlink="http://www.w3.org/1999/xlink" content-type="institution" xlink:title="Department of Botany Herbarium, British Museum of Natural History, London, England, U.K" xlink:type="simple">BM</abbrev> 000574755!</p><p><bold>Paratypes</bold>. China. <bold>Guangdong Province</bold> • Ruyuan County, Apr. 1934, <italic>S.P. Ko</italic> (<italic>Gao Xi-peng</italic>) <italic>54122</italic>. <abbrev xmlns:xlink="http://www.w3.org/1999/xlink" content-type="institution" xlink:title="Department of Taxonomy Herbarium, South China Institute of Botany (SCBI), Chinese Academy of Sciences, Tianhe District, Guangzhou, Guangdong, China" xlink:type="simple">IBSC</abbrev> 0053869 n.v. <bold>ibid</bold>. • Nov. 1933; <italic>Gao Xi-peng 53762</italic>. <abbrev xmlns:xlink="http://www.w3.org/1999/xlink" content-type="institution" xlink:title="Department of Taxonomy Herbarium, South China Institute of Botany (SCBI), Chinese Academy of Sciences, Tianhe District, Guangzhou, Guangdong, China" xlink:type="simple">IBSC</abbrev> 0053867 n.v. <abbrev xmlns:xlink="http://www.w3.org/1999/xlink" content-type="institution" xlink:title="Department of Taxonomy Herbarium, South China Institute of Botany (SCBI), Chinese Academy of Sciences, Tianhe District, Guangzhou, Guangdong, China" xlink:type="simple">IBSC</abbrev> 0053870 n.v.</p><p>holotype and paratypes (<abbrev xmlns:xlink="http://www.w3.org/1999/xlink" content-type="institution" xlink:title="Department of Taxonomy Herbarium, South China Institute of Botany (SCBI), Chinese Academy of Sciences, Tianhe District, Guangzhou, Guangdong, China" xlink:type="simple">IBSC</abbrev>): specimen images not uploaded to <abbrev xmlns:xlink="http://www.w3.org/1999/xlink" xlink:title="Chinese Virtual Herbarium" xlink:type="simple">CVH</abbrev> at 18 Mar. 2026.</p><p>Specimen image below accessed 20 Mar. 2019:</p><p>isotype (<abbrev xmlns:xlink="http://www.w3.org/1999/xlink" content-type="institution" xlink:title="Department of Botany Herbarium, British Museum of Natural History, London, England, U.K" xlink:type="simple">BM</abbrev>): <ext-link xmlns:xlink="http://www.w3.org/1999/xlink" xlink:href="http://data.nhm.ac.uk/object/14302c91-2f98-4d41-b2a5-0d40edb0077b" ext-link-type="uri" xlink:type="simple">http://data.nhm.ac.uk/object/14302c91-2f98-4d41-b2a5-0d40edb0077b</ext-link></p></tp:treatment-sec><tp:treatment-sec sec-type="Note 1"><title>Note 1.</title><p>Y.W. Law, in describing his new species <italic><tp:taxon-name><tp:taxon-name-part taxon-name-part-type="genus" reg="Michelia">Michelia</tp:taxon-name-part> <tp:taxon-name-part taxon-name-part-type="species" reg="longistamina">longistamina</tp:taxon-name-part></tp:taxon-name></italic>, recorded in his diagnosis a number of features differentiating it from <italic><tp:taxon-name><tp:taxon-name-part taxon-name-part-type="genus" reg="Michelia">Michelia</tp:taxon-name-part> <tp:taxon-name-part taxon-name-part-type="species" reg="martini">martini</tp:taxon-name-part></tp:taxon-name></italic> (H. Lév.) Finet &amp; Gagnep. ex H. Lév. under which the new species (misspelt as <italic><tp:taxon-name><tp:taxon-name-part taxon-name-part-type="genus" reg="Michelia">M.</tp:taxon-name-part> <tp:taxon-name-part taxon-name-part-type="species" reg="longistaminata">longistaminata</tp:taxon-name-part></tp:taxon-name></italic>) was however subsequently reduced in <xref ref-type="bibr" rid="B15">Chen and Nooteboom (1993)</xref>, where its type specimen and the type specimen of <italic><tp:taxon-name><tp:taxon-name-part taxon-name-part-type="genus" reg="Michelia">M.</tp:taxon-name-part> <tp:taxon-name-part taxon-name-part-type="species" reg="bodinieri">bodinieri</tp:taxon-name-part></tp:taxon-name></italic> were both noted to “strikingly resemble those of <italic>Michelia martinii</italic>”[sic]. Subsequent to Chen &amp; Nooteboom, <italic><tp:taxon-name><tp:taxon-name-part taxon-name-part-type="genus" reg="Michelia">Michelia</tp:taxon-name-part> <tp:taxon-name-part taxon-name-part-type="species" reg="longistamina">longistamina</tp:taxon-name-part></tp:taxon-name></italic> is recognised in <xref ref-type="bibr" rid="B57">Law (1996</xref>: 170) and in <xref ref-type="bibr" rid="B81">Liu et al. (2004</xref>: 282), but is again listed as a synonym of <italic><tp:taxon-name><tp:taxon-name-part taxon-name-part-type="genus" reg="Michelia">M.</tp:taxon-name-part> <tp:taxon-name-part taxon-name-part-type="species" reg="martini">martini</tp:taxon-name-part></tp:taxon-name></italic> by the authors in the previously listed synonymy. However, the present authors feel that <italic><tp:taxon-name><tp:taxon-name-part taxon-name-part-type="genus" reg="Michelia">Michelia</tp:taxon-name-part> <tp:taxon-name-part taxon-name-part-type="species" reg="longistamina">longistamina</tp:taxon-name-part></tp:taxon-name></italic> can be easily distinguished from <italic><tp:taxon-name><tp:taxon-name-part taxon-name-part-type="genus" reg="Michelia">M.</tp:taxon-name-part> <tp:taxon-name-part taxon-name-part-type="species" reg="martini">martini</tp:taxon-name-part></tp:taxon-name></italic> by their presently known differentiating features compiled in Table <xref ref-type="table" rid="T18">18</xref>.</p><table-wrap id="T18" position="float" orientation="portrait"><label>Table 18.</label><caption><p>The <bold>30 presently known</bold> differentiating features between <italic><tp:taxon-name><tp:taxon-name-part taxon-name-part-type="genus" reg="Michelia">Michelia</tp:taxon-name-part> <tp:taxon-name-part taxon-name-part-type="species" reg="longistamina">longistamina</tp:taxon-name-part></tp:taxon-name></italic> Law and <italic><tp:taxon-name><tp:taxon-name-part taxon-name-part-type="genus" reg="Michelia">Michelia</tp:taxon-name-part> <tp:taxon-name-part taxon-name-part-type="species" reg="martini">martini</tp:taxon-name-part></tp:taxon-name></italic> (H. Lév.) Finet &amp; Gagnep. ex H. Lév.</p></caption><table><tbody><tr><th rowspan="1" colspan="1">
                      <bold>Plant feature</bold>
                    </th><th rowspan="1" colspan="1">
                      <bold>
                        <italic>
                          <tp:taxon-name><tp:taxon-name-part taxon-name-part-type="genus" reg="Michelia">Michelia</tp:taxon-name-part> <tp:taxon-name-part taxon-name-part-type="species" reg="longistamina">longistamina</tp:taxon-name-part></tp:taxon-name>
                        </italic>
                      </bold>
                    </th><th rowspan="1" colspan="1">
                      <bold>
                        <italic>
                          <tp:taxon-name><tp:taxon-name-part taxon-name-part-type="genus" reg="Michelia">Michelia</tp:taxon-name-part> <tp:taxon-name-part taxon-name-part-type="species" reg="martini">martini</tp:taxon-name-part></tp:taxon-name>
                        </italic>
                      </bold>
                    </th></tr><tr><td rowspan="1" colspan="1">
                      <bold>life form</bold>
                    </td><td rowspan="1" colspan="1">
                      <bold>medium-sized tree to 15 m high</bold>
                    </td><td rowspan="1" colspan="1">
                      <bold>large-sized tree to 30 m high<sup>5</sup></bold>
                    </td></tr><tr><td rowspan="1" colspan="1">branchlet colour</td><td rowspan="1" colspan="1">yellowish-brown when young</td><td rowspan="1" colspan="1">olive when young<bold><sup>2</sup></bold></td></tr><tr><td rowspan="1" colspan="1">leaf bud indumentum</td><td rowspan="1" colspan="1">pale yellow patulous villose<bold><sup>1</sup></bold></td><td rowspan="1" colspan="1">greyish-yellow or rufous erect long hairs<bold><sup>2</sup></bold></td></tr><tr><td rowspan="1" colspan="1">leaf shape</td><td rowspan="1" colspan="1">elliptic, obovate-elliptic, or ovate-elliptic</td><td rowspan="1" colspan="1">oblanceolate or narrowly obovate-elliptic<bold><sup>2</sup></bold></td></tr><tr><td rowspan="1" colspan="1">
                      <bold>leaf dimensions (max)</bold>
                    </td><td rowspan="1" colspan="1">
                      <bold>7–14 × 2.5–5 cm</bold>
                    </td><td rowspan="1" colspan="1">
                      <bold>12–18 × 3–5 cm<sup>2,5</sup></bold>
                    </td></tr><tr><td rowspan="1" colspan="1">leaf apex</td><td rowspan="1" colspan="1">acute or short acuminate</td><td rowspan="1" colspan="1">acute or short-caudate<bold><sup>2</sup></bold></td></tr><tr><td rowspan="1" colspan="1">leaf texture</td><td rowspan="1" colspan="1">lightly leathery</td><td rowspan="1" colspan="1">leathery<bold><sup>2</sup></bold></td></tr><tr><td rowspan="1" colspan="1">
                      <bold>lateral leaf vein pairs</bold>
                    </td><td rowspan="1" colspan="1">
                      <bold>9–13</bold>
                    </td><td rowspan="1" colspan="1">
                      <bold>11–17<sup>2,5</sup></bold>
                    </td></tr><tr><td rowspan="1" colspan="1">petiole length</td><td rowspan="1" colspan="1">1.3–2.5 cm</td><td rowspan="1" colspan="1">1.5–2 cm<bold><sup>2,5</sup></bold></td></tr><tr><td rowspan="1" colspan="1">flower bud shape</td><td rowspan="1" colspan="1">elliptic.</td><td rowspan="1" colspan="1">ovoid to long ovoid<bold><sup>4</sup></bold></td></tr><tr><td rowspan="1" colspan="1">bract indumentum</td><td rowspan="1" colspan="1">yellow villose</td><td rowspan="1" colspan="1">rufo-velutinus<bold><sup>3</sup></bold></td></tr><tr><td rowspan="1" colspan="1">
                      <bold>peduncle length</bold>
                    </td><td rowspan="1" colspan="1">
                      <bold>4–14 mm</bold>
                    </td><td rowspan="1" colspan="1">
                      <bold>ca. 7 mm</bold>
                    </td></tr><tr><td rowspan="1" colspan="1">peduncle indumentum</td><td rowspan="1" colspan="1">yellow villose</td><td rowspan="1" colspan="1">densely yellowish-brown tomentose<bold><sup>2</sup></bold></td></tr><tr><td rowspan="1" colspan="1">
                      <bold>tepal number</bold>
                    </td><td rowspan="1" colspan="1">
                      <bold>6</bold>
                    </td><td rowspan="1" colspan="1">
                      <bold>6–8</bold>
                    </td></tr><tr><td rowspan="1" colspan="1">
                      <bold>tepal colour</bold>
                    </td><td rowspan="1" colspan="1"><bold>white</bold>.</td><td rowspan="1" colspan="1">
                      <bold>pale yellow</bold>
                    </td></tr><tr><td rowspan="1" colspan="1">tepal shape</td><td rowspan="1" colspan="1">obovate.</td><td rowspan="1" colspan="1">obovate-oblong</td></tr><tr><td rowspan="1" colspan="1">
                      <bold>size of outer 3 tepals</bold>
                    </td><td rowspan="1" colspan="1">
                      <bold>6–7 × 4–5.5 cm</bold>
                    </td><td rowspan="1" colspan="1">
                      <bold>4–4.5 × 2–2.4 cm<sup>2,5</sup></bold>
                    </td></tr><tr><td rowspan="1" colspan="1">
                      <bold>outer tepal apex</bold>
                    </td><td rowspan="1" colspan="1">
                      <bold>notched (figs 1, 2)<sup>1</sup></bold>
                    </td><td rowspan="1" colspan="1">
                      <bold>not notched</bold>
                    </td></tr><tr><td rowspan="1" colspan="1">
                      <bold>stamen length</bold>
                    </td><td rowspan="1" colspan="1">
                      <bold>3–4 cm</bold>
                    </td><td rowspan="1" colspan="1">
                      <bold>1.3–1.8 cm<sup>6</sup></bold>
                    </td></tr><tr><td rowspan="1" colspan="1">
                      <bold>anther length</bold>
                    </td><td rowspan="1" colspan="1">
                      <bold>2–2.5 cm</bold>
                    </td><td rowspan="1" colspan="1">
                      <bold>1–1.2 cm<sup>8</sup></bold>
                    </td></tr><tr><td rowspan="1" colspan="1">immature carpel shape</td><td rowspan="1" colspan="1">narrowly ovate</td><td rowspan="1" colspan="1">ellipsoid-ovoid</td></tr><tr><td rowspan="1" colspan="1">
                      <bold>immature carpel length</bold>
                    </td><td rowspan="1" colspan="1">
                      <bold>ca. 4 mm</bold>
                    </td><td rowspan="1" colspan="1">
                      <bold>ca. 10 mm<sup>6</sup></bold>
                    </td></tr><tr><td rowspan="1" colspan="1">ovules each carpel</td><td rowspan="1" colspan="1">8–10</td><td rowspan="1" colspan="1">8–12<bold><sup>6</sup></bold> (4–6<bold><sup>9</sup></bold>)</td></tr><tr><td rowspan="1" colspan="1">fruit aggregate length</td><td rowspan="1" colspan="1">8–11 cm</td><td rowspan="1" colspan="1">9–15 cm<bold><sup>2,5</sup></bold></td></tr><tr><td rowspan="1" colspan="1">mature carpels shape</td><td rowspan="1" colspan="1">broadly ovate or suborbicular</td><td rowspan="1" colspan="1">obovoid or ellipsoid-ovoid<bold><sup>2</sup></bold></td></tr><tr><td rowspan="1" colspan="1">mature carpels size</td><td rowspan="1" colspan="1">1.5 × 1.2 cm</td><td rowspan="1" colspan="1">1–2 cm<bold><sup>6</sup></bold> (1.3 × 0.8 cm<bold><sup>9</sup></bold>)</td></tr><tr><td rowspan="1" colspan="1">
                      <bold>flowering period</bold>
                    </td><td rowspan="1" colspan="1">
                      <bold>April–May<sup>1</sup></bold>
                    </td><td rowspan="1" colspan="1">
                      <bold>February–March<sup>2</sup></bold>
                    </td></tr><tr><td rowspan="1" colspan="1">
                      <bold>fruiting period</bold>
                    </td><td rowspan="1" colspan="1">
                      <bold>November<sup>1</sup></bold>
                    </td><td rowspan="1" colspan="1">
                      <bold>August–September<sup>2</sup></bold>
                    </td></tr><tr><td rowspan="1" colspan="1">altitude.</td><td rowspan="1" colspan="1">ca. 1300 m</td><td rowspan="1" colspan="1">1000–2000 m (China)<bold><sup>2</sup></bold> 1000–2000 (–2300) m (Vietnam)<bold><sup>7</sup></bold></td></tr><tr><td rowspan="1" colspan="1">distribution and altitude</td><td rowspan="1" colspan="1">N Guangdong<bold><sup>1</sup></bold></td><td rowspan="1" colspan="1">Guizhou, NE Yunnan, C &amp; S Sichuan, W Hubei and S Henan<bold><sup>2</sup></bold> Ha Giang Province, NE Vietnam<sup>7</sup></td></tr></tbody></table><table-wrap-foot><fn><p>Note: The listed features of <italic><tp:taxon-name><tp:taxon-name-part taxon-name-part-type="genus" reg="Michelia">Michelia</tp:taxon-name-part> <tp:taxon-name-part taxon-name-part-type="species" reg="longistamina">longistamina</tp:taxon-name-part></tp:taxon-name></italic> are cited from <xref ref-type="bibr" rid="B56">Law (1985</xref>: 122), supplemented by <xref ref-type="bibr" rid="B81">Liu et al. (2004</xref>: 282)<bold><sup>1</sup></bold>; with those of <italic><tp:taxon-name><tp:taxon-name-part taxon-name-part-type="genus" reg="Michelia">Michelia</tp:taxon-name-part> <tp:taxon-name-part taxon-name-part-type="species" reg="martini">martini</tp:taxon-name-part></tp:taxon-name></italic> from <xref ref-type="bibr" rid="B81">Liu et al. (2004</xref>: 288)<bold><sup>2</sup></bold>, supplemented by <xref ref-type="bibr" rid="B14">Chen (1987</xref>: 89)<bold><sup>3</sup></bold>, <xref ref-type="bibr" rid="B15">Chen and Nooteboom (1993</xref>: 1083)<bold><sup>4</sup></bold>, <xref ref-type="bibr" rid="B31">Deng and Yang (2015</xref>: 172)<bold><sup>5</sup></bold>, <xref ref-type="bibr" rid="B57">Law (1996</xref>: 168)<bold><sup>6</sup></bold>, <xref ref-type="bibr" rid="B86">Nguyễn et al. (2015</xref>: 134)<bold><sup>7</sup></bold>, and from its description as <italic><tp:taxon-name><tp:taxon-name-part taxon-name-part-type="genus" reg="Michelia">M.</tp:taxon-name-part> <tp:taxon-name-part taxon-name-part-type="species" reg="bodinieri">bodinieri</tp:taxon-name-part></tp:taxon-name></italic> in <xref ref-type="bibr" rid="B37">Finet and Gagnepain (1906b</xref>: 574)<bold><sup>9</sup></bold>.</p></fn></table-wrap-foot></table-wrap></tp:treatment-sec><tp:treatment-sec sec-type="Note 2"><title>Note 2.</title><p>Due to the differentiating features compiled in Table <xref ref-type="table" rid="T18">18</xref> which show <italic><tp:taxon-name><tp:taxon-name-part taxon-name-part-type="genus" reg="Michelia">Michelia</tp:taxon-name-part> <tp:taxon-name-part taxon-name-part-type="species" reg="longistamina">longistamina</tp:taxon-name-part></tp:taxon-name></italic> as an irrefutable, unambiguous species, as is also undeniably obvious from a comparison of the illustrations of the various morphological features of <italic><tp:taxon-name><tp:taxon-name-part taxon-name-part-type="genus" reg="Michelia">Michelia</tp:taxon-name-part> <tp:taxon-name-part taxon-name-part-type="species" reg="longistamina">longistamina</tp:taxon-name-part></tp:taxon-name></italic> with the equivalent illustrations of <italic><tp:taxon-name><tp:taxon-name-part taxon-name-part-type="genus" reg="Michelia">Michelia</tp:taxon-name-part> <tp:taxon-name-part taxon-name-part-type="species" reg="martini">martini</tp:taxon-name-part></tp:taxon-name></italic> in Magnolias of China (<xref ref-type="bibr" rid="B81">Liu et al. 2004</xref>: 282; 288), <italic><tp:taxon-name><tp:taxon-name-part taxon-name-part-type="genus" reg="Michelia">Michelia</tp:taxon-name-part> <tp:taxon-name-part taxon-name-part-type="species" reg="longistamina">longistamina</tp:taxon-name-part></tp:taxon-name></italic> is here reinstated and transferred to <italic><tp:taxon-name><tp:taxon-name-part taxon-name-part-type="genus" reg="Magnolia">Magnolia</tp:taxon-name-part></tp:taxon-name></italic>.</p></tp:treatment-sec><tp:treatment-sec sec-type="Note 3"><title>Note 3.</title><p>Accompanying the figure of a flowering branch of <italic><tp:taxon-name><tp:taxon-name-part taxon-name-part-type="genus" reg="Michelia">Michelia</tp:taxon-name-part> <tp:taxon-name-part taxon-name-part-type="species" reg="martini">martini</tp:taxon-name-part></tp:taxon-name></italic> (H. Lév.) Finet &amp; Gagnep. ex H. Lév. on page 103 of Flora of China Illustrations Vol. 7 (<xref ref-type="bibr" rid="B32">Deng 2009</xref>; fig. 103), is the obviously different flower and aggregate fruit that previously accompanied the original description of <italic><tp:taxon-name><tp:taxon-name-part taxon-name-part-type="genus" reg="Michelia">Michelia</tp:taxon-name-part> <tp:taxon-name-part taxon-name-part-type="species" reg="longistamina">longistamina</tp:taxon-name-part></tp:taxon-name></italic> (<xref ref-type="bibr" rid="B56">Law 1985</xref>: 128, fig. 2). Both are in the 2009 publication captioned to represent <italic><tp:taxon-name><tp:taxon-name-part taxon-name-part-type="genus" reg="Michelia">M.</tp:taxon-name-part> <tp:taxon-name-part taxon-name-part-type="species" reg="martini">martini</tp:taxon-name-part></tp:taxon-name></italic> under which <italic><tp:taxon-name><tp:taxon-name-part taxon-name-part-type="genus" reg="Michelia">M.</tp:taxon-name-part> <tp:taxon-name-part taxon-name-part-type="species" reg="longistamina">longistamina</tp:taxon-name-part></tp:taxon-name></italic> is a synonym in the text volume of Flora of China.</p></tp:treatment-sec><tp:treatment-sec sec-type="Note 4"><title>Note 4.</title><p>A 3–4 cm long stamen, from whose length <italic><tp:taxon-name><tp:taxon-name-part taxon-name-part-type="genus" reg="Michelia">Michelia</tp:taxon-name-part> <tp:taxon-name-part taxon-name-part-type="species" reg="longistamina">longistamina</tp:taxon-name-part></tp:taxon-name></italic> derives its name, is illustrated in Magnolias of China (<xref ref-type="bibr" rid="B81">Liu et al. 2004</xref>: 282 fig. 5). This is in stark contrast to the much shorter 1.3–1.8 cm long stamens of <italic><tp:taxon-name><tp:taxon-name-part taxon-name-part-type="genus" reg="Michelia">Michelia</tp:taxon-name-part> <tp:taxon-name-part taxon-name-part-type="species" reg="martini">martini</tp:taxon-name-part></tp:taxon-name></italic> illustrated in Magnolias of China (<xref ref-type="bibr" rid="B81">Liu et al. 2004</xref>: 288 fig. 4 [stamen length for <italic><tp:taxon-name><tp:taxon-name-part taxon-name-part-type="genus" reg="Michelia">M.</tp:taxon-name-part> <tp:taxon-name-part taxon-name-part-type="species" reg="martini">martini</tp:taxon-name-part></tp:taxon-name></italic> is from <xref ref-type="bibr" rid="B57">Law 1996</xref>: 168].</p></tp:treatment-sec><tp:treatment-sec sec-type="Note 5"><title>Note 5.</title><p>A UPGMA cluster map of genetic relationships between 48 species of <italic><tp:taxon-name><tp:taxon-name-part taxon-name-part-type="genus" reg="Michelia">Michelia</tp:taxon-name-part></tp:taxon-name></italic> (<xref ref-type="bibr" rid="B66">Li J.J. et al. 2020</xref>: 416, fig. 2), shows the closest relative of <italic><tp:taxon-name><tp:taxon-name-part taxon-name-part-type="genus" reg="Michelia">Michelia</tp:taxon-name-part> <tp:taxon-name-part taxon-name-part-type="species" reg="longistamina">longistamina</tp:taxon-name-part></tp:taxon-name></italic> to be <italic><tp:taxon-name><tp:taxon-name-part taxon-name-part-type="genus" reg="Michelia">M.</tp:taxon-name-part> <tp:taxon-name-part taxon-name-part-type="species" reg="xanthantha">xanthantha</tp:taxon-name-part></tp:taxon-name></italic> in a sub-branch of branch V, with <italic><tp:taxon-name><tp:taxon-name-part taxon-name-part-type="genus" reg="Michelia">M.</tp:taxon-name-part> <tp:taxon-name-part taxon-name-part-type="species" reg="martini">martini</tp:taxon-name-part></tp:taxon-name></italic> a distant relative in a sub-branch of branch I on the opposite side of the cluster map.</p></tp:treatment-sec><tp:treatment-sec sec-type="Note 6"><title>Note 6.</title><p>According to the literature searched by the present authors in Australia and overseas in relation to a future paper, <italic><tp:taxon-name><tp:taxon-name-part taxon-name-part-type="genus" reg="Michelia">Michelia</tp:taxon-name-part> <tp:taxon-name-part taxon-name-part-type="species" reg="longistamina">longistamina</tp:taxon-name-part></tp:taxon-name></italic> is recorded in China for two nature reserves, as well as being noted as occurring in <italic>ex situ</italic> conservation at four research institutions and three botanical gardens, including South China Botanical Garden, Guangzhou, Guangdong, where <italic><tp:taxon-name><tp:taxon-name-part taxon-name-part-type="genus" reg="Michelia">M.</tp:taxon-name-part> <tp:taxon-name-part taxon-name-part-type="species" reg="martini">martini</tp:taxon-name-part></tp:taxon-name></italic>* is also cultivated. [*correct ending for this Latin derived name: <abbrev xmlns:xlink="http://www.w3.org/1999/xlink" xlink:title="International Code of Nomenclature" xlink:type="simple">ICN</abbrev> Madrid Code, Recommendation 60C1 (<xref ref-type="bibr" rid="B111">Turland et al. 2025</xref>)].</p></tp:treatment-sec><tp:treatment-sec sec-type="Conservation status"><title>Conservation status.</title><p>The conservation status of <italic><tp:taxon-name><tp:taxon-name-part taxon-name-part-type="genus" reg="Magnolia">Magnolia</tp:taxon-name-part> <tp:taxon-name-part taxon-name-part-type="species" reg="martini">martini</tp:taxon-name-part></tp:taxon-name></italic> H. Lév., including <italic><tp:taxon-name><tp:taxon-name-part taxon-name-part-type="genus" reg="Michelia">Michelia</tp:taxon-name-part> <tp:taxon-name-part taxon-name-part-type="species" reg="longistamina">longistamina</tp:taxon-name-part></tp:taxon-name></italic> in synonymy, is noted as “Least Concern with a decreasing population trend” on the IUCN Red List of Threatened Species (<xref ref-type="bibr" rid="B51">IUCN 2026</xref>), based on an August 2012 assessment by S. Khela. Vietnamese researchers subsequently recommended that <italic><tp:taxon-name><tp:taxon-name-part taxon-name-part-type="genus" reg="Michelia">Michelia</tp:taxon-name-part> <tp:taxon-name-part taxon-name-part-type="species" reg="martini">martini</tp:taxon-name-part></tp:taxon-name></italic>, occurring in at least 10 locations in China and Vietnam, should be classified as endangered <abbrev xmlns:xlink="http://www.w3.org/1999/xlink" xlink:title="Endangered" xlink:type="simple">EN</abbrev> B2b (i–v) (<xref ref-type="bibr" rid="B86">Nguyễn et al. 2015</xref>: 135). Two years later, Chinese authorities, utilising IUCN criteria, determined <italic><tp:taxon-name><tp:taxon-name-part taxon-name-part-type="genus" reg="Michelia">Michelia</tp:taxon-name-part> <tp:taxon-name-part taxon-name-part-type="species" reg="martini">martini</tp:taxon-name-part></tp:taxon-name></italic> as Vulnerable, <abbrev xmlns:xlink="http://www.w3.org/1999/xlink" xlink:title="Vulnerable" xlink:type="simple">VU</abbrev> B1ab (i, iii) (<xref ref-type="bibr" rid="B95">Qin et al. 2017</xref>: 725). Obviously, the IUCN conservation status of <italic><tp:taxon-name><tp:taxon-name-part taxon-name-part-type="genus" reg="Magnolia">Magnolia</tp:taxon-name-part> <tp:taxon-name-part taxon-name-part-type="species" reg="longistamina">longistamina</tp:taxon-name-part></tp:taxon-name></italic> (syn. <italic><tp:taxon-name><tp:taxon-name-part taxon-name-part-type="genus" reg="Michelia">Michelia</tp:taxon-name-part> <tp:taxon-name-part taxon-name-part-type="species" reg="longistamina">longistamina</tp:taxon-name-part></tp:taxon-name></italic>), recorded for only two localities as mentioned in the previous note, would be at a higher level of endangerment than was recommended by the Vietnamese researchers, but an IUCN assessment of its true situation has been obscured through being hidden as a synonym of <italic><tp:taxon-name><tp:taxon-name-part taxon-name-part-type="genus" reg="Magnolia">Magnolia</tp:taxon-name-part> <tp:taxon-name-part taxon-name-part-type="species" reg="martini">martini</tp:taxon-name-part></tp:taxon-name></italic>.</p></tp:treatment-sec><tp:treatment-sec sec-type="Recommendation"><title>Recommendation.</title><p>Since it has been found that <italic><tp:taxon-name><tp:taxon-name-part taxon-name-part-type="genus" reg="Michelia">Michelia</tp:taxon-name-part> <tp:taxon-name-part taxon-name-part-type="species" reg="longistamina">longistamina</tp:taxon-name-part></tp:taxon-name></italic> was assessed more than two decades ago by Chinese authorities using IUCN criteria as Critically Endangered, <abbrev xmlns:xlink="http://www.w3.org/1999/xlink" xlink:title="Critically Endangered" xlink:type="simple">CR</abbrev> B1ab(ii,iv) + 2ab (ii,iv) (<xref ref-type="bibr" rid="B118">Wang and Xie 2004</xref>: 328), a re-evaluation of the current IUCN conservation status in the wild of both <italic><tp:taxon-name><tp:taxon-name-part taxon-name-part-type="genus" reg="Michelia">Michelia</tp:taxon-name-part> <tp:taxon-name-part taxon-name-part-type="species" reg="longistamina">longistamina</tp:taxon-name-part></tp:taxon-name></italic> and <italic><tp:taxon-name><tp:taxon-name-part taxon-name-part-type="genus" reg="Michelia">M.</tp:taxon-name-part> <tp:taxon-name-part taxon-name-part-type="species" reg="martini">martini</tp:taxon-name-part></tp:taxon-name></italic> independent of each other is recommended to be undertaken as soon as possible!</p></tp:treatment-sec><ref-list><ref id="B56"><mixed-citation xmlns:xlink="http://www.w3.org/1999/xlink" xlink:type="simple">Law YW (1985) Taxa nova Magnoliacearum. Bulletin of Botanical Research (Harbin) 5(3): 121–131. [In Chinese with Latin abstract] <ext-link xlink:href="http://bbr.nefu.edu.cn/EN/Y1985/V5/I3/121" ext-link-type="uri" xlink:type="simple">http://bbr.nefu.edu.cn/EN/Y1985/V5/I3/121</ext-link> [accessed 30 Mar. 2020]</mixed-citation></ref><ref id="B81"><mixed-citation xmlns:xlink="http://www.w3.org/1999/xlink" xlink:type="simple">Liu YH, Zeng QW, Zhou RZ, Xing FW [Eds] (2004) Magnolias of China. Baitong Group. Beijing Science &amp; Technology Press, Beijing. [In Chinese and English]</mixed-citation></ref><ref id="B14"><mixed-citation xmlns:xlink="http://www.w3.org/1999/xlink" xlink:type="simple">Chen BL (1987) Four new species of <italic><tp:taxon-name><tp:taxon-name-part taxon-name-part-type="genus">Michelia</tp:taxon-name-part></tp:taxon-name></italic> from Yunnan. Acta Scientiarum Naturalium Universitatis Sunyatseni 1987(3): 86–91. [In Chinese] <ext-link xlink:href="http://xuebao.sysu.edu.cn/Jweb_zrb/EN/Y1987/V26/I3/86" ext-link-type="uri" xlink:type="simple">http://xuebao.sysu.edu.cn/Jweb_zrb/EN/Y1987/V26/I3/86</ext-link> [accessed 25 Oct. 2022]</mixed-citation></ref><ref id="B15"><mixed-citation xmlns:xlink="http://www.w3.org/1999/xlink" xlink:type="simple">Chen BL, Nooteboom HP (1993) Notes on <tp:taxon-name><tp:taxon-name-part taxon-name-part-type="family">Magnoliaceae</tp:taxon-name-part></tp:taxon-name> III: The <tp:taxon-name><tp:taxon-name-part taxon-name-part-type="family">Magnoliaceae</tp:taxon-name-part></tp:taxon-name> of China. Annals of Missouri Botanical Garden 80(4): 999–1104. <ext-link xlink:href="10.2307/2399942" ext-link-type="doi" xlink:type="simple">https://doi.org/10.2307/2399942</ext-link></mixed-citation></ref><ref id="B31"><mixed-citation xmlns:xlink="http://www.w3.org/1999/xlink" xlink:type="simple">Deng LX, Yang XY, Yang CH, Zhou JW, Chen ZP, Shen JM (2015) <tp:taxon-name><tp:taxon-name-part taxon-name-part-type="family">Magnoliaceae</tp:taxon-name-part></tp:taxon-name> Plants of Guizhou. Guizhou Science and Technology Publishing House, Guiyang. [In Chinese]</mixed-citation></ref><ref id="B57"><mixed-citation xmlns:xlink="http://www.w3.org/1999/xlink" xlink:type="simple">Law YW (1996) <tp:taxon-name><tp:taxon-name-part taxon-name-part-type="family">Magnoliaceae</tp:taxon-name-part></tp:taxon-name>. In: Law YW, Lo HS, Wu YF, Chang BN (Eds) Flora Reipublicae Popularis Sinicae 30(1): <tp:taxon-name><tp:taxon-name-part taxon-name-part-type="division">Angiospermae</tp:taxon-name-part></tp:taxon-name>, <tp:taxon-name><tp:taxon-name-part taxon-name-part-type="class">Dicotyledoneae</tp:taxon-name-part></tp:taxon-name>: <tp:taxon-name><tp:taxon-name-part taxon-name-part-type="family">Menispermaceae</tp:taxon-name-part></tp:taxon-name>, <tp:taxon-name><tp:taxon-name-part taxon-name-part-type="family">Magnoliaceae</tp:taxon-name-part></tp:taxon-name>: 82–198. Science Press, Beijing. [In Chinese] <ext-link xlink:href="http://www.iplant.cn/info/Trib.%20MAGNOLIEAE?t=z" ext-link-type="uri" xlink:type="simple">http://www.iplant.cn/info/Trib.%20MAGNOLIEAE?t=z</ext-link> [accessed from 28 Mar. 2020]</mixed-citation></ref><ref id="B86"><mixed-citation xmlns:xlink="http://www.w3.org/1999/xlink" xlink:type="simple">Nguyễn QH, Nguyễn TH, Từ BN, Nguyễn SK (2015) Preliminary studies on the diversity of magnolias of Ha Giang Province and the assessment of their conservation status. In: Long KD (Ed.) Proceedings of the Sixth National Scientific Conference on the Ecology and Biological Resources, Hanoi, Vietnam, 21 October 2015: 130–136 Institute of Ecology and Biological Resources, Hanoi, Vietnam. [In Vietnamese, English end title / summary] <ext-link xlink:href="http://iebr.ac.vn/database/HNTQ6/130.pdf" ext-link-type="uri" xlink:type="simple">http://iebr.ac.vn/database/HNTQ6/130.pdf</ext-link> [accessed 30 Mar. 2020]</mixed-citation></ref><ref id="B37"><mixed-citation xmlns:xlink="http://www.w3.org/1999/xlink" xlink:type="simple">Finet AE, Gagnepain F (1906b) Espèces nouvelles de l’Asie orientale. Bulletin de la Société Botanique de France 53: 573–576. [In Latin and French] [<italic><tp:taxon-name><tp:taxon-name-part taxon-name-part-type="genus">Michelia</tp:taxon-name-part> <tp:taxon-name-part taxon-name-part-type="species">cavaleriei</tp:taxon-name-part></tp:taxon-name></italic>, p. 573; <italic><tp:taxon-name><tp:taxon-name-part taxon-name-part-type="genus">M.</tp:taxon-name-part> <tp:taxon-name-part taxon-name-part-type="species">bodinieri</tp:taxon-name-part></tp:taxon-name></italic>, p. 574]. <ext-link xlink:href="10.1080/00378941.1906.10831204" ext-link-type="doi" xlink:type="simple">https://doi.org/10.1080/00378941.1906.10831204</ext-link></mixed-citation></ref><ref id="B38"><mixed-citation xmlns:xlink="http://www.w3.org/1999/xlink" xlink:type="simple">Frodin DG, Govaerts R (1996) World Checklist and Bibliography of <tp:taxon-name><tp:taxon-name-part taxon-name-part-type="family">Magnoliaceae</tp:taxon-name-part></tp:taxon-name>. Information Services Dept., Royal Botanic Gardens, Kew.</mixed-citation></ref><ref id="B125"><mixed-citation xmlns:xlink="http://www.w3.org/1999/xlink" xlink:type="simple">Wu ZY, Chen SK (2006) <tp:taxon-name><tp:taxon-name-part taxon-name-part-type="family">Magnoliaceae</tp:taxon-name-part></tp:taxon-name>. In: Flora Yunnanica. Tomus 6 (<tp:taxon-name><tp:taxon-name-part taxon-name-part-type="phylum">Spermatophyta</tp:taxon-name-part></tp:taxon-name>): 1–62. Science Press, Beijing. [In Chinese] <ext-link xlink:href="https://www.biodiversitylibrary.org/page/36698160#page/1" ext-link-type="uri" xlink:type="simple">https://www.biodiversitylibrary.org/page/36698160#page/1</ext-link> [accessed 28 Mar. 2020]</mixed-citation></ref><ref id="B126"><mixed-citation xmlns:xlink="http://www.w3.org/1999/xlink" xlink:type="simple">Xia NH, Liu YH, Nooteboom HP (2008) <tp:taxon-name><tp:taxon-name-part taxon-name-part-type="family">Magnoliaceae</tp:taxon-name-part></tp:taxon-name>. In: Wu ZY, Raven PH, Hong DY (Eds) Flora of China Vol. 7, <tp:taxon-name><tp:taxon-name-part taxon-name-part-type="family">Menispermaceae</tp:taxon-name-part></tp:taxon-name> through <tp:taxon-name><tp:taxon-name-part taxon-name-part-type="family">Capparaceae</tp:taxon-name-part></tp:taxon-name>: 48–91. Science Press, Beijing and Missouri Botanical Garden Press, St. Louis. <ext-link xlink:href="http://flora.huh.harvard.edu/china/mss/volume07/Magnoliaceae.pdf" ext-link-type="uri" xlink:type="simple">http://flora.huh.harvard.edu/china/mss/volume07/Magnoliaceae.pdf</ext-link> [accessed 20 Mar. 2020]</mixed-citation></ref><ref id="B102"><mixed-citation xmlns:xlink="http://www.w3.org/1999/xlink" xlink:type="simple">Sima YK, Lu SG (2009) <tp:taxon-name><tp:taxon-name-part taxon-name-part-type="family">Magnoliaceae</tp:taxon-name-part></tp:taxon-name>. In: Shui YM, Sima YK, Wen J, Chen WH (Eds) Vouchered Flora of Southeast Yunnan, Vol. 1: 16–79. Yunnan Science &amp; Technology Press, Kunming. <ext-link xlink:href="http://www.doc88.com/p-9455111883790.html" ext-link-type="uri" xlink:type="simple">http://www.doc88.com/p-9455111883790.html</ext-link> [accessed 30 Mar. 2020]</mixed-citation></ref><ref id="B101"><mixed-citation xmlns:xlink="http://www.w3.org/1999/xlink" xlink:type="simple">Sima YK (2011) A Taxonomic Revision of the <tp:taxon-name><tp:taxon-name-part taxon-name-part-type="family">Magnoliaceae</tp:taxon-name-part></tp:taxon-name> from China. PhD. Dissertation (Botany). School of Life Science, Yunnan University, Kunming, China. [In Chinese, English subtitle / abstract] <ext-link xlink:href="https://www.doc88.com/p-0408321349844.html" ext-link-type="uri" xlink:type="simple">https://www.doc88.com/p-0408321349844.html</ext-link> [accessed 27 Mar. 2020]</mixed-citation></ref><ref id="B40"><mixed-citation xmlns:xlink="http://www.w3.org/1999/xlink" xlink:type="simple">Govaerts R (2003) World Checklist of <tp:taxon-name><tp:taxon-name-part taxon-name-part-type="family">Magnoliaceae</tp:taxon-name-part></tp:taxon-name> (online). Facilitated by the Royal Botanic Gardens, Kew. <ext-link xlink:href="https://wcsp.science.kew.org/" ext-link-type="uri" xlink:type="simple">https://wcsp.science.kew.org/</ext-link> [accessed 12 Oct. 2022]</mixed-citation></ref><ref id="B32"><mixed-citation xmlns:xlink="http://www.w3.org/1999/xlink" xlink:type="simple">Deng YF (2009) <tp:taxon-name><tp:taxon-name-part taxon-name-part-type="family">Magnoliaceae</tp:taxon-name-part></tp:taxon-name>. In: Wu ZY, Raven PH, Hong DY (Eds) Flora of China Illustrations Vol. 7, <tp:taxon-name><tp:taxon-name-part taxon-name-part-type="family">Menispermaceae</tp:taxon-name-part></tp:taxon-name> through <tp:taxon-name><tp:taxon-name-part taxon-name-part-type="family">Capparaceae</tp:taxon-name-part></tp:taxon-name>: 54–107. Science Press, Beijing and Missouri Botanical Garden Press, St. Louis. <italic><tp:taxon-name><tp:taxon-name-part taxon-name-part-type="genus">Michelia</tp:taxon-name-part> <tp:taxon-name-part taxon-name-part-type="species">sphaerantha</tp:taxon-name-part></tp:taxon-name></italic><sup>1</sup>, p. 92; <italic><tp:taxon-name><tp:taxon-name-part taxon-name-part-type="genus">Michelia</tp:taxon-name-part> <tp:taxon-name-part taxon-name-part-type="species">martini</tp:taxon-name-part></tp:taxon-name></italic><sup>2</sup>, p. 103]. <ext-link xlink:href="http://www.efloras.org/object_page.aspx?object_id=112192&amp;flora_id=2" ext-link-type="uri" xlink:type="simple">http://www.efloras.org/object_page.aspx?object_id=112192&amp;flora_id=2</ext-link><sup><bold>1</bold></sup><ext-link xlink:href="http://www.efloras.org/object_page.aspx?object_id=112532&amp;flora_id=2" ext-link-type="uri" xlink:type="simple">http://www.efloras.org/object_page.aspx?object_id=112532&amp;flora_id=2</ext-link><sup><bold>2</bold></sup> [both accessed 10 Mar. 2020]</mixed-citation></ref><ref id="B66"><mixed-citation xmlns:xlink="http://www.w3.org/1999/xlink" xlink:type="simple">Li JJ, Peng JQ, Wu Y, Wang YL, Liao TZ, Ma B, Xue C, Yu LQ, Xie QY, Wang HY, Cao JW (2020) Genetic diversity among the species of <italic><tp:taxon-name><tp:taxon-name-part taxon-name-part-type="genus">Michelia</tp:taxon-name-part></tp:taxon-name></italic> in China using ISSR. International Journal of Agriculture and Biology 413–419. <ext-link xlink:href="10.17957/IJAB/15.1453" ext-link-type="doi" xlink:type="simple">https://doi.org/10.17957/IJAB/15.1453</ext-link></mixed-citation></ref><ref id="B111"><mixed-citation xmlns:xlink="http://www.w3.org/1999/xlink" xlink:type="simple">Turland NJ, Wiersema J, Barrie FR, Gandhi KN, Gravendyck J, Greuter W, Hawkesworth DL, Herendeen PS, Klopper RR, Knapp S, Kusber W-H, Li D-Z, May TW, Monro AM, Prado J, Price MJ, Smith GF, Señoret JCZ (2025) International Code of Nomenclature for algae, fungi, and plants (Madrid Code) accepted by the Twentieth International Botanical Congress, Madrid, Spain, July 2024. University of Chicago Press, Chicago and London. <ext-link xlink:href="https://www.iaptglobal.org/_functions/code/madrid" ext-link-type="uri" xlink:type="simple">https://www.iaptglobal.org/_functions/code/madrid</ext-link> [accessed 5 January 2026]</mixed-citation></ref><ref id="B51"><mixed-citation xmlns:xlink="http://www.w3.org/1999/xlink" xlink:type="simple">IUCN (2026) The IUCN Red List of Threatened Species. Version 2025-2. International Union for the Conservation of Nature and Natural Resources. Gland, Switzerland and Cambridge, UK. <ext-link xlink:href="https://www.iucnredlist.org/species/193957/2292193" ext-link-type="uri" xlink:type="simple">https://www.iucnredlist.org/species/193957/2292193</ext-link> [accessed 5 Feb. 2026]</mixed-citation></ref><ref id="B95"><mixed-citation xmlns:xlink="http://www.w3.org/1999/xlink" xlink:type="simple">Qin HN, Yang Y, Dong SY, He Q, Jia Y, Zhao LN, Yu SX, Liu HY, Liu B, Yan YC, Xiang JY, Xia NH, Peng H, Li ZY, Zhang ZX, He XJ (2017) <tp:taxon-name><tp:taxon-name-part taxon-name-part-type="family">Magnoliaceae</tp:taxon-name-part></tp:taxon-name>. In: Threatened species list of China’s higher plants: 725. Biodiversity Science 25(7): 696–744. [In Chinese, English subtitle / abstract] [lists species considered Critically Endangered (CR), Endangered (EN) and Vulnerable (VU)].</mixed-citation></ref><ref id="B118"><mixed-citation xmlns:xlink="http://www.w3.org/1999/xlink" xlink:type="simple">Wang S, Xie Y [Eds] (2004) China Species Red List. Vol. 1: Joint publication under the auspices of Chinese National Environmental Protection Agency and Chinese Endangered Species Scientific Commission. Higher Education Press, Beijing. [In Chinese and English, Latin plant names] [Determines the conservation status of each listed Chinese species in accordance with IUCN criteria]</mixed-citation></ref></ref-list></tp:taxon-treatment>
