# Supplementary material for: If these aren’t genuine species, what are? An analysis of heterotypic synonyms contributes to 19 new names and 20 new combinations in Magnolia (Magnoliaceae). Part 2: New combinations
Source: PhytoKeys. 2026 Jul 10;277:77–151. doi: 10.3897/phytokeys.277.195893 (PMC13379712; doi:10.3897/phytokeys.277.195893)
Supplement: XML Treatment for Magnolia polyneura [file phytokeys.277.195893-treatment16.xml]

<!DOCTYPE tp:taxon-treatment
  PUBLIC "-//TaxonX//DTD Taxonomic Treatment Publishing DTD v0 20100105//EN" "tax-treatment-NSO.dtd">
<tp:taxon-treatment xmlns:tp="http://www.plazi.org/taxpub"><tp:treatment-meta><kwd-group><label>Taxon classification</label><kwd>
                <named-content content-type="kingdom">Plantae</named-content>
              </kwd><kwd>
                <named-content content-type="order">Magnoliales</named-content>
              </kwd><kwd>
                <named-content content-type="family">Magnoliaceae</named-content>
              </kwd></kwd-group><mixed-citation publication-type="journal"><person-group><name><surname>Callaghan</surname><given-names>Christopher B.</given-names></name><name><surname>Png</surname><given-names>Siak K.</given-names></name></person-group><article-title>If these aren’t genuine species, what are? An analysis of heterotypic synonyms contributes to 19 new names and 20 new combinations in <italic><tp:taxon-name><tp:taxon-name-part taxon-name-part-type="genus" reg="Magnolia">Magnolia</tp:taxon-name-part></tp:taxon-name></italic> (<tp:taxon-name><tp:taxon-name-part taxon-name-part-type="family" reg="Magnoliaceae">Magnoliaceae</tp:taxon-name-part></tp:taxon-name>). Part 2: New combinations</article-title><source>PhytoKeys</source><day>10</day><month>07</month><year>2026</year><volume>277</volume><fpage>77</fpage><lpage>151</lpage><pub-id pub-id-type="doi">10.3897/phytokeys.277.195893</pub-id></mixed-citation></tp:treatment-meta><tp:nomenclature><tp:taxon-name><object-id xmlns:xlink="http://www.w3.org/1999/xlink" content-type="arpha" xlink:type="simple">770F650E-1EF6-51A2-BDBF-016564710D69</object-id>
                    		<tp:taxon-name-part taxon-name-part-type="genus" reg="Magnolia">Magnolia</tp:taxon-name-part> <tp:taxon-name-part taxon-name-part-type="species" reg="polyneura">polyneura</tp:taxon-name-part>
                    	
                    		<object-id xmlns:xlink="http://www.w3.org/1999/xlink" content-type="ipni" xlink:type="simple">urn:lsid:ipni.org:names:77383365-1</object-id>
                    	</tp:taxon-name><tp:taxon-authority>(C.Y. Wu ex Law &amp; Y.F. Wu) C.B. Callaghan &amp; S.K. Png</tp:taxon-authority><tp:taxon-status xmlns:xlink="http://www.w3.org/1999/xlink" xlink:type="simple">comb. nov.</tp:taxon-status><xref ref-type="table" rid="T19">Tables 19</xref><xref ref-type="table" rid="T20">, 20</xref><tp:nomenclature-citation-list><tp:nomenclature-citation><tp:taxon-name><tp:taxon-name-part taxon-name-part-type="genus" reg="Michelia">Michelia</tp:taxon-name-part> <tp:taxon-name-part taxon-name-part-type="species" reg="polyneura">polyneura</tp:taxon-name-part></tp:taxon-name><comment> C.Y. Wu ex Law &amp; Y.F. Wu, Acta Botanica Yunnanica 10(3): 340; 339 fig. 5: 1–8 (Liu &amp; Wu [Law &amp; Wu] 1988). <bold>[Basionym]</bold>.</comment></tp:nomenclature-citation><tp:nomenclature-citation><tp:taxon-name><tp:taxon-name-part taxon-name-part-type="genus" reg="Michelia">Michelia</tp:taxon-name-part> <tp:taxon-name-part taxon-name-part-type="species" reg="coriacea">coriacea</tp:taxon-name-part></tp:taxon-name><comment> Hung T. Chang &amp; B.L. Chen, Annals of Missouri Botanical Garden 80(4): 1060, 1062 (<xref ref-type="bibr" rid="B15">Chen and Nooteboom 1993</xref>), p.p. quoad syn. <tp:taxon-name><tp:taxon-name-part taxon-name-part-type="genus" reg="Michelia">Michelia</tp:taxon-name-part> <tp:taxon-name-part taxon-name-part-type="species" reg="polyneura">polyneura</tp:taxon-name-part></tp:taxon-name> C.Y. Wu ex Law &amp; Y.F. Wu plus specimens <italic>C.W. Wang 86915</italic>; <italic>88023</italic>—World Checklist and Bibliography of <tp:taxon-name><tp:taxon-name-part taxon-name-part-type="family" reg="Magnoliaceae">Magnoliaceae</tp:taxon-name-part></tp:taxon-name>: 56 (<xref ref-type="bibr" rid="B38">Frodin and Govaerts 1996</xref>), Flora Yunnanica. Tomus 6 (<tp:taxon-name><tp:taxon-name-part taxon-name-part-type="phylum" reg="Spermatophyta">Spermatophyta</tp:taxon-name-part></tp:taxon-name>): 51 (<xref ref-type="bibr" rid="B125">Wu and Chen 2006</xref>), Flora of China Vol. 7: 86 (<xref ref-type="bibr" rid="B126">Xia et al. 2008</xref>), Vouchered Flora of Southeast Yunnan, Vol. 1: 52 (<xref ref-type="bibr" rid="B102">Sima and Lu 2009</xref>) and A Taxonomic Revision of the <tp:taxon-name><tp:taxon-name-part taxon-name-part-type="family" reg="Magnoliaceae">Magnoliaceae</tp:taxon-name-part></tp:taxon-name> from China: 244 (<xref ref-type="bibr" rid="B101">Sima 2011</xref>), each p.p. quoad syn. <tp:taxon-name><tp:taxon-name-part taxon-name-part-type="genus" reg="Michelia">Michelia</tp:taxon-name-part> <tp:taxon-name-part taxon-name-part-type="species" reg="polyneura">polyneura</tp:taxon-name-part></tp:taxon-name> C.Y. Wu ex Law &amp; Y.F. Wu.</comment></tp:nomenclature-citation><tp:nomenclature-citation><tp:taxon-name><tp:taxon-name-part taxon-name-part-type="genus" reg="Magnolia">Magnolia</tp:taxon-name-part> <tp:taxon-name-part taxon-name-part-type="species" reg="coriacea">coriacea</tp:taxon-name-part></tp:taxon-name><comment> (Hung T. Chang &amp; B.L. Chen) Figlar, online at World Checklist of <tp:taxon-name><tp:taxon-name-part taxon-name-part-type="family" reg="Magnoliaceae">Magnoliaceae</tp:taxon-name-part></tp:taxon-name> (<xref ref-type="bibr" rid="B40">Govaerts 2003</xref>), and Yunnan Forestry Science and Technology 2001(2): 30 (<xref ref-type="bibr" rid="B100">Sima 2001</xref>), both p.p. quoad syn. <tp:taxon-name><tp:taxon-name-part taxon-name-part-type="genus" reg="Michelia">Michelia</tp:taxon-name-part> <tp:taxon-name-part taxon-name-part-type="species" reg="polyneura">polyneura</tp:taxon-name-part></tp:taxon-name> C.Y. Wu ex Law &amp; Y.F. Wu.</comment></tp:nomenclature-citation></tp:nomenclature-citation-list></tp:nomenclature><tp:treatment-sec sec-type="Present Chinese name"><title>Present Chinese name.</title><p>多脉含笑 meaning “many-nerved michelia”.</p></tp:treatment-sec><tp:treatment-sec sec-type="Proposed Chinese name"><title>Proposed Chinese name.</title><p>多脉木兰 meaning “many-nerved magnolia”.</p></tp:treatment-sec><tp:treatment-sec sec-type="Type"><title>Type.</title><p>China. <bold>Yunnan Province</bold> • Xichou County, Fadou, alt. 1500 m, in mixed forests on rocky hill, 6 m tree, 25 Sept. 1947, fr, <italic>K.M. Feng</italic> (<italic>Feng Kuo-mei</italic>) <italic>12030</italic>. holotype: <named-content xmlns:xlink="http://www.w3.org/1999/xlink" content-type="dwc:institutional_code" xlink:title="Kunming Institute of Botany, Chinese Academy of Sciences" xlink:href="https://scientific-collections.gbif.org/institution/6039165f-1334-4ac6-a955-5542100c0e50" xlink:type="simple">KUN</named-content> 41501 n.v. isotypes: <abbrev xmlns:xlink="http://www.w3.org/1999/xlink" content-type="institution" xlink:title="Herbarium of the Arnold Arboretum (Harvard University Herbaria), Harvard University, Cambridge, Massachusetts, U.S.A" xlink:type="simple">A</abbrev> 0003 9060! <named-content xmlns:xlink="http://www.w3.org/1999/xlink" content-type="dwc:institutional_code" xlink:title="Institute of Botany, Chinese Academy of Sciences" xlink:href="https://scientific-collections.gbif.org/institution/ac8eb8fc-0703-4408-8388-686764b75877" xlink:type="simple">PE</named-content> 00126380! <named-content xmlns:xlink="http://www.w3.org/1999/xlink" content-type="dwc:institutional_code" xlink:title="Institute of Botany, Chinese Academy of Sciences" xlink:href="https://scientific-collections.gbif.org/institution/ac8eb8fc-0703-4408-8388-686764b75877" xlink:type="simple">PE</named-content> 00126728!</p><p>holotype (<named-content xmlns:xlink="http://www.w3.org/1999/xlink" content-type="dwc:institutional_code" xlink:title="Kunming Institute of Botany, Chinese Academy of Sciences" xlink:href="https://scientific-collections.gbif.org/institution/6039165f-1334-4ac6-a955-5542100c0e50" xlink:type="simple">KUN</named-content>): specimen image not uploaded to <abbrev xmlns:xlink="http://www.w3.org/1999/xlink" xlink:title="Chinese Virtual Herbarium" xlink:type="simple">CVH</abbrev> at 18 Mar. 2026.</p><p>Specimen image below accessed 20 Mar. 2019:</p><p>isotype (<abbrev xmlns:xlink="http://www.w3.org/1999/xlink" content-type="institution" xlink:title="Herbarium of the Arnold Arboretum (Harvard University Herbaria), Harvard University, Cambridge, Massachusetts, U.S.A" xlink:type="simple">A</abbrev>): <ext-link xmlns:xlink="http://www.w3.org/1999/xlink" xlink:href="http://kiki.huh.harvard.edu/databases/image.php?id=304834" ext-link-type="uri" xlink:type="simple">http://kiki.huh.harvard.edu/databases/image.php?id=304834</ext-link></p><p>Specimen images below accessed 20 Mar. 2019; reaccessed with new URLs 22 Oct. 2022:</p><p>isotype (<named-content xmlns:xlink="http://www.w3.org/1999/xlink" content-type="dwc:institutional_code" xlink:title="Institute of Botany, Chinese Academy of Sciences" xlink:href="https://scientific-collections.gbif.org/institution/ac8eb8fc-0703-4408-8388-686764b75877" xlink:type="simple">PE</named-content>): <ext-link xmlns:xlink="http://www.w3.org/1999/xlink" xlink:href="https://www.cvh.ac.cn/spms/detail.php?id=0073b2e4" ext-link-type="uri" xlink:type="simple">https://www.cvh.ac.cn/spms/detail.php?id=0073b2e4</ext-link></p><p>isotype (<named-content xmlns:xlink="http://www.w3.org/1999/xlink" content-type="dwc:institutional_code" xlink:title="Institute of Botany, Chinese Academy of Sciences" xlink:href="https://scientific-collections.gbif.org/institution/ac8eb8fc-0703-4408-8388-686764b75877" xlink:type="simple">PE</named-content>): <ext-link xmlns:xlink="http://www.w3.org/1999/xlink" xlink:href="https://www.cvh.ac.cn/spms/detail.php?id=007307f9" ext-link-type="uri" xlink:type="simple">https://www.cvh.ac.cn/spms/detail.php?id=007307f9</ext-link></p><p><bold>Paratypes</bold> (superscript numbers at barcodes indicate appropriate URL in the subsequent list):</p><p><bold>Yunnan Province</bold> • Sichour (=Xichou) County, Ma-Chia, common, alt. 1300–1500 m, 9 m tree, in mixed forests, 14 Oct. 1947, <italic>K.M. Feng 12464</italic>. <named-content xmlns:xlink="http://www.w3.org/1999/xlink" content-type="dwc:institutional_code" xlink:title="Kunming Institute of Botany, Chinese Academy of Sciences" xlink:href="https://scientific-collections.gbif.org/institution/6039165f-1334-4ac6-a955-5542100c0e50" xlink:type="simple">KUN</named-content> 41502 n.v. <named-content xmlns:xlink="http://www.w3.org/1999/xlink" content-type="dwc:institutional_code" xlink:title="Institute of Botany, Chinese Academy of Sciences" xlink:href="https://scientific-collections.gbif.org/institution/ac8eb8fc-0703-4408-8388-686764b75877" xlink:type="simple">PE</named-content> 00934138!<sup>2</sup><named-content xmlns:xlink="http://www.w3.org/1999/xlink" content-type="dwc:institutional_code" xlink:title="Institute of Botany, Chinese Academy of Sciences" xlink:href="https://scientific-collections.gbif.org/institution/ac8eb8fc-0703-4408-8388-686764b75877" xlink:type="simple">PE</named-content> 00126379!<sup>3</sup> • Guangnan County, 15 m tree, on rocky hill, 21 Mar. 1940, fl, <italic>C.W. Wang, Chang &amp; Y. Liu 88023</italic>. <abbrev xmlns:xlink="http://www.w3.org/1999/xlink" content-type="institution" xlink:title="Herbarium, Guangxi Institute of Botany, Guangxi Academy of Sciences, Yanshan District, Guilin, Guangxi Zhuang Autonomous Region, China" xlink:type="simple">IBK</abbrev> 00358058!<sup>1</sup><abbrev xmlns:xlink="http://www.w3.org/1999/xlink" content-type="institution" xlink:title="Department of Taxonomy Herbarium, South China Institute of Botany (SCBI), Chinese Academy of Sciences, Tianhe District, Guangzhou, Guangdong, China" xlink:type="simple">IBSC</abbrev> 0054436 n.v. <named-content xmlns:xlink="http://www.w3.org/1999/xlink" content-type="dwc:institutional_code" xlink:title="Kunming Institute of Botany, Chinese Academy of Sciences" xlink:href="https://scientific-collections.gbif.org/institution/6039165f-1334-4ac6-a955-5542100c0e50" xlink:type="simple">KUN</named-content> 41504 n.v. <named-content xmlns:xlink="http://www.w3.org/1999/xlink" content-type="dwc:institutional_code" xlink:title="Institute of Botany, Chinese Academy of Sciences" xlink:href="https://scientific-collections.gbif.org/institution/ac8eb8fc-0703-4408-8388-686764b75877" xlink:type="simple">PE</named-content> 00126383!<sup>4</sup><named-content xmlns:xlink="http://www.w3.org/1999/xlink" content-type="dwc:institutional_code" xlink:title="Northwestern Institute of Botany" xlink:href="https://scientific-collections.gbif.org/institution/87662249-f867-4965-8ef5-2975241e46b8" xlink:type="simple">WUK</named-content> 0268239!<sup>9</sup> • Malipo County, Kwan-kao, alt. 1000 m, 12 m tree, dense woods and open slopes, 14 Feb. 1940, <italic>C.W. Wang 86800</italic>. <named-content xmlns:xlink="http://www.w3.org/1999/xlink" content-type="dwc:institutional_code" xlink:title="Kunming Institute of Botany, Chinese Academy of Sciences" xlink:href="https://scientific-collections.gbif.org/institution/6039165f-1334-4ac6-a955-5542100c0e50" xlink:type="simple">KUN</named-content> 41510 n.v. <named-content xmlns:xlink="http://www.w3.org/1999/xlink" content-type="dwc:institutional_code" xlink:title="Institute of Botany, Chinese Academy of Sciences" xlink:href="https://scientific-collections.gbif.org/institution/ac8eb8fc-0703-4408-8388-686764b75877" xlink:type="simple">PE</named-content> 00126382!<sup>5</sup><named-content xmlns:xlink="http://www.w3.org/1999/xlink" content-type="dwc:institutional_code" xlink:title="Institute of Botany, Chinese Academy of Sciences" xlink:href="https://scientific-collections.gbif.org/institution/ac8eb8fc-0703-4408-8388-686764b75877" xlink:type="simple">PE</named-content> 00934137!<sup>6</sup> • Malipo County, Guan-gaw, alt. 1200 m, small 10 m tree, occasionally amongst dense woods, 15 Feb. 1940, fl, <italic>C.W. Wang 86915</italic>. <abbrev xmlns:xlink="http://www.w3.org/1999/xlink" content-type="institution" xlink:title="Department of Taxonomy Herbarium, South China Institute of Botany (SCBI), Chinese Academy of Sciences, Tianhe District, Guangzhou, Guangdong, China" xlink:type="simple">IBSC</abbrev> 0054437 n.v. <named-content xmlns:xlink="http://www.w3.org/1999/xlink" content-type="dwc:institutional_code" xlink:title="Kunming Institute of Botany, Chinese Academy of Sciences" xlink:href="https://scientific-collections.gbif.org/institution/6039165f-1334-4ac6-a955-5542100c0e50" xlink:type="simple">KUN</named-content> 41505 n.v. <named-content xmlns:xlink="http://www.w3.org/1999/xlink" content-type="dwc:institutional_code" xlink:title="Institute of Botany, Chinese Academy of Sciences" xlink:href="https://scientific-collections.gbif.org/institution/ac8eb8fc-0703-4408-8388-686764b75877" xlink:type="simple">PE</named-content> 00126385!<sup>7</sup><named-content xmlns:xlink="http://www.w3.org/1999/xlink" content-type="dwc:institutional_code" xlink:title="Institute of Botany, Chinese Academy of Sciences" xlink:href="https://scientific-collections.gbif.org/institution/ac8eb8fc-0703-4408-8388-686764b75877" xlink:type="simple">PE</named-content> 00126386!<sup>8</sup><named-content xmlns:xlink="http://www.w3.org/1999/xlink" content-type="dwc:institutional_code" xlink:title="Northwestern Institute of Botany" xlink:href="https://scientific-collections.gbif.org/institution/87662249-f867-4965-8ef5-2975241e46b8" xlink:type="simple">WUK</named-content> 0268744!<sup>10</sup>.</p><p>Superscript numbers against URLs of paratypes match the equivalent barcodes listed previously:</p><p>paratype (<abbrev xmlns:xlink="http://www.w3.org/1999/xlink" content-type="institution" xlink:title="Herbarium, Guangxi Institute of Botany, Guangxi Academy of Sciences, Yanshan District, Guilin, Guangxi Zhuang Autonomous Region, China" xlink:type="simple">IBK</abbrev>): <ext-link xmlns:xlink="http://www.w3.org/1999/xlink" xlink:href="https://www.cvh.ac.cn/spms/detail.php?id=f1d89f28" ext-link-type="uri" xlink:type="simple">https://www.cvh.ac.cn/spms/detail.php?id=f1d89f28</ext-link><bold><sup>1</sup></bold></p><p>paratype (<named-content xmlns:xlink="http://www.w3.org/1999/xlink" content-type="dwc:institutional_code" xlink:title="Institute of Botany, Chinese Academy of Sciences" xlink:href="https://scientific-collections.gbif.org/institution/ac8eb8fc-0703-4408-8388-686764b75877" xlink:type="simple">PE</named-content>): <ext-link xmlns:xlink="http://www.w3.org/1999/xlink" xlink:href="https://www.cvh.ac.cn/spms/detail.php?id=f00fcf6a" ext-link-type="uri" xlink:type="simple">https://www.cvh.ac.cn/spms/detail.php?id=f00fcf6a</ext-link><bold><sup>2</sup></bold></p><p>paratype (<named-content xmlns:xlink="http://www.w3.org/1999/xlink" content-type="dwc:institutional_code" xlink:title="Institute of Botany, Chinese Academy of Sciences" xlink:href="https://scientific-collections.gbif.org/institution/ac8eb8fc-0703-4408-8388-686764b75877" xlink:type="simple">PE</named-content>): <ext-link xmlns:xlink="http://www.w3.org/1999/xlink" xlink:href="https://www.cvh.ac.cn/spms/detail.php?id=0073b36f" ext-link-type="uri" xlink:type="simple">https://www.cvh.ac.cn/spms/detail.php?id=0073b36f</ext-link><bold><sup>3</sup></bold></p><p>paratype (<named-content xmlns:xlink="http://www.w3.org/1999/xlink" content-type="dwc:institutional_code" xlink:title="Institute of Botany, Chinese Academy of Sciences" xlink:href="https://scientific-collections.gbif.org/institution/ac8eb8fc-0703-4408-8388-686764b75877" xlink:type="simple">PE</named-content>): <ext-link xmlns:xlink="http://www.w3.org/1999/xlink" xlink:href="https://www.cvh.ac.cn/spms/detail.php?id=0073b1cf" ext-link-type="uri" xlink:type="simple">https://www.cvh.ac.cn/spms/detail.php?id=0073b1cf</ext-link><bold><sup>4</sup></bold></p><p>paratype (<named-content xmlns:xlink="http://www.w3.org/1999/xlink" content-type="dwc:institutional_code" xlink:title="Institute of Botany, Chinese Academy of Sciences" xlink:href="https://scientific-collections.gbif.org/institution/ac8eb8fc-0703-4408-8388-686764b75877" xlink:type="simple">PE</named-content>): <ext-link xmlns:xlink="http://www.w3.org/1999/xlink" xlink:href="https://www.cvh.ac.cn/spms/detail.php?id=0073b13d" ext-link-type="uri" xlink:type="simple">https://www.cvh.ac.cn/spms/detail.php?id=0073b13d</ext-link><sup><bold>5</bold></sup></p><p>paratype (<named-content xmlns:xlink="http://www.w3.org/1999/xlink" content-type="dwc:institutional_code" xlink:title="Institute of Botany, Chinese Academy of Sciences" xlink:href="https://scientific-collections.gbif.org/institution/ac8eb8fc-0703-4408-8388-686764b75877" xlink:type="simple">PE</named-content>): <ext-link xmlns:xlink="http://www.w3.org/1999/xlink" xlink:href="https://www.cvh.ac.cn/spms/detail.php?id=f00fd08c" ext-link-type="uri" xlink:type="simple">https://www.cvh.ac.cn/spms/detail.php?id=f00fd08c</ext-link><sup><bold>6</bold></sup></p><p>paratype (<named-content xmlns:xlink="http://www.w3.org/1999/xlink" content-type="dwc:institutional_code" xlink:title="Institute of Botany, Chinese Academy of Sciences" xlink:href="https://scientific-collections.gbif.org/institution/ac8eb8fc-0703-4408-8388-686764b75877" xlink:type="simple">PE</named-content>): <ext-link xmlns:xlink="http://www.w3.org/1999/xlink" xlink:href="https://www.cvh.ac.cn/spms/detail.php?id=0073b022" ext-link-type="uri" xlink:type="simple">https://www.cvh.ac.cn/spms/detail.php?id=0073b022</ext-link><bold><sup>7</sup></bold></p><p>paratype (<named-content xmlns:xlink="http://www.w3.org/1999/xlink" content-type="dwc:institutional_code" xlink:title="Institute of Botany, Chinese Academy of Sciences" xlink:href="https://scientific-collections.gbif.org/institution/ac8eb8fc-0703-4408-8388-686764b75877" xlink:type="simple">PE</named-content>): <ext-link xmlns:xlink="http://www.w3.org/1999/xlink" xlink:href="https://www.cvh.ac.cn/spms/detail.php?id=0073af96" ext-link-type="uri" xlink:type="simple">https://www.cvh.ac.cn/spms/detail.php?id=0073af96</ext-link><sup><bold>8</bold></sup></p><p>paratype (<named-content xmlns:xlink="http://www.w3.org/1999/xlink" content-type="dwc:institutional_code" xlink:title="Northwestern Institute of Botany" xlink:href="https://scientific-collections.gbif.org/institution/87662249-f867-4965-8ef5-2975241e46b8" xlink:type="simple">WUK</named-content>): <ext-link xmlns:xlink="http://www.w3.org/1999/xlink" xlink:href="https://www.cvh.ac.cn/spms/detail.php?id=bfa411ad" ext-link-type="uri" xlink:type="simple">https://www.cvh.ac.cn/spms/detail.php?id=bfa411ad</ext-link><bold><sup>9</sup></bold></p><p>paratype (<named-content xmlns:xlink="http://www.w3.org/1999/xlink" content-type="dwc:institutional_code" xlink:title="Northwestern Institute of Botany" xlink:href="https://scientific-collections.gbif.org/institution/87662249-f867-4965-8ef5-2975241e46b8" xlink:type="simple">WUK</named-content>): <ext-link xmlns:xlink="http://www.w3.org/1999/xlink" xlink:href="https://www.cvh.ac.cn/spms/detail.php?id=bfa41249" ext-link-type="uri" xlink:type="simple">https://www.cvh.ac.cn/spms/detail.php?id=bfa41249</ext-link><sup><bold>10</bold></sup></p><p>paratypes (<abbrev xmlns:xlink="http://www.w3.org/1999/xlink" content-type="institution" xlink:title="Department of Taxonomy Herbarium, South China Institute of Botany (SCBI), Chinese Academy of Sciences, Tianhe District, Guangzhou, Guangdong, China" xlink:type="simple">IBSC</abbrev>, <named-content xmlns:xlink="http://www.w3.org/1999/xlink" content-type="dwc:institutional_code" xlink:title="Kunming Institute of Botany, Chinese Academy of Sciences" xlink:href="https://scientific-collections.gbif.org/institution/6039165f-1334-4ac6-a955-5542100c0e50" xlink:type="simple">KUN</named-content>): specimen images not uploaded to <abbrev xmlns:xlink="http://www.w3.org/1999/xlink" xlink:title="Chinese Virtual Herbarium" xlink:type="simple">CVH</abbrev> at 18 Mar. 2026.</p></tp:treatment-sec><tp:treatment-sec sec-type="Additional material"><title>Additional material.</title><p>Specimen image not uploaded to <abbrev xmlns:xlink="http://www.w3.org/1999/xlink" xlink:title="Chinese Virtual Herbarium" xlink:type="simple">CVH</abbrev> at 18 Mar. 2026.</p><p><bold>Yunnan Province</bold> • alt. 1600 m; 9 Sept. 1986; <italic>B.L. Chen GS9036</italic>; [<named-content xmlns:xlink="http://www.w3.org/1999/xlink" content-type="dwc:institutional_code" xlink:title="Zhongshan (Sun Yatsen) University" xlink:href="https://scientific-collections.gbif.org/institution/27fb9d75-becb-415c-b8d3-7f8061c46fbc" xlink:type="simple">SYS</named-content> sys00051220] n.v.</p></tp:treatment-sec><tp:treatment-sec sec-type="Note 1"><title>Note 1.</title><p><italic><tp:taxon-name><tp:taxon-name-part taxon-name-part-type="genus" reg="Michelia">Michelia</tp:taxon-name-part> <tp:taxon-name-part taxon-name-part-type="species" reg="polyneura">polyneura</tp:taxon-name-part></tp:taxon-name></italic> is noted without any given reason as a synonym of <italic><tp:taxon-name><tp:taxon-name-part taxon-name-part-type="genus" reg="Michelia">Michelia</tp:taxon-name-part> <tp:taxon-name-part taxon-name-part-type="species" reg="coriacea">coriacea</tp:taxon-name-part></tp:taxon-name></italic> in <xref ref-type="bibr" rid="B15">Chen and Nooteboom (1993)</xref>, then by the authors listed above, and as a synonym under <italic><tp:taxon-name><tp:taxon-name-part taxon-name-part-type="genus" reg="Magnolia">Magnolia</tp:taxon-name-part> <tp:taxon-name-part taxon-name-part-type="species" reg="coriacea">coriacea</tp:taxon-name-part></tp:taxon-name></italic> Figlar by <xref ref-type="bibr" rid="B100">Sima (2001)</xref>. <italic><tp:taxon-name><tp:taxon-name-part taxon-name-part-type="genus" reg="Michelia">Michelia</tp:taxon-name-part> <tp:taxon-name-part taxon-name-part-type="species" reg="polyneura">polyneura</tp:taxon-name-part></tp:taxon-name></italic> is a recognised species in <xref ref-type="bibr" rid="B57">Law (1996</xref>: 175) and <xref ref-type="bibr" rid="B81">Liu et al. (2004</xref>: 309) where it and <italic><tp:taxon-name><tp:taxon-name-part taxon-name-part-type="genus" reg="Michelia">M.</tp:taxon-name-part> <tp:taxon-name-part taxon-name-part-type="species" reg="coriacea">coriacea</tp:taxon-name-part></tp:taxon-name></italic> are listed in different sections of subgenus <italic><tp:taxon-name><tp:taxon-name-part taxon-name-part-type="subgenus" reg="Metamichelia">Metamichelia</tp:taxon-name-part></tp:taxon-name></italic> Law et Y.F. Wu, with <italic><tp:taxon-name><tp:taxon-name-part taxon-name-part-type="genus" reg="Michelia">M.</tp:taxon-name-part> <tp:taxon-name-part taxon-name-part-type="species" reg="polyneura">polyneura</tp:taxon-name-part></tp:taxon-name></italic> in section <italic>Anisochlamys</italic> Dandy and <italic><tp:taxon-name><tp:taxon-name-part taxon-name-part-type="genus" reg="Michelia">M.</tp:taxon-name-part> <tp:taxon-name-part taxon-name-part-type="species" reg="coriacea">coriacea</tp:taxon-name-part></tp:taxon-name></italic> in section <italic>Dichlamys</italic> Dandy (<xref ref-type="bibr" rid="B81">Liu et al. 2004</xref>: 386; 387). According to their original descriptions, <italic><tp:taxon-name><tp:taxon-name-part taxon-name-part-type="genus" reg="Michelia">Michelia</tp:taxon-name-part> <tp:taxon-name-part taxon-name-part-type="species" reg="polyneura">polyneura</tp:taxon-name-part></tp:taxon-name></italic> may be distinguished from <italic><tp:taxon-name><tp:taxon-name-part taxon-name-part-type="genus" reg="Michelia">M.</tp:taxon-name-part> <tp:taxon-name-part taxon-name-part-type="species" reg="coriacea">coriacea</tp:taxon-name-part></tp:taxon-name></italic> by the presently known differentiating features compiled in Table <xref ref-type="table" rid="T19">19</xref> and is consequently reinstated and transferred to <italic><tp:taxon-name><tp:taxon-name-part taxon-name-part-type="genus" reg="Magnolia">Magnolia</tp:taxon-name-part></tp:taxon-name></italic>.</p><table-wrap id="T19" position="float" orientation="portrait"><label>Table 19.</label><caption><p>The <bold>24 presently known</bold> differentiating features between <italic><tp:taxon-name><tp:taxon-name-part taxon-name-part-type="genus" reg="Michelia">Michelia</tp:taxon-name-part> <tp:taxon-name-part taxon-name-part-type="species" reg="polyneura">polyneura</tp:taxon-name-part></tp:taxon-name></italic> C.Y. Wu ex Law &amp; Y.F. Wu and <italic><tp:taxon-name><tp:taxon-name-part taxon-name-part-type="genus" reg="Michelia">Michelia</tp:taxon-name-part> <tp:taxon-name-part taxon-name-part-type="species" reg="coriacea">coriacea</tp:taxon-name-part></tp:taxon-name></italic> Hung T. Chang &amp; B.L. Chen.</p></caption><table><tbody><tr><th rowspan="1" colspan="1">
                      <bold>Plant feature</bold>
                    </th><th rowspan="1" colspan="1">
                      <bold>
                        <italic>
                          <tp:taxon-name><tp:taxon-name-part taxon-name-part-type="genus" reg="Michelia">Michelia</tp:taxon-name-part> <tp:taxon-name-part taxon-name-part-type="species" reg="polyneura">polyneura</tp:taxon-name-part></tp:taxon-name>
                        </italic>
                      </bold>
                    </th><th rowspan="1" colspan="1">
                      <bold>
                        <italic>
                          <tp:taxon-name><tp:taxon-name-part taxon-name-part-type="genus" reg="Michelia">Michelia</tp:taxon-name-part> <tp:taxon-name-part taxon-name-part-type="species" reg="coriacea">coriacea</tp:taxon-name-part></tp:taxon-name>
                        </italic>
                      </bold>
                    </th></tr><tr><td rowspan="1" colspan="1">
                      <bold>life form</bold>
                    </td><td rowspan="1" colspan="1">
                      <bold>medium-sized trees to 20 m high</bold>
                    </td><td rowspan="1" colspan="1">
                      <bold>small trees to 10 m high</bold>
                    </td></tr><tr><td rowspan="1" colspan="1">bud shape indumentum</td><td rowspan="1" colspan="1">cylindric</td><td rowspan="1" colspan="1">ovoid<bold><sup>3</sup></bold></td></tr><tr><td rowspan="1" colspan="1">bud indumentum</td><td rowspan="1" colspan="1">densely pubescent</td><td rowspan="1" colspan="1">densely tomentellous</td></tr><tr><td rowspan="1" colspan="1">indumentum of twigs</td><td rowspan="1" colspan="1">sparsely puberulous</td><td rowspan="1" colspan="1">dense or lax appressed puberulous when young, thence glabrous</td></tr><tr><td rowspan="1" colspan="1">
                      <bold>leaf texture</bold>
                    </td><td rowspan="1" colspan="1">
                      <bold>thinly leathery</bold>
                    </td><td rowspan="1" colspan="1">
                      <bold>thickly leathery as alluded to by epithet</bold>
                    </td></tr><tr><td rowspan="1" colspan="1">leaf shape</td><td rowspan="1" colspan="1">elliptic or elliptic-oblong</td><td rowspan="1" colspan="1">ovate, elliptic or obovate-elliptic</td></tr><tr><td rowspan="1" colspan="1">leaf dimensions</td><td rowspan="1" colspan="1">11–15 × 4–6 cm</td><td rowspan="1" colspan="1">12.5–14 × 2–3.5 cm</td></tr><tr><td rowspan="1" colspan="1">leaf apex shape</td><td rowspan="1" colspan="1">acuminate.</td><td rowspan="1" colspan="1">acute or acuminate</td></tr><tr><td rowspan="1" colspan="1">leaf base shape</td><td rowspan="1" colspan="1">cuneate or rounded</td><td rowspan="1" colspan="1">cuneate.</td></tr><tr><td rowspan="1" colspan="1">
                      <bold>lateral leaf vein pairs</bold>
                    </td><td rowspan="1" colspan="1">
                      <bold>17–20</bold>
                    </td><td rowspan="1" colspan="1">
                      <bold>11–14</bold>
                    </td></tr><tr><td rowspan="1" colspan="1">
                      <bold>petiole length</bold>
                    </td><td rowspan="1" colspan="1">
                      <bold>1–1.5 cm</bold>
                    </td><td rowspan="1" colspan="1">
                      <bold>1.8–2.3 cm</bold>
                    </td></tr><tr><td rowspan="1" colspan="1">
                      <bold>tepal number</bold>
                    </td><td rowspan="1" colspan="1">
                      <bold>9</bold>
                    </td><td rowspan="1" colspan="1"><bold>6–7</bold> (ex cicatricibus) <bold>6 in photo<sup>5</sup></bold></td></tr><tr><td rowspan="1" colspan="1">tepal shape</td><td rowspan="1" colspan="1">oblong or obovate-oblong</td><td rowspan="1" colspan="1">lanceolate<bold><sup>5</sup></bold></td></tr><tr><td rowspan="1" colspan="1">
                      <bold>gynophore length</bold>
                    </td><td rowspan="1" colspan="1">
                      <bold>2–7 mm</bold>
                    </td><td rowspan="1" colspan="1">
                      <bold>15–18 mm</bold>
                    </td></tr><tr><td rowspan="1" colspan="1">
                      <bold>fruiting peduncle length</bold>
                    </td><td rowspan="1" colspan="1">
                      <bold>8–25 mm</bold>
                    </td><td rowspan="1" colspan="1">
                      <bold>9–13 mm</bold>
                    </td></tr><tr><td rowspan="1" colspan="1">fruit peduncle indumentum</td><td rowspan="1" colspan="1">yellowish pubescent<bold><sup>1</sup></bold> (ref. for <italic><tp:taxon-name><tp:taxon-name-part taxon-name-part-type="genus" reg="Michelia">M.</tp:taxon-name-part> <tp:taxon-name-part taxon-name-part-type="species" reg="coriacea">coriacea</tp:taxon-name-part></tp:taxon-name></italic> but must refer to <italic><tp:taxon-name><tp:taxon-name-part taxon-name-part-type="genus" reg="Michelia">M.</tp:taxon-name-part> <tp:taxon-name-part taxon-name-part-type="species" reg="polyneura">polyneura</tp:taxon-name-part></tp:taxon-name></italic> as listed synonym)</td><td rowspan="1" colspan="1">greyish-white appressed short pilose</td></tr><tr><td rowspan="1" colspan="1">fruit aggregate length</td><td rowspan="1" colspan="1">3–4 cm</td><td rowspan="1" colspan="1">to 6 cm<bold><sup>3</sup></bold></td></tr><tr><td rowspan="1" colspan="1">
                      <bold>mature carpels in fruit</bold>
                    </td><td rowspan="1" colspan="1">
                      <bold>ca. 20–22</bold>
                    </td><td rowspan="1" colspan="1">
                      <bold>ca. 2–3 (–4) as most of the original 7–13 aborted</bold>
                    </td></tr><tr><td rowspan="1" colspan="1">
                      <bold>mature carpels colour</bold>
                    </td><td rowspan="1" colspan="1">
                      <bold>yellowish-green</bold>
                    </td><td rowspan="1" colspan="1">
                      <bold>bright red in photo<sup>5</sup> or dark brown<sup>3</sup></bold>
                    </td></tr><tr><td rowspan="1" colspan="1">mature carpels surface</td><td rowspan="1" colspan="1">densely lenticellate</td><td rowspan="1" colspan="1">moderately lenticellate</td></tr><tr><td rowspan="1" colspan="1">fragrance</td><td rowspan="1" colspan="1">very fragrant</td><td rowspan="1" colspan="1">fragrant.</td></tr><tr><td rowspan="1" colspan="1">flowering period</td><td rowspan="1" colspan="1">February–March<bold><sup>2</sup></bold></td><td rowspan="1" colspan="1">(late February –) March–April<bold><sup>5</sup></bold></td></tr><tr><td rowspan="1" colspan="1">
                      <bold>known altitudes</bold>
                    </td><td rowspan="1" colspan="1">
                      <bold>ca. 1200 m<sup>2</sup> [type specimens are noted as collected 1200–1500 m]</bold>
                    </td><td rowspan="1" colspan="1">
                      <bold>1500–1700 m<sup>5</sup> [1450 m for specimens collected by B.L. Chen October 1987]</bold>
                    </td></tr><tr><td rowspan="1" colspan="1"><bold>distribution</bold>.</td><td rowspan="1" colspan="1">
                      <bold>SE Yunnan</bold>
                    </td><td rowspan="1" colspan="1">
                      <bold>SE Yunnan<sup>5</sup> and Bat Dai Son Nature Reserve, Ha Giang Prov., NE Vietnam<sup>4</sup></bold>
                    </td></tr></tbody></table><table-wrap-foot><fn><p>Note: <italic><tp:taxon-name><tp:taxon-name-part taxon-name-part-type="genus" reg="Michelia">Michelia</tp:taxon-name-part> <tp:taxon-name-part taxon-name-part-type="species" reg="polyneura">polyneura</tp:taxon-name-part></tp:taxon-name></italic> features are from <xref ref-type="bibr" rid="B80">Liu and Wu (1988</xref>: 340) supplemented by <xref ref-type="bibr" rid="B15">Chen and Nooteboom 1993</xref>: 1063)<sup>1</sup> and <xref ref-type="bibr" rid="B81">Liu et al. (2004</xref>: 309)<bold><sup>2</sup></bold>. Those of <italic><tp:taxon-name><tp:taxon-name-part taxon-name-part-type="genus" reg="Michelia">Michelia</tp:taxon-name-part> <tp:taxon-name-part taxon-name-part-type="species" reg="coriacea">coriacea</tp:taxon-name-part></tp:taxon-name></italic> are from <xref ref-type="bibr" rid="B14">Chen (1987</xref>: 89), who records the flowers as then unknown, supplemented by <xref ref-type="bibr" rid="B15">Chen and Nooteboom (1993</xref>: 1063)<bold><sup>3</sup></bold>, <xref ref-type="bibr" rid="B45">Hà et al. (2020)</xref><sup>4</sup> and <xref ref-type="bibr" rid="B81">Liu et al. (2004</xref>: flowers in photo 238; mature carpels in photo 239)<bold><sup>5</sup></bold>.</p></fn></table-wrap-foot></table-wrap></tp:treatment-sec><tp:treatment-sec sec-type="Note 2"><title>Note 2.</title><p>The description of <italic><tp:taxon-name><tp:taxon-name-part taxon-name-part-type="genus" reg="Michelia">Michelia</tp:taxon-name-part> <tp:taxon-name-part taxon-name-part-type="species" reg="polyneura">polyneura</tp:taxon-name-part></tp:taxon-name></italic> replaces the entire validating description of the earlier-named <italic><tp:taxon-name><tp:taxon-name-part taxon-name-part-type="genus" reg="Michelia">Michelia</tp:taxon-name-part> <tp:taxon-name-part taxon-name-part-type="species" reg="coriacea">coriacea</tp:taxon-name-part></tp:taxon-name></italic> in Flora of China, under which it is inappropriately listed as a synonym (see Table <xref ref-type="table" rid="T20">20</xref>).</p><table-wrap id="T20" position="float" orientation="portrait"><label>Table 20.</label><caption><p>Description of <italic><tp:taxon-name><tp:taxon-name-part taxon-name-part-type="genus" reg="Michelia">Michelia</tp:taxon-name-part> <tp:taxon-name-part taxon-name-part-type="species" reg="polyneura">polyneura</tp:taxon-name-part></tp:taxon-name></italic> C.Y. Wu ex Law &amp; Y.F. Wu (1988) largely replaces description for <italic><tp:taxon-name><tp:taxon-name-part taxon-name-part-type="genus" reg="Michelia">M.</tp:taxon-name-part> <tp:taxon-name-part taxon-name-part-type="species" reg="coriacea">coriacea</tp:taxon-name-part></tp:taxon-name></italic> Hung T. Chang &amp; B.L.Chen (1987) in FOC (Flora of China).</p></caption><table><tbody><tr><th rowspan="2" colspan="1">
                      <bold>Plant feature</bold>
                    </th><th rowspan="1" colspan="2">
                      <bold>Original descriptions</bold>
                    </th><th rowspan="1" colspan="1">
                      <bold>Description in FOC</bold>
                    </th></tr><tr><th rowspan="1" colspan="1">
                      <bold>
                        <italic>
                          <tp:taxon-name><tp:taxon-name-part taxon-name-part-type="genus" reg="Michelia">Michelia</tp:taxon-name-part> <tp:taxon-name-part taxon-name-part-type="species" reg="polyneura">polyneura</tp:taxon-name-part></tp:taxon-name>
                        </italic>
                      </bold>
                    </th><th rowspan="1" colspan="1">
                      <bold>
                        <italic>
                          <tp:taxon-name><tp:taxon-name-part taxon-name-part-type="genus" reg="Michelia">Michelia</tp:taxon-name-part> <tp:taxon-name-part taxon-name-part-type="species" reg="coriacea">coriacea</tp:taxon-name-part></tp:taxon-name>
                        </italic>
                      </bold>
                    </th><th rowspan="1" colspan="1">
                      <bold>
                        <italic>
                          <tp:taxon-name><tp:taxon-name-part taxon-name-part-type="genus" reg="Michelia">Michelia</tp:taxon-name-part> <tp:taxon-name-part taxon-name-part-type="species" reg="coriacea">coriacea</tp:taxon-name-part></tp:taxon-name>
                        </italic>
                      </bold>
                    </th></tr><tr><td rowspan="1" colspan="1">height.</td><td rowspan="1" colspan="1">10 to 20 m</td><td rowspan="1" colspan="1">ca. 10 m</td><td rowspan="1" colspan="1">10 to 20 m</td></tr><tr><td rowspan="1" colspan="1">branchlet indumentum</td><td rowspan="1" colspan="1">sparsely puberulous, with greyish-yellow lenticels</td><td rowspan="1" colspan="1">densely appressed white pubescent (with greyish-white lenticels)</td><td rowspan="1" colspan="1">sparsely puberulous, with greyish-yellow lenticels</td></tr><tr><td rowspan="1" colspan="1">leaf shape</td><td rowspan="1" colspan="1">elliptic or elliptic-oblong</td><td rowspan="1" colspan="1">elliptic, ovate or obovate-elliptic</td><td rowspan="1" colspan="1">oblong to elliptic-oblong</td></tr><tr><td rowspan="1" colspan="1">leaf dimensions</td><td rowspan="1" colspan="1">11–15 × 4–6 cm</td><td rowspan="1" colspan="1">12.5–14 × 2.3–5 cm</td><td rowspan="1" colspan="1">11–15 × 4–6 cm</td></tr><tr><td rowspan="1" colspan="1">leaf texture</td><td rowspan="1" colspan="1">thinly leathery</td><td rowspan="1" colspan="1">leathery to thickly leathery</td><td rowspan="1" colspan="1">thinly leathery</td></tr><tr><td rowspan="1" colspan="1">secondary veins</td><td rowspan="1" colspan="1">17–20 pairs</td><td rowspan="1" colspan="1">11–14 pairs</td><td rowspan="1" colspan="1">17–20 pairs</td></tr><tr><td rowspan="1" colspan="1">petiole length</td><td rowspan="1" colspan="1">1–1.5 cm</td><td rowspan="1" colspan="1">1.8–2.3 cm</td><td rowspan="1" colspan="1">1–1.5 cm</td></tr><tr><td rowspan="1" colspan="1">tepal number</td><td rowspan="1" colspan="1">9</td><td rowspan="1" colspan="1">6–7</td><td rowspan="1" colspan="1">9</td></tr><tr><td rowspan="1" colspan="1">tepal shape</td><td rowspan="1" colspan="1">oblong or obovate-oblong</td><td rowspan="1" colspan="1">shape not noted</td><td rowspan="1" colspan="1">oblong to obovate-oblong</td></tr><tr><td rowspan="1" colspan="1">gynoecium length</td><td rowspan="1" colspan="1">1–1.2 cm</td><td rowspan="1" colspan="1">not noted</td><td rowspan="1" colspan="1">1–1.2 cm</td></tr><tr><td rowspan="1" colspan="1">gynophore length</td><td rowspan="1" colspan="1">2–7 mm</td><td rowspan="1" colspan="1">15–18 mm</td><td rowspan="1" colspan="1">2–7 mm</td></tr><tr><td rowspan="1" colspan="1">fruit aggregates</td><td rowspan="1" colspan="1">3–4 cm long</td><td rowspan="1" colspan="1">not noted</td><td rowspan="1" colspan="1">3–4 cm long</td></tr><tr><td rowspan="1" colspan="1">mature carpels</td><td rowspan="1" colspan="1">yellowish green, many</td><td rowspan="1" colspan="1">dark, almost black, few</td><td rowspan="1" colspan="1">yellowish green, many</td></tr><tr><td rowspan="1" colspan="1">flowering period</td><td rowspan="1" colspan="1">February–March</td><td rowspan="1" colspan="1">March–April</td><td rowspan="1" colspan="1">February–April</td></tr></tbody></table><table-wrap-foot><fn><p>Note: As shown in the above table, many of the morphological features of <italic><tp:taxon-name><tp:taxon-name-part taxon-name-part-type="genus" reg="Michelia">Michelia</tp:taxon-name-part> <tp:taxon-name-part taxon-name-part-type="species" reg="polyneura">polyneura</tp:taxon-name-part></tp:taxon-name></italic> have been transposed in Flora of China (<xref ref-type="bibr" rid="B126">Xia et al. 2008</xref>: 86) under <italic><tp:taxon-name><tp:taxon-name-part taxon-name-part-type="genus" reg="Michelia">M.</tp:taxon-name-part> <tp:taxon-name-part taxon-name-part-type="species" reg="coriacea">coriacea</tp:taxon-name-part></tp:taxon-name></italic>, with none of the validating description of <italic><tp:taxon-name><tp:taxon-name-part taxon-name-part-type="genus" reg="Michelia">M.</tp:taxon-name-part> <tp:taxon-name-part taxon-name-part-type="species" reg="coriacea">coriacea</tp:taxon-name-part></tp:taxon-name></italic> retained. The circumscription of <italic><tp:taxon-name><tp:taxon-name-part taxon-name-part-type="genus" reg="Michelia">M.</tp:taxon-name-part> <tp:taxon-name-part taxon-name-part-type="species" reg="coriacea">coriacea</tp:taxon-name-part></tp:taxon-name></italic> in Flora of China should have been expanded by inclusion of the features of <italic><tp:taxon-name><tp:taxon-name-part taxon-name-part-type="genus" reg="Michelia">M.</tp:taxon-name-part> <tp:taxon-name-part taxon-name-part-type="species" reg="polyneura">polyneura</tp:taxon-name-part></tp:taxon-name></italic> as a supposed synonym, although both have been determined as genuine independent species in the present 2-part research monograph.</p></fn></table-wrap-foot></table-wrap></tp:treatment-sec><tp:treatment-sec sec-type="Note 3"><title>Note 3.</title><p>The confused status of <italic><tp:taxon-name><tp:taxon-name-part taxon-name-part-type="genus" reg="Michelia">Michelia</tp:taxon-name-part> <tp:taxon-name-part taxon-name-part-type="species" reg="polyneura">polyneura</tp:taxon-name-part></tp:taxon-name></italic> is as a result of the following statement by H.P. Nooteboom (<xref ref-type="bibr" rid="B15">Chen and Nooteboom 1993</xref>: 1063): “The type of <italic>Michelia coriacea</italic> bears fruit. In the absence of flowers, we misrepresented the tepals as 6–7 in number based on the faint scars of the perianth on the torus. The collections with flowers collected from the same tree one year later showed that the flower has 9 tepals”. <italic>Chen Bao-liang &amp; Li Biao Gs9035</italic>, the type of <italic><tp:taxon-name><tp:taxon-name-part taxon-name-part-type="genus" reg="Michelia">M.</tp:taxon-name-part> <tp:taxon-name-part taxon-name-part-type="species" reg="coriacea">coriacea</tp:taxon-name-part></tp:taxon-name></italic> without flowers, was collected at 1600 metres at Xiaoshishan in Xichou County, SE Yunnan, on 30 September 1986, with the following holotype and two isotype specimens accessed at the <abbrev xmlns:xlink="http://www.w3.org/1999/xlink" xlink:title="Chinese Virtual Herbarium" xlink:type="simple">CVH</abbrev> website on 25 Mar. 2026:</p><p>holotype <named-content xmlns:xlink="http://www.w3.org/1999/xlink" content-type="dwc:institutional_code" xlink:title="Zhongshan (Sun Yatsen) University" xlink:href="https://scientific-collections.gbif.org/institution/27fb9d75-becb-415c-b8d3-7f8061c46fbc" xlink:type="simple">SYS</named-content> sys00050910! <ext-link xmlns:xlink="http://www.w3.org/1999/xlink" xlink:href="https://www.cvh.ac.cn/spms/detail.php?id=7bb32632" ext-link-type="uri" xlink:type="simple">https://www.cvh.ac.cn/spms/detail.php?id=7bb32632</ext-link></p><p>isotype <named-content xmlns:xlink="http://www.w3.org/1999/xlink" content-type="dwc:institutional_code" xlink:title="Zhongshan (Sun Yatsen) University" xlink:href="https://scientific-collections.gbif.org/institution/27fb9d75-becb-415c-b8d3-7f8061c46fbc" xlink:type="simple">SYS</named-content>: sys00095542! <ext-link xmlns:xlink="http://www.w3.org/1999/xlink" xlink:href="https://www.cvh.ac.cn/spms/detail.php?id=08f40b00" ext-link-type="uri" xlink:type="simple">https://www.cvh.ac.cn/spms/detail.php?id=08f40b00</ext-link></p><p>isotype <named-content xmlns:xlink="http://www.w3.org/1999/xlink" content-type="dwc:institutional_code" xlink:title="Zhongshan (Sun Yatsen) University" xlink:href="https://scientific-collections.gbif.org/institution/27fb9d75-becb-415c-b8d3-7f8061c46fbc" xlink:type="simple">SYS</named-content>: sys00095543! <ext-link xmlns:xlink="http://www.w3.org/1999/xlink" xlink:href="https://www.cvh.ac.cn/spms/detail.php?id=08f40bfc" ext-link-type="uri" xlink:type="simple">https://www.cvh.ac.cn/spms/detail.php?id=08f40bfc</ext-link></p><p>Another six specimens of <italic><tp:taxon-name><tp:taxon-name-part taxon-name-part-type="genus" reg="Michelia">Michelia</tp:taxon-name-part> <tp:taxon-name-part taxon-name-part-type="species" reg="coriacea">coriacea</tp:taxon-name-part></tp:taxon-name></italic> collected the following year in October 1987 with the collection details <italic>Chen Bao-liang 87F-177</italic> and <italic>Chen Bao-liang 87F-178</italic> (5 specimen sheets) are held at the <named-content xmlns:xlink="http://www.w3.org/1999/xlink" content-type="dwc:institutional_code" xlink:title="Zhongshan (Sun Yatsen) University" xlink:href="https://scientific-collections.gbif.org/institution/27fb9d75-becb-415c-b8d3-7f8061c46fbc" xlink:type="simple">SYS</named-content> herbarium, but their images are not yet posted to <abbrev xmlns:xlink="http://www.w3.org/1999/xlink" xlink:title="Chinese Virtual Herbarium" xlink:type="simple">CVH</abbrev>. However, none of these would be in flower during October and they were collected from tree(s) at 1450 metres and therefore NOT from the type tree of <italic><tp:taxon-name><tp:taxon-name-part taxon-name-part-type="genus" reg="Michelia">Michelia</tp:taxon-name-part> <tp:taxon-name-part taxon-name-part-type="species" reg="coriacea">coriacea</tp:taxon-name-part></tp:taxon-name></italic> located at 1600 metres. A final specimen, <italic>Chen Bao-liang</italic> s.n., without collection date or image, <named-content xmlns:xlink="http://www.w3.org/1999/xlink" content-type="dwc:institutional_code" xlink:title="Zhongshan (Sun Yatsen) University" xlink:href="https://scientific-collections.gbif.org/institution/27fb9d75-becb-415c-b8d3-7f8061c46fbc" xlink:type="simple">SYS</named-content>: sys00050916, is noted in Chinese at <abbrev xmlns:xlink="http://www.w3.org/1999/xlink" xlink:title="Chinese Virtual Herbarium" xlink:type="simple">CVH</abbrev> “without flower or fruit”. Since there are no specimens of <italic><tp:taxon-name><tp:taxon-name-part taxon-name-part-type="genus" reg="Michelia">M.</tp:taxon-name-part> <tp:taxon-name-part taxon-name-part-type="species" reg="coriacea">coriacea</tp:taxon-name-part></tp:taxon-name></italic> posted to <abbrev xmlns:xlink="http://www.w3.org/1999/xlink" xlink:title="Chinese Virtual Herbarium" xlink:type="simple">CVH</abbrev> for the flowering season of 1987, the question that needs to be asked is why didn’t Nooteboom give the collection details and the herbarium for these later “collections with flowers collected from the same tree” as for the type of <italic><tp:taxon-name><tp:taxon-name-part taxon-name-part-type="genus" reg="Michelia">M.</tp:taxon-name-part> <tp:taxon-name-part taxon-name-part-type="species" reg="coriacea">coriacea</tp:taxon-name-part></tp:taxon-name></italic>, to rule out the distinct possibility that these 1987 specimens with 9-tepalled flowers are actually from <italic><tp:taxon-name><tp:taxon-name-part taxon-name-part-type="genus" reg="Michelia">M.</tp:taxon-name-part> <tp:taxon-name-part taxon-name-part-type="species" reg="polyneura">polyneura</tp:taxon-name-part></tp:taxon-name></italic> trees which also occurs in Xichou County of Yunnan. In any case, the following three specimen sheets of <italic><tp:taxon-name><tp:taxon-name-part taxon-name-part-type="genus" reg="Michelia">M.</tp:taxon-name-part> <tp:taxon-name-part taxon-name-part-type="species" reg="coriacea">coriacea</tp:taxon-name-part></tp:taxon-name></italic> that were collected on 20 February 2003 by Li Qiao-ming and Li Da-xiao from a tree in Wenshan Prefecture, Yunnan, each display flowers with 6–7 tepals:</p><p>SZG00009104! <ext-link xmlns:xlink="http://www.w3.org/1999/xlink" xlink:href="https://www.cvh.ac.cn/spms/detail.php?id=fbbf95c0" ext-link-type="uri" xlink:type="simple">https://www.cvh.ac.cn/spms/detail.php?id=fbbf95c0</ext-link></p><p>SZG00009105! <ext-link xmlns:xlink="http://www.w3.org/1999/xlink" xlink:href="https://www.cvh.ac.cn/spms/detail.php?id=fbbf965e" ext-link-type="uri" xlink:type="simple">https://www.cvh.ac.cn/spms/detail.php?id=fbbf965e</ext-link></p><p>SZG00009106! <ext-link xmlns:xlink="http://www.w3.org/1999/xlink" xlink:href="https://www.cvh.ac.cn/spms/detail.php?id=fbbf96fa" ext-link-type="uri" xlink:type="simple">https://www.cvh.ac.cn/spms/detail.php?id=fbbf96fa</ext-link> [accessed 26 Mar. 2026].</p></tp:treatment-sec><tp:treatment-sec sec-type="Note 4"><title>Note 4.</title><p>It is highly probable that the <italic><tp:taxon-name><tp:taxon-name-part taxon-name-part-type="genus" reg="Michelia">Michelia</tp:taxon-name-part> <tp:taxon-name-part taxon-name-part-type="species" reg="coriacea">coriacea</tp:taxon-name-part></tp:taxon-name></italic> mentioned as “a big tree up to 30m high in the primitive patched forest in Malipo” (<xref ref-type="bibr" rid="B107">Sun et al. 2007</xref>: 4–5), and possibly at least some of the populations of smaller trees of ‘<italic>Michelia coriacea</italic>’ that are noted by these authors as occurring in the surrounding districts, are in fact <italic><tp:taxon-name><tp:taxon-name-part taxon-name-part-type="genus" reg="Michelia">M.</tp:taxon-name-part> <tp:taxon-name-part taxon-name-part-type="species" reg="polyneura">polyneura</tp:taxon-name-part></tp:taxon-name></italic>, since they are considered one and the same as a result of unsubstantiated synonymy. It is evident from Table <xref ref-type="table" rid="T19">19</xref> that these are definitely two distinct species!</p></tp:treatment-sec><tp:treatment-sec sec-type="Note 5"><title>Note 5.</title><p><italic><tp:taxon-name><tp:taxon-name-part taxon-name-part-type="genus" reg="Michelia">Michelia</tp:taxon-name-part> <tp:taxon-name-part taxon-name-part-type="species" reg="coriacea">coriacea</tp:taxon-name-part></tp:taxon-name></italic> was noted 14 years ago as a critically endangered species occurring as scattered individuals “distributed across only three extant populations: Daping and Shipen, Dongma and Tiechang, and Yang-Kai-Ping” in SE Yunnan, with all individuals in these populations existing in degraded and fragmented habitats as a result of heavy logging and vegetation destruction (<xref ref-type="bibr" rid="B138">Zhao et al. 2012</xref>). Since none of the localities noted for these three remaining populations of <italic><tp:taxon-name><tp:taxon-name-part taxon-name-part-type="genus" reg="Michelia">Michelia</tp:taxon-name-part> <tp:taxon-name-part taxon-name-part-type="species" reg="coriacea">coriacea</tp:taxon-name-part></tp:taxon-name></italic> are the same as the five locations where the type specimens of <italic><tp:taxon-name><tp:taxon-name-part taxon-name-part-type="genus" reg="Michelia">Michelia</tp:taxon-name-part> <tp:taxon-name-part taxon-name-part-type="species" reg="polyneura">polyneura</tp:taxon-name-part></tp:taxon-name></italic> were collected in February / March 1940 and September / October 1947, this is further evidence that these are two different species.</p></tp:treatment-sec><tp:treatment-sec sec-type="Note 6"><title>Note 6.</title><p><italic><tp:taxon-name><tp:taxon-name-part taxon-name-part-type="genus" reg="Michelia">Michelia</tp:taxon-name-part> <tp:taxon-name-part taxon-name-part-type="species" reg="polyneura">polyneura</tp:taxon-name-part></tp:taxon-name></italic> is recorded under its Chinese name for the 26867 ha Wenshan National Nature Reserve, southeastern Yunnan, in two scientific surveys, but with the Latin name <italic><tp:taxon-name><tp:taxon-name-part taxon-name-part-type="genus" reg="Michelia">Michelia</tp:taxon-name-part> <tp:taxon-name-part taxon-name-part-type="species" reg="coriacea">coriacea</tp:taxon-name-part></tp:taxon-name></italic> (<xref ref-type="bibr" rid="B82">Lu and Shui 2002</xref>: 113; <xref ref-type="bibr" rid="B135">Yang et al. 2008</xref>: 483), so it is not certain which of these species occurs there. (The Chinese name for <italic><tp:taxon-name><tp:taxon-name-part taxon-name-part-type="genus" reg="Michelia">Michelia</tp:taxon-name-part> <tp:taxon-name-part taxon-name-part-type="species" reg="coriacea">coriacea</tp:taxon-name-part></tp:taxon-name></italic> is applied to <italic><tp:taxon-name><tp:taxon-name-part taxon-name-part-type="genus" reg="Michelia">Michelia</tp:taxon-name-part> <tp:taxon-name-part taxon-name-part-type="species" reg="nitida">nitida</tp:taxon-name-part></tp:taxon-name></italic> in both surveys).</p></tp:treatment-sec><tp:treatment-sec sec-type="Conservation status"><title>Conservation status.</title><p>From an April 2007 assessment by the Global Tree Specialist Group, the conservation status of <italic><tp:taxon-name><tp:taxon-name-part taxon-name-part-type="genus" reg="Magnolia">Magnolia</tp:taxon-name-part> <tp:taxon-name-part taxon-name-part-type="species" reg="coriacea">coriacea</tp:taxon-name-part></tp:taxon-name></italic>, including <italic><tp:taxon-name><tp:taxon-name-part taxon-name-part-type="genus" reg="Michelia">Michelia</tp:taxon-name-part> <tp:taxon-name-part taxon-name-part-type="species" reg="coriacea">coriacea</tp:taxon-name-part></tp:taxon-name></italic> and <italic><tp:taxon-name><tp:taxon-name-part taxon-name-part-type="genus" reg="Michelia">Michelia</tp:taxon-name-part> <tp:taxon-name-part taxon-name-part-type="species" reg="polyneura">polyneura</tp:taxon-name-part></tp:taxon-name></italic> in synonymy, is recorded for the IUCN Red List of Threatened Species as “Endangered B1ab(iii, v) ver. 3.1 with a decreasing population trend” and as occurring in southeast Yunnan and northern Vietnam (<xref ref-type="bibr" rid="B51">IUCN 2026</xref>). It is therefore obvious that an independent <italic><tp:taxon-name><tp:taxon-name-part taxon-name-part-type="genus" reg="Magnolia">Magnolia</tp:taxon-name-part> <tp:taxon-name-part taxon-name-part-type="species" reg="polyneura">polyneura</tp:taxon-name-part></tp:taxon-name></italic> (syn. <italic><tp:taxon-name><tp:taxon-name-part taxon-name-part-type="genus" reg="Michelia">Michelia</tp:taxon-name-part> <tp:taxon-name-part taxon-name-part-type="species" reg="polyneura">polyneura</tp:taxon-name-part></tp:taxon-name></italic>), which is known only to occur in nature in the three neighbouring Xichou, Guangnan and Malipo counties of SE Yunnan, would be at least as endangered. In fact, <italic><tp:taxon-name><tp:taxon-name-part taxon-name-part-type="genus" reg="Michelia">M.</tp:taxon-name-part> <tp:taxon-name-part taxon-name-part-type="species" reg="polyneura">polyneura</tp:taxon-name-part></tp:taxon-name></italic> was assessed more than two decades ago by Chinese authorities using IUCN criteria as Endangered, <abbrev xmlns:xlink="http://www.w3.org/1999/xlink" xlink:title="Endangered" xlink:type="simple">EN</abbrev> B1ab(ii,iv) compared to their assessment of Endangered <abbrev xmlns:xlink="http://www.w3.org/1999/xlink" xlink:title="Endangered" xlink:type="simple">EN</abbrev> B2ab(ii,iii) for <italic><tp:taxon-name><tp:taxon-name-part taxon-name-part-type="genus" reg="Michelia">M.</tp:taxon-name-part> <tp:taxon-name-part taxon-name-part-type="species" reg="coriacea">coriacea</tp:taxon-name-part></tp:taxon-name></italic> (<xref ref-type="bibr" rid="B118">Wang and Xie 2004</xref>: 328)., the latter assessment upgraded within 3 years to Critically Endangered <abbrev xmlns:xlink="http://www.w3.org/1999/xlink" xlink:title="Critically Endangered" xlink:type="simple">CR</abbrev> B2ab(i,ii,iii,v) according to <xref ref-type="bibr" rid="B107">Sun et al. (2007)</xref>. One can only guess at what their current status is now when they are no longer synonymous with each other, but it is obviously going to be much worse.</p></tp:treatment-sec><tp:treatment-sec sec-type="Recommendation"><title>Recommendation.</title><p>In view of the above endangered assessments, a later assessment of <italic><tp:taxon-name><tp:taxon-name-part taxon-name-part-type="genus" reg="Michelia">Michelia</tp:taxon-name-part> <tp:taxon-name-part taxon-name-part-type="species" reg="coriacea">coriacea</tp:taxon-name-part></tp:taxon-name></italic> as Vulnerable <abbrev xmlns:xlink="http://www.w3.org/1999/xlink" xlink:title="Vulnerable" xlink:type="simple">VU</abbrev> A2acd, B1ab(i,iii,v) by Qin et al. (2017: 725), apparently with <italic><tp:taxon-name><tp:taxon-name-part taxon-name-part-type="genus" reg="Michelia">M.</tp:taxon-name-part> <tp:taxon-name-part taxon-name-part-type="species" reg="polyneura">polyneura</tp:taxon-name-part></tp:taxon-name></italic> in synonymy, is debatable. Hence an IUCN re-evaluation of the current conservation status in the wild of <italic><tp:taxon-name><tp:taxon-name-part taxon-name-part-type="genus" reg="Magnolia">Magnolia</tp:taxon-name-part> <tp:taxon-name-part taxon-name-part-type="species" reg="polyneura">polyneura</tp:taxon-name-part></tp:taxon-name></italic> and <italic><tp:taxon-name><tp:taxon-name-part taxon-name-part-type="genus" reg="Michelia">M.</tp:taxon-name-part> <tp:taxon-name-part taxon-name-part-type="species" reg="coriacea">coriacea</tp:taxon-name-part></tp:taxon-name></italic> independent from each other should be undertaken expeditiously!</p></tp:treatment-sec><ref-list><ref id="B80"><mixed-citation xmlns:xlink="http://www.w3.org/1999/xlink" xlink:type="simple">Liu YH, Wu RF (1988) Some new taxa of <italic><tp:taxon-name><tp:taxon-name-part taxon-name-part-type="genus">Michelia</tp:taxon-name-part></tp:taxon-name></italic> from China. Acta Botanica Yunnanica 10(3): 335–342. [In Chinese and Latin, English subtitle] <ext-link xlink:href="https://journal.kib.ac.cn/EN/abstract/abstract32082.shtml" ext-link-type="uri" xlink:type="simple">https://journal.kib.ac.cn/EN/abstract/abstract32082.shtml</ext-link> [accessed 25 Oct. 2022]</mixed-citation></ref><ref id="B15"><mixed-citation xmlns:xlink="http://www.w3.org/1999/xlink" xlink:type="simple">Chen BL, Nooteboom HP (1993) Notes on <tp:taxon-name><tp:taxon-name-part taxon-name-part-type="family">Magnoliaceae</tp:taxon-name-part></tp:taxon-name> III: The <tp:taxon-name><tp:taxon-name-part taxon-name-part-type="family">Magnoliaceae</tp:taxon-name-part></tp:taxon-name> of China. Annals of Missouri Botanical Garden 80(4): 999–1104. <ext-link xlink:href="10.2307/2399942" ext-link-type="doi" xlink:type="simple">https://doi.org/10.2307/2399942</ext-link></mixed-citation></ref><ref id="B81"><mixed-citation xmlns:xlink="http://www.w3.org/1999/xlink" xlink:type="simple">Liu YH, Zeng QW, Zhou RZ, Xing FW [Eds] (2004) Magnolias of China. Baitong Group. Beijing Science &amp; Technology Press, Beijing. [In Chinese and English]</mixed-citation></ref><ref id="B14"><mixed-citation xmlns:xlink="http://www.w3.org/1999/xlink" xlink:type="simple">Chen BL (1987) Four new species of <italic><tp:taxon-name><tp:taxon-name-part taxon-name-part-type="genus">Michelia</tp:taxon-name-part></tp:taxon-name></italic> from Yunnan. Acta Scientiarum Naturalium Universitatis Sunyatseni 1987(3): 86–91. [In Chinese] <ext-link xlink:href="http://xuebao.sysu.edu.cn/Jweb_zrb/EN/Y1987/V26/I3/86" ext-link-type="uri" xlink:type="simple">http://xuebao.sysu.edu.cn/Jweb_zrb/EN/Y1987/V26/I3/86</ext-link> [accessed 25 Oct. 2022]</mixed-citation></ref><ref id="B45"><mixed-citation xmlns:xlink="http://www.w3.org/1999/xlink" xlink:type="simple">Hà CTT, Thành BV, Thùy ĐTT (2020) Chemical composition and antimicrobial activity of the essential oil from leaves of <italic><tp:taxon-name><tp:taxon-name-part taxon-name-part-type="genus">Magnolia</tp:taxon-name-part> <tp:taxon-name-part taxon-name-part-type="species">coriacea</tp:taxon-name-part></tp:taxon-name></italic> (Hung T Chang &amp; BL Chen) Figlar growing in Vietnam. Academia Journal of Biology 42(3): 135. <ext-link xlink:href="10.15625/2615-9023/v42n3.14739" ext-link-type="doi" xlink:type="simple">https://doi.org/10.15625/2615-9023/v42n3.14739</ext-link></mixed-citation></ref><ref id="B126"><mixed-citation xmlns:xlink="http://www.w3.org/1999/xlink" xlink:type="simple">Xia NH, Liu YH, Nooteboom HP (2008) <tp:taxon-name><tp:taxon-name-part taxon-name-part-type="family">Magnoliaceae</tp:taxon-name-part></tp:taxon-name>. In: Wu ZY, Raven PH, Hong DY (Eds) Flora of China Vol. 7, <tp:taxon-name><tp:taxon-name-part taxon-name-part-type="family">Menispermaceae</tp:taxon-name-part></tp:taxon-name> through <tp:taxon-name><tp:taxon-name-part taxon-name-part-type="family">Capparaceae</tp:taxon-name-part></tp:taxon-name>: 48–91. Science Press, Beijing and Missouri Botanical Garden Press, St. Louis. <ext-link xlink:href="http://flora.huh.harvard.edu/china/mss/volume07/Magnoliaceae.pdf" ext-link-type="uri" xlink:type="simple">http://flora.huh.harvard.edu/china/mss/volume07/Magnoliaceae.pdf</ext-link> [accessed 20 Mar. 2020]</mixed-citation></ref><ref id="B38"><mixed-citation xmlns:xlink="http://www.w3.org/1999/xlink" xlink:type="simple">Frodin DG, Govaerts R (1996) World Checklist and Bibliography of <tp:taxon-name><tp:taxon-name-part taxon-name-part-type="family">Magnoliaceae</tp:taxon-name-part></tp:taxon-name>. Information Services Dept., Royal Botanic Gardens, Kew.</mixed-citation></ref><ref id="B125"><mixed-citation xmlns:xlink="http://www.w3.org/1999/xlink" xlink:type="simple">Wu ZY, Chen SK (2006) <tp:taxon-name><tp:taxon-name-part taxon-name-part-type="family">Magnoliaceae</tp:taxon-name-part></tp:taxon-name>. In: Flora Yunnanica. Tomus 6 (<tp:taxon-name><tp:taxon-name-part taxon-name-part-type="phylum">Spermatophyta</tp:taxon-name-part></tp:taxon-name>): 1–62. Science Press, Beijing. [In Chinese] <ext-link xlink:href="https://www.biodiversitylibrary.org/page/36698160#page/1" ext-link-type="uri" xlink:type="simple">https://www.biodiversitylibrary.org/page/36698160#page/1</ext-link> [accessed 28 Mar. 2020]</mixed-citation></ref><ref id="B102"><mixed-citation xmlns:xlink="http://www.w3.org/1999/xlink" xlink:type="simple">Sima YK, Lu SG (2009) <tp:taxon-name><tp:taxon-name-part taxon-name-part-type="family">Magnoliaceae</tp:taxon-name-part></tp:taxon-name>. In: Shui YM, Sima YK, Wen J, Chen WH (Eds) Vouchered Flora of Southeast Yunnan, Vol. 1: 16–79. Yunnan Science &amp; Technology Press, Kunming. <ext-link xlink:href="http://www.doc88.com/p-9455111883790.html" ext-link-type="uri" xlink:type="simple">http://www.doc88.com/p-9455111883790.html</ext-link> [accessed 30 Mar. 2020]</mixed-citation></ref><ref id="B101"><mixed-citation xmlns:xlink="http://www.w3.org/1999/xlink" xlink:type="simple">Sima YK (2011) A Taxonomic Revision of the <tp:taxon-name><tp:taxon-name-part taxon-name-part-type="family">Magnoliaceae</tp:taxon-name-part></tp:taxon-name> from China. PhD. Dissertation (Botany). School of Life Science, Yunnan University, Kunming, China. [In Chinese, English subtitle / abstract] <ext-link xlink:href="https://www.doc88.com/p-0408321349844.html" ext-link-type="uri" xlink:type="simple">https://www.doc88.com/p-0408321349844.html</ext-link> [accessed 27 Mar. 2020]</mixed-citation></ref><ref id="B40"><mixed-citation xmlns:xlink="http://www.w3.org/1999/xlink" xlink:type="simple">Govaerts R (2003) World Checklist of <tp:taxon-name><tp:taxon-name-part taxon-name-part-type="family">Magnoliaceae</tp:taxon-name-part></tp:taxon-name> (online). Facilitated by the Royal Botanic Gardens, Kew. <ext-link xlink:href="https://wcsp.science.kew.org/" ext-link-type="uri" xlink:type="simple">https://wcsp.science.kew.org/</ext-link> [accessed 12 Oct. 2022]</mixed-citation></ref><ref id="B100"><mixed-citation xmlns:xlink="http://www.w3.org/1999/xlink" xlink:type="simple">Sima YK (2001) Some notes on <tp:taxon-name><tp:taxon-name-part taxon-name-part-type="genus">Magnolia</tp:taxon-name-part> <tp:taxon-name-part taxon-name-part-type="infraspecific-rank">subgenus</tp:taxon-name-part> <tp:taxon-name-part taxon-name-part-type="subgenus">Michelia</tp:taxon-name-part></tp:taxon-name> from China. Yunnan Forestry Science and Technology 2001(2): 29–35, 40. [In Chinese, English end title / abstract] <ext-link xlink:href="https://www.doc88.com/p-7744202802175.html" ext-link-type="uri" xlink:type="simple">https://www.doc88.com/p-7744202802175.html</ext-link> [accessed 17 Oct. 2022]</mixed-citation></ref><ref id="B57"><mixed-citation xmlns:xlink="http://www.w3.org/1999/xlink" xlink:type="simple">Law YW (1996) <tp:taxon-name><tp:taxon-name-part taxon-name-part-type="family">Magnoliaceae</tp:taxon-name-part></tp:taxon-name>. In: Law YW, Lo HS, Wu YF, Chang BN (Eds) Flora Reipublicae Popularis Sinicae 30(1): <tp:taxon-name><tp:taxon-name-part taxon-name-part-type="division">Angiospermae</tp:taxon-name-part></tp:taxon-name>, <tp:taxon-name><tp:taxon-name-part taxon-name-part-type="class">Dicotyledoneae</tp:taxon-name-part></tp:taxon-name>: <tp:taxon-name><tp:taxon-name-part taxon-name-part-type="family">Menispermaceae</tp:taxon-name-part></tp:taxon-name>, <tp:taxon-name><tp:taxon-name-part taxon-name-part-type="family">Magnoliaceae</tp:taxon-name-part></tp:taxon-name>: 82–198. Science Press, Beijing. [In Chinese] <ext-link xlink:href="http://www.iplant.cn/info/Trib.%20MAGNOLIEAE?t=z" ext-link-type="uri" xlink:type="simple">http://www.iplant.cn/info/Trib.%20MAGNOLIEAE?t=z</ext-link> [accessed from 28 Mar. 2020]</mixed-citation></ref><ref id="B107"><mixed-citation xmlns:xlink="http://www.w3.org/1999/xlink" xlink:type="simple">Sun WB, Yan L, Magin G, Zhou Y (2007) Conservation of <tp:taxon-name><tp:taxon-name-part taxon-name-part-type="family">Magnoliaceae</tp:taxon-name-part></tp:taxon-name> in China: Five flagship species in Yunnan, SW China. In: Proceedings of the 3<sup>rd</sup> Global Botanic Gardens Congress, 15–20 April 2007, Wuhan, China: 1–5. <ext-link xlink:href="https://www.bgci.org/files/Wuhan/PapersConserving/SunMagnolia.pdf" ext-link-type="uri" xlink:type="simple">https://www.bgci.org/files/Wuhan/PapersConserving/SunMagnolia.pdf</ext-link> [accessed 21 Nov. 2022]</mixed-citation></ref><ref id="B138"><mixed-citation xmlns:xlink="http://www.w3.org/1999/xlink" xlink:type="simple">Zhao XF, Ma YP, Sun WB, Wen XY, Milne R (2012) High genetic diversity and low differentiation of <italic><tp:taxon-name><tp:taxon-name-part taxon-name-part-type="genus">Michelia</tp:taxon-name-part> <tp:taxon-name-part taxon-name-part-type="species">coriacea</tp:taxon-name-part></tp:taxon-name></italic> (<tp:taxon-name><tp:taxon-name-part taxon-name-part-type="family">Magnoliaceae</tp:taxon-name-part></tp:taxon-name>), a Critically Endangered endemic in southeast Yunnan, China. International Journal of Molecular Sciences 2012, 13: 4396–4411. <ext-link xlink:href="10.3390/ijms13044396" ext-link-type="doi" xlink:type="simple">https://doi.org/10.3390/ijms13044396</ext-link></mixed-citation></ref><ref id="B82"><mixed-citation xmlns:xlink="http://www.w3.org/1999/xlink" xlink:type="simple">Lu SG, Shui YM (2002) <tp:taxon-name><tp:taxon-name-part taxon-name-part-type="family">Magnoliaceae</tp:taxon-name-part></tp:taxon-name>. In: A Comprehensive Scientific Survey Report of Wenshan Nature Reserve in Yunnan, 113–121 + 328–?. Southwest Forestry College, Kunming, Yunnan, China. [In Chinese] <ext-link xlink:href="https://www.docin.com/p-134534714.html" ext-link-type="uri" xlink:type="simple">https://www.docin.com/p-134534714.html</ext-link> [accessed to p. 328 on 30 Mar. 2020]</mixed-citation></ref><ref id="B135"><mixed-citation xmlns:xlink="http://www.w3.org/1999/xlink" xlink:type="simple">Yang YM, Tian K, He SJ [Eds] (2008) <tp:taxon-name><tp:taxon-name-part taxon-name-part-type="family">Magnoliaceae</tp:taxon-name-part></tp:taxon-name>. In: Study on the Scientific Survey of Wenshan National Nature Reserve in China: 481–484. Science Press, Beijing. [In Chinese, English subtitle / abstract, Chinese and Latin plant names]</mixed-citation></ref><ref id="B51"><mixed-citation xmlns:xlink="http://www.w3.org/1999/xlink" xlink:type="simple">IUCN (2026) The IUCN Red List of Threatened Species. Version 2025-2. International Union for the Conservation of Nature and Natural Resources. Gland, Switzerland and Cambridge, UK. <ext-link xlink:href="https://www.iucnredlist.org/species/193957/2292193" ext-link-type="uri" xlink:type="simple">https://www.iucnredlist.org/species/193957/2292193</ext-link> [accessed 5 Feb. 2026]</mixed-citation></ref><ref id="B118"><mixed-citation xmlns:xlink="http://www.w3.org/1999/xlink" xlink:type="simple">Wang S, Xie Y [Eds] (2004) China Species Red List. Vol. 1: Joint publication under the auspices of Chinese National Environmental Protection Agency and Chinese Endangered Species Scientific Commission. Higher Education Press, Beijing. [In Chinese and English, Latin plant names] [Determines the conservation status of each listed Chinese species in accordance with IUCN criteria]</mixed-citation></ref></ref-list></tp:taxon-treatment>
