# Supplementary material for: If these aren’t genuine species, what are? An analysis of heterotypic synonyms contributes to 19 new names and 20 new combinations in Magnolia (Magnoliaceae). Part 2: New combinations
Source: PhytoKeys. 2026 Jul 10;277:77–151. doi: 10.3897/phytokeys.277.195893 (PMC13379712; doi:10.3897/phytokeys.277.195893)
Supplement: XML Treatment for Magnolia skinneriana [file phytokeys.277.195893-treatment17.xml]

<!DOCTYPE tp:taxon-treatment
  PUBLIC "-//TaxonX//DTD Taxonomic Treatment Publishing DTD v0 20100105//EN" "tax-treatment-NSO.dtd">
<tp:taxon-treatment xmlns:tp="http://www.plazi.org/taxpub"><tp:treatment-meta><kwd-group><label>Taxon classification</label><kwd>
                <named-content content-type="kingdom">Plantae</named-content>
              </kwd><kwd>
                <named-content content-type="order">Magnoliales</named-content>
              </kwd><kwd>
                <named-content content-type="family">Magnoliaceae</named-content>
              </kwd></kwd-group><mixed-citation publication-type="journal"><person-group><name><surname>Callaghan</surname><given-names>Christopher B.</given-names></name><name><surname>Png</surname><given-names>Siak K.</given-names></name></person-group><article-title>If these aren’t genuine species, what are? An analysis of heterotypic synonyms contributes to 19 new names and 20 new combinations in <italic><tp:taxon-name><tp:taxon-name-part taxon-name-part-type="genus" reg="Magnolia">Magnolia</tp:taxon-name-part></tp:taxon-name></italic> (<tp:taxon-name><tp:taxon-name-part taxon-name-part-type="family" reg="Magnoliaceae">Magnoliaceae</tp:taxon-name-part></tp:taxon-name>). Part 2: New combinations</article-title><source>PhytoKeys</source><day>10</day><month>07</month><year>2026</year><volume>277</volume><fpage>77</fpage><lpage>151</lpage><pub-id pub-id-type="doi">10.3897/phytokeys.277.195893</pub-id></mixed-citation></tp:treatment-meta><tp:nomenclature><tp:taxon-name><object-id xmlns:xlink="http://www.w3.org/1999/xlink" content-type="arpha" xlink:type="simple">7F8E59BE-326D-592C-B302-526F4DD9EAB0</object-id>
                    		<tp:taxon-name-part taxon-name-part-type="genus" reg="Magnolia">Magnolia</tp:taxon-name-part> <tp:taxon-name-part taxon-name-part-type="species" reg="skinneriana">skinneriana</tp:taxon-name-part>
                    	
                    		<object-id xmlns:xlink="http://www.w3.org/1999/xlink" content-type="ipni" xlink:type="simple">urn:lsid:ipni.org:names:77383420-1</object-id>
                    	</tp:taxon-name><tp:taxon-authority>(Dunn) C.B. Callaghan &amp; S.K. Png</tp:taxon-authority><tp:taxon-status xmlns:xlink="http://www.w3.org/1999/xlink" xlink:type="simple">comb. nov.</tp:taxon-status><tp:nomenclature-citation-list><tp:nomenclature-citation><tp:taxon-name><tp:taxon-name-part taxon-name-part-type="genus" reg="Michelia">Michelia</tp:taxon-name-part> <tp:taxon-name-part taxon-name-part-type="species" reg="skinneriana">skinneriana</tp:taxon-name-part></tp:taxon-name><comment> Dunn, Journal of the Linnean Society of London (Botany) 38(267): 354 (<xref ref-type="bibr" rid="B33">Dunn 1908</xref>). <bold>[Basionym]</bold>.</comment></tp:nomenclature-citation><tp:nomenclature-citation><tp:taxon-name><tp:taxon-name-part taxon-name-part-type="genus" reg="Michelia">Michelia</tp:taxon-name-part> <tp:taxon-name-part taxon-name-part-type="species" reg="figo">figo</tp:taxon-name-part></tp:taxon-name><comment> (Lour.) Spreng., in Annals of Missouri Botanical Garden 80(4): 1084 (<xref ref-type="bibr" rid="B15">Chen and Nooteboom 1993</xref>), p.p. quoad syn. <tp:taxon-name><tp:taxon-name-part taxon-name-part-type="genus" reg="Michelia">Michelia</tp:taxon-name-part> <tp:taxon-name-part taxon-name-part-type="species" reg="skinneriana">skinneriana</tp:taxon-name-part></tp:taxon-name> Dunn.</comment></tp:nomenclature-citation><tp:nomenclature-citation><tp:taxon-name><tp:taxon-name-part taxon-name-part-type="genus" reg="Michelia">Michelia</tp:taxon-name-part> <tp:taxon-name-part taxon-name-part-type="species" reg="figo">figo</tp:taxon-name-part></tp:taxon-name><comment> (Lour.) Spreng. <tp:taxon-name><tp:taxon-name-part taxon-name-part-type="genus" reg="Michelia"/><tp:taxon-name-part taxon-name-part-type="species" reg="figo"/><tp:taxon-name-part taxon-name-part-type="infraspecific-rank">var.</tp:taxon-name-part> <tp:taxon-name-part taxon-name-part-type="variety" reg="figo">figo</tp:taxon-name-part></tp:taxon-name>, in World Checklist and Bibliography of <tp:taxon-name><tp:taxon-name-part taxon-name-part-type="family" reg="Magnoliaceae">Magnoliaceae</tp:taxon-name-part></tp:taxon-name>: 56 (<xref ref-type="bibr" rid="B38">Frodin and Govaerts 1996</xref>), p.p. quoad syn. <tp:taxon-name><tp:taxon-name-part taxon-name-part-type="genus" reg="Michelia">Michelia</tp:taxon-name-part> <tp:taxon-name-part taxon-name-part-type="species" reg="skinneriana">skinneriana</tp:taxon-name-part></tp:taxon-name> Dunn.</comment></tp:nomenclature-citation><tp:nomenclature-citation><tp:taxon-name><tp:taxon-name-part taxon-name-part-type="genus" reg="Michelia">Michelia</tp:taxon-name-part> <tp:taxon-name-part taxon-name-part-type="species" reg="skinneriana">skinneriana</tp:taxon-name-part></tp:taxon-name><comment> Dunn, in Flora of China Vol. 7: 87 (<xref ref-type="bibr" rid="B126">Xia et al. 2008</xref>), p.p. excl. syns. <tp:taxon-name><tp:taxon-name-part taxon-name-part-type="genus" reg="Michelia">Michelia</tp:taxon-name-part> <tp:taxon-name-part taxon-name-part-type="species" reg="amoena">amoena</tp:taxon-name-part></tp:taxon-name> Q.F. Zheng &amp; M.M. Lin and <tp:taxon-name><tp:taxon-name-part taxon-name-part-type="genus" reg="Michelia">M.</tp:taxon-name-part> <tp:taxon-name-part taxon-name-part-type="species" reg="linyaoensis">linyaoensis</tp:taxon-name-part></tp:taxon-name> D.C. Zhang &amp; S.B. Zhao.</comment></tp:nomenclature-citation><tp:nomenclature-citation><tp:taxon-name><tp:taxon-name-part taxon-name-part-type="genus" reg="Magnolia">Magnolia</tp:taxon-name-part> <tp:taxon-name-part taxon-name-part-type="species" reg="figo">figo</tp:taxon-name-part> <tp:taxon-name-part taxon-name-part-type="infraspecific-rank">var.</tp:taxon-name-part> <tp:taxon-name-part taxon-name-part-type="variety" reg="skinneriana">skinneriana</tp:taxon-name-part></tp:taxon-name><comment>(Dunn) Noot., in Flora of China Vol. 7: 49 (<xref ref-type="bibr" rid="B126">Xia et al. 2008</xref>).</comment></tp:nomenclature-citation><tp:nomenclature-citation><tp:taxon-name><tp:taxon-name-part taxon-name-part-type="genus" reg="Michelia">Michelia</tp:taxon-name-part> <tp:taxon-name-part taxon-name-part-type="species" reg="skinneriana">skinneriana</tp:taxon-name-part></tp:taxon-name><comment> Dunn, in A Taxonomic Revision of the <tp:taxon-name><tp:taxon-name-part taxon-name-part-type="family" reg="Magnoliaceae">Magnoliaceae</tp:taxon-name-part></tp:taxon-name> from China: 231 (<xref ref-type="bibr" rid="B101">Sima 2011</xref>) and <tp:taxon-name><tp:taxon-name-part taxon-name-part-type="family" reg="Magnoliaceae">Magnoliaceae</tp:taxon-name-part></tp:taxon-name> Plants of Guizhou: (Deng and Yang 2015), both p.p. excl. syn. <tp:taxon-name><tp:taxon-name-part taxon-name-part-type="genus" reg="Michelia">Michelia</tp:taxon-name-part> <tp:taxon-name-part taxon-name-part-type="species" reg="amoena">amoena</tp:taxon-name-part></tp:taxon-name> Q.F. Zheng &amp; M.M. Lin.</comment></tp:nomenclature-citation></tp:nomenclature-citation-list></tp:nomenclature><tp:treatment-sec sec-type="Present Chinese name"><title>Present Chinese name.</title><p>野含笑 meaning “wild michelia”, alluding to the related <italic><tp:taxon-name><tp:taxon-name-part taxon-name-part-type="genus" reg="Michelia">M.</tp:taxon-name-part> <tp:taxon-name-part taxon-name-part-type="species" reg="figo">figo</tp:taxon-name-part></tp:taxon-name></italic> being a cultivated plant, whereas <italic><tp:taxon-name><tp:taxon-name-part taxon-name-part-type="genus" reg="Michelia">M.</tp:taxon-name-part> <tp:taxon-name-part taxon-name-part-type="species" reg="skinneriana">skinneriana</tp:taxon-name-part></tp:taxon-name></italic> was found in the wild subsequent to its initial collection and botanical naming from a cultivated plant.</p></tp:treatment-sec><tp:treatment-sec sec-type="Proposed Chinese name"><title>Proposed Chinese name.</title><p>野木兰 meaning “wild magnolia”.</p></tp:treatment-sec><tp:treatment-sec sec-type="Type"><title>Type.</title><p>China. <bold>Fukien (= Fujian) Province</bold> • Yenping (= Yanping District), large tree, cultivated, garden of Chinese Literary Mandarin, either May or June 1905, fl, <italic>Stephan Troyte Dunn 2448</italic>. holotype: <abbrev xmlns:xlink="http://www.w3.org/1999/xlink" content-type="institution" xlink:title="Hong Kong Botanical Garden Herbarium, Kowloon, Hong Kong, China" xlink:type="simple">HK</abbrev> 0000844! isotype: K 000681447! <abbrev xmlns:xlink="http://www.w3.org/1999/xlink" content-type="institution" xlink:title="Herbarium of the Arnold Arboretum (Harvard University Herbaria), Harvard University, Cambridge, Massachusetts, U.S.A" xlink:type="simple">A</abbrev> 00039061!</p><p>The following specimen images were accessed 20 Mar. 2019:</p><p>holotype (<abbrev xmlns:xlink="http://www.w3.org/1999/xlink" content-type="institution" xlink:title="Hong Kong Botanical Garden Herbarium, Kowloon, Hong Kong, China" xlink:type="simple">HK</abbrev>): <ext-link xmlns:xlink="http://www.w3.org/1999/xlink" xlink:href="https://www.herbarium.gov.hk/en/type-specimens/search-result/index.html?quick_search=michelia_skinneriana" ext-link-type="uri" xlink:type="simple">https://www.herbarium.gov.hk/en/type-specimens/search-result/index.html?quick_search=michelia_skinneriana</ext-link></p><p>isotype (<abbrev xmlns:xlink="http://www.w3.org/1999/xlink" content-type="institution" xlink:title="Royal Botanic Gardens Herbarium, Kew, Surrey, London, England. U.K" xlink:type="simple">K</abbrev>: ex <abbrev xmlns:xlink="http://www.w3.org/1999/xlink" content-type="institution" xlink:title="Hong Kong Botanical Garden Herbarium, Kowloon, Hong Kong, China" xlink:type="simple">HK</abbrev>): <ext-link xmlns:xlink="http://www.w3.org/1999/xlink" xlink:href="http://apps.kew.org/herbcat/getImage.do?imageBarcode=K000681447" ext-link-type="uri" xlink:type="simple">http://apps.kew.org/herbcat/getImage.do?imageBarcode=K000681447</ext-link></p><p>isotype (<abbrev xmlns:xlink="http://www.w3.org/1999/xlink" content-type="institution" xlink:title="Herbarium of the Arnold Arboretum (Harvard University Herbaria), Harvard University, Cambridge, Massachusetts, U.S.A" xlink:type="simple">A</abbrev>: ex <abbrev xmlns:xlink="http://www.w3.org/1999/xlink" content-type="institution" xlink:title="Hong Kong Botanical Garden Herbarium, Kowloon, Hong Kong, China" xlink:type="simple">HK</abbrev>): <ext-link xmlns:xlink="http://www.w3.org/1999/xlink" xlink:href="http://kiki.huh.harvard.edu/databases/image.php?id=304835" ext-link-type="uri" xlink:type="simple">http://kiki.huh.harvard.edu/databases/image.php?id=304835</ext-link></p><p>unspecified type (<named-content xmlns:xlink="http://www.w3.org/1999/xlink" content-type="dwc:institutional_code" xlink:title="Zhongshan (Sun Yatsen) University" xlink:href="https://scientific-collections.gbif.org/institution/27fb9d75-becb-415c-b8d3-7f8061c46fbc" xlink:type="simple">SYS</named-content> sys00051222): specimen image not uploaded to <abbrev xmlns:xlink="http://www.w3.org/1999/xlink" xlink:title="Chinese Virtual Herbarium" xlink:type="simple">CVH</abbrev> at 18 Mar. 2026.</p></tp:treatment-sec><tp:treatment-sec sec-type="Note 1"><title>Note 1.</title><p><italic><tp:taxon-name><tp:taxon-name-part taxon-name-part-type="genus" reg="Michelia">Michelia</tp:taxon-name-part> <tp:taxon-name-part taxon-name-part-type="species" reg="skinneriana">skinneriana</tp:taxon-name-part></tp:taxon-name></italic> is listed as a synonym of <italic><tp:taxon-name><tp:taxon-name-part taxon-name-part-type="genus" reg="Michelia">Michelia</tp:taxon-name-part> <tp:taxon-name-part taxon-name-part-type="species" reg="figo">figo</tp:taxon-name-part></tp:taxon-name></italic> without any given reason in <xref ref-type="bibr" rid="B15">Chen and Nooteboom (1993)</xref>, but subsequently is an accepted species in <xref ref-type="bibr" rid="B57">Law (1996</xref>: 165), <xref ref-type="bibr" rid="B126">Xia et al. (2008</xref>: 87), <xref ref-type="bibr" rid="B129">Xing et al. (2009</xref>: 211), <xref ref-type="bibr" rid="B31">Deng and Yang (2015</xref>: 163), <xref ref-type="bibr" rid="B134">Yang et al. (2016</xref>: 315) and has also been accorded specific status by <xref ref-type="bibr" rid="B101">Sima (2011</xref>: 231) in his dissertation revising the Chinese <tp:taxon-name><tp:taxon-name-part taxon-name-part-type="family" reg="Magnoliaceae">Magnoliaceae</tp:taxon-name-part></tp:taxon-name>.</p></tp:treatment-sec><tp:treatment-sec sec-type="Note 2"><title>Note 2.</title><p>In a thesis utilising randomly amplified polymorphic DNA (<abbrev xmlns:xlink="http://www.w3.org/1999/xlink" xlink:title="randomly amplified polymorphic DNA" xlink:type="simple">RAPD</abbrev>) and inter-simple sequence repeat (<abbrev xmlns:xlink="http://www.w3.org/1999/xlink" xlink:title="inter-simple sequence repeat" xlink:type="simple">ISSR</abbrev>) markers to analyse the genetic diversity and relationships of 20 <tp:taxon-name><tp:taxon-name-part taxon-name-part-type="family" reg="Magnoliaceae">Magnoliaceae</tp:taxon-name-part></tp:taxon-name> species, the independence of <italic><tp:taxon-name><tp:taxon-name-part taxon-name-part-type="genus" reg="Michelia">M.</tp:taxon-name-part> <tp:taxon-name-part taxon-name-part-type="species" reg="skinneriana">skinneriana</tp:taxon-name-part></tp:taxon-name></italic> and <italic><tp:taxon-name><tp:taxon-name-part taxon-name-part-type="genus" reg="Michelia">M.</tp:taxon-name-part> <tp:taxon-name-part taxon-name-part-type="species" reg="figo">figo</tp:taxon-name-part></tp:taxon-name></italic> was determined, as illustrated in <abbrev xmlns:xlink="http://www.w3.org/1999/xlink" xlink:title="randomly amplified polymorphic DNA" xlink:type="simple">RAPD</abbrev> and <abbrev xmlns:xlink="http://www.w3.org/1999/xlink" xlink:title="inter-simple sequence repeat" xlink:type="simple">ISSR</abbrev> fingerprint dendrograms (<xref ref-type="bibr" rid="B50">Huang 2007</xref>: 35, 51; figs 14, 24).</p><p>Also, in a study which utilised AFLP and <abbrev xmlns:xlink="http://www.w3.org/1999/xlink" xlink:title="inter-simple sequence repeat" xlink:type="simple">ISSR</abbrev> markers to determine the genetic relationship of some <tp:taxon-name><tp:taxon-name-part taxon-name-part-type="family" reg="Magnoliaceae">Magnoliaceae</tp:taxon-name-part></tp:taxon-name> evergreen plants occurring in China, it was found that there was a large genetic diversity among the 21 taxa analysed, including between <italic><tp:taxon-name><tp:taxon-name-part taxon-name-part-type="genus" reg="Michelia">M.</tp:taxon-name-part> <tp:taxon-name-part taxon-name-part-type="species" reg="skinneriana">skinneriana</tp:taxon-name-part></tp:taxon-name></italic> and <italic><tp:taxon-name><tp:taxon-name-part taxon-name-part-type="genus" reg="Michelia">M.</tp:taxon-name-part> <tp:taxon-name-part taxon-name-part-type="species" reg="figo">figo</tp:taxon-name-part></tp:taxon-name></italic>, and that they were completely distinguishable as independent species (<xref ref-type="bibr" rid="B64">Li 2013</xref>). An earlier phylogenetic analysis had also determined that <italic><tp:taxon-name><tp:taxon-name-part taxon-name-part-type="genus" reg="Michelia">M.</tp:taxon-name-part> <tp:taxon-name-part taxon-name-part-type="species" reg="skinneriana">skinneriana</tp:taxon-name-part></tp:taxon-name></italic> and <italic><tp:taxon-name><tp:taxon-name-part taxon-name-part-type="genus" reg="Michelia">M.</tp:taxon-name-part> <tp:taxon-name-part taxon-name-part-type="species" reg="figo">figo</tp:taxon-name-part></tp:taxon-name></italic> could not be combined (<xref ref-type="bibr" rid="B120">Wang et al. 2003</xref>: 247). <italic><tp:taxon-name><tp:taxon-name-part taxon-name-part-type="genus" reg="Michelia">Michelia</tp:taxon-name-part> <tp:taxon-name-part taxon-name-part-type="species" reg="skinneriana">skinneriana</tp:taxon-name-part></tp:taxon-name></italic> is therefore reinstated and transferred to <italic><tp:taxon-name><tp:taxon-name-part taxon-name-part-type="genus" reg="Magnolia">Magnolia</tp:taxon-name-part></tp:taxon-name></italic>.</p></tp:treatment-sec><tp:treatment-sec sec-type="Note 3"><title>Note 3.</title><p>According to the literature searched by the present authors in Australia and overseas, <italic><tp:taxon-name><tp:taxon-name-part taxon-name-part-type="genus" reg="Michelia">Michelia</tp:taxon-name-part> <tp:taxon-name-part taxon-name-part-type="species" reg="skinneriana">skinneriana</tp:taxon-name-part></tp:taxon-name></italic> is recorded in China for 57 nature reserves in nine provinces, including Anhui, Guizhou and Yunnan provinces for which this species is not mentioned as occurring in Flora of China. <italic><tp:taxon-name><tp:taxon-name-part taxon-name-part-type="genus" reg="Michelia">Michelia</tp:taxon-name-part> <tp:taxon-name-part taxon-name-part-type="species" reg="skinneriana">skinneriana</tp:taxon-name-part></tp:taxon-name></italic> is recorded as occurring in <italic>ex situ</italic> conservation at eight research institutions plus 11 botanical gardens / arboreta in China.</p></tp:treatment-sec><tp:treatment-sec sec-type="Conservation status"><title>Conservation status.</title><p>From the above <italic><tp:taxon-name><tp:taxon-name-part taxon-name-part-type="genus" reg="Michelia">Michelia</tp:taxon-name-part> <tp:taxon-name-part taxon-name-part-type="species" reg="skinneriana">skinneriana</tp:taxon-name-part></tp:taxon-name></italic> would appear to be adequately protected in its area of distribution, with its conservation status having been listed as of Least Concern (<abbrev xmlns:xlink="http://www.w3.org/1999/xlink" xlink:title="Least Concern" xlink:type="simple">LC</abbrev>) by Chinese researchers (Ministry of Environmental Protection &amp; Chinese Academy of Sciences 2014). The present authors agree with this assessment.</p></tp:treatment-sec><ref-list><ref id="B33"><mixed-citation xmlns:xlink="http://www.w3.org/1999/xlink" xlink:type="simple">Dunn ST (1908) A botanical expedition to central Fokien. Journal of the Linnean Society of London (Botany) 38, Issue 267: 350–373. [<italic><tp:taxon-name><tp:taxon-name-part taxon-name-part-type="genus">Michelia</tp:taxon-name-part> <tp:taxon-name-part taxon-name-part-type="species">skinneriana</tp:taxon-name-part></tp:taxon-name></italic>, p. 354]. <ext-link xlink:href="10.1111/j.1095-8339.1908.tb00858.x" ext-link-type="doi" xlink:type="simple">https://doi.org/10.1111/j.1095-8339.1908.tb00858.x</ext-link></mixed-citation></ref><ref id="B15"><mixed-citation xmlns:xlink="http://www.w3.org/1999/xlink" xlink:type="simple">Chen BL, Nooteboom HP (1993) Notes on <tp:taxon-name><tp:taxon-name-part taxon-name-part-type="family">Magnoliaceae</tp:taxon-name-part></tp:taxon-name> III: The <tp:taxon-name><tp:taxon-name-part taxon-name-part-type="family">Magnoliaceae</tp:taxon-name-part></tp:taxon-name> of China. Annals of Missouri Botanical Garden 80(4): 999–1104. <ext-link xlink:href="10.2307/2399942" ext-link-type="doi" xlink:type="simple">https://doi.org/10.2307/2399942</ext-link></mixed-citation></ref><ref id="B38"><mixed-citation xmlns:xlink="http://www.w3.org/1999/xlink" xlink:type="simple">Frodin DG, Govaerts R (1996) World Checklist and Bibliography of <tp:taxon-name><tp:taxon-name-part taxon-name-part-type="family">Magnoliaceae</tp:taxon-name-part></tp:taxon-name>. Information Services Dept., Royal Botanic Gardens, Kew.</mixed-citation></ref><ref id="B126"><mixed-citation xmlns:xlink="http://www.w3.org/1999/xlink" xlink:type="simple">Xia NH, Liu YH, Nooteboom HP (2008) <tp:taxon-name><tp:taxon-name-part taxon-name-part-type="family">Magnoliaceae</tp:taxon-name-part></tp:taxon-name>. In: Wu ZY, Raven PH, Hong DY (Eds) Flora of China Vol. 7, <tp:taxon-name><tp:taxon-name-part taxon-name-part-type="family">Menispermaceae</tp:taxon-name-part></tp:taxon-name> through <tp:taxon-name><tp:taxon-name-part taxon-name-part-type="family">Capparaceae</tp:taxon-name-part></tp:taxon-name>: 48–91. Science Press, Beijing and Missouri Botanical Garden Press, St. Louis. <ext-link xlink:href="http://flora.huh.harvard.edu/china/mss/volume07/Magnoliaceae.pdf" ext-link-type="uri" xlink:type="simple">http://flora.huh.harvard.edu/china/mss/volume07/Magnoliaceae.pdf</ext-link> [accessed 20 Mar. 2020]</mixed-citation></ref><ref id="B101"><mixed-citation xmlns:xlink="http://www.w3.org/1999/xlink" xlink:type="simple">Sima YK (2011) A Taxonomic Revision of the <tp:taxon-name><tp:taxon-name-part taxon-name-part-type="family">Magnoliaceae</tp:taxon-name-part></tp:taxon-name> from China. PhD. Dissertation (Botany). School of Life Science, Yunnan University, Kunming, China. [In Chinese, English subtitle / abstract] <ext-link xlink:href="https://www.doc88.com/p-0408321349844.html" ext-link-type="uri" xlink:type="simple">https://www.doc88.com/p-0408321349844.html</ext-link> [accessed 27 Mar. 2020]</mixed-citation></ref><ref id="B57"><mixed-citation xmlns:xlink="http://www.w3.org/1999/xlink" xlink:type="simple">Law YW (1996) <tp:taxon-name><tp:taxon-name-part taxon-name-part-type="family">Magnoliaceae</tp:taxon-name-part></tp:taxon-name>. In: Law YW, Lo HS, Wu YF, Chang BN (Eds) Flora Reipublicae Popularis Sinicae 30(1): <tp:taxon-name><tp:taxon-name-part taxon-name-part-type="division">Angiospermae</tp:taxon-name-part></tp:taxon-name>, <tp:taxon-name><tp:taxon-name-part taxon-name-part-type="class">Dicotyledoneae</tp:taxon-name-part></tp:taxon-name>: <tp:taxon-name><tp:taxon-name-part taxon-name-part-type="family">Menispermaceae</tp:taxon-name-part></tp:taxon-name>, <tp:taxon-name><tp:taxon-name-part taxon-name-part-type="family">Magnoliaceae</tp:taxon-name-part></tp:taxon-name>: 82–198. Science Press, Beijing. [In Chinese] <ext-link xlink:href="http://www.iplant.cn/info/Trib.%20MAGNOLIEAE?t=z" ext-link-type="uri" xlink:type="simple">http://www.iplant.cn/info/Trib.%20MAGNOLIEAE?t=z</ext-link> [accessed from 28 Mar. 2020]</mixed-citation></ref><ref id="B129"><mixed-citation xmlns:xlink="http://www.w3.org/1999/xlink" xlink:type="simple">Xing FW, Zeng QW, Chen HF, Wang FG [Eds] (2009) <tp:taxon-name><tp:taxon-name-part taxon-name-part-type="family">Magnoliaceae</tp:taxon-name-part></tp:taxon-name>. In: Landscape Plants of China. Vol. 1: 177–217. Huazhong University of Science and Technology Press, Wuhan. [In Chinese]</mixed-citation></ref><ref id="B31"><mixed-citation xmlns:xlink="http://www.w3.org/1999/xlink" xlink:type="simple">Deng LX, Yang XY, Yang CH, Zhou JW, Chen ZP, Shen JM (2015) <tp:taxon-name><tp:taxon-name-part taxon-name-part-type="family">Magnoliaceae</tp:taxon-name-part></tp:taxon-name> Plants of Guizhou. Guizhou Science and Technology Publishing House, Guiyang. [In Chinese]</mixed-citation></ref><ref id="B134"><mixed-citation xmlns:xlink="http://www.w3.org/1999/xlink" xlink:type="simple">Yang XY, Jiang H, Lin SG, Deng LX, Yang CH (2016) Community characteristics of <italic><tp:taxon-name><tp:taxon-name-part taxon-name-part-type="genus">Michelia</tp:taxon-name-part> <tp:taxon-name-part taxon-name-part-type="species">chongjiangensis</tp:taxon-name-part></tp:taxon-name></italic> in Congjiang County, Guizhou. Guizhou Agricultural Sciences 2016(9): 144–147. [In Chinese, English subtitle / abstract] <ext-link xlink:href="https://www.docin.com/p-4673038387.html" ext-link-type="uri" xlink:type="simple">https://www.docin.com/p-4673038387.html</ext-link> [accessed 15 Apr. 2026]</mixed-citation></ref><ref id="B50"><mixed-citation xmlns:xlink="http://www.w3.org/1999/xlink" xlink:type="simple">Huang LF (2007) RAPD and ISSR Analysis of 20 Species from 6 Genera of <tp:taxon-name><tp:taxon-name-part taxon-name-part-type="family">Magnoliaceae</tp:taxon-name-part></tp:taxon-name>. Master’s Thesis (Biochemistry and Molecular Biology). Fujian Normal University, Fuzhou. ii + 73 pp. [In Chinese, English abstract] <ext-link xlink:href="https://www.doc88.com/p-74561296823607.html" ext-link-type="uri" xlink:type="simple">https://www.doc88.com/p-74561296823607.html</ext-link> [accessed 6 Feb. 2026]</mixed-citation></ref><ref id="B64"><mixed-citation xmlns:xlink="http://www.w3.org/1999/xlink" xlink:type="simple">Li J (2013) Analysis of Genetic Diversity of 21 Kinds of <tp:taxon-name><tp:taxon-name-part taxon-name-part-type="family">Magnoliaceae</tp:taxon-name-part></tp:taxon-name> Evergreen Plants. Master’s Thesis (Garden Plants and Ornamental Horticulture), Henan Agricultural University, Zhengzhou. [In Chinese, English end title / abstract] <ext-link xlink:href="http://www.doc88.com/p-6863728673512.html" ext-link-type="uri" xlink:type="simple">http://www.doc88.com/p-6863728673512.html</ext-link> [accessed 30 Mar. 2020]</mixed-citation></ref><ref id="B120"><mixed-citation xmlns:xlink="http://www.w3.org/1999/xlink" xlink:type="simple">Wang YL, Li Y, Zhang SZ, Cui TC, Wu XL (2003) The crossing result of <tp:taxon-name><tp:taxon-name-part taxon-name-part-type="family">Magnoliaceae</tp:taxon-name-part></tp:taxon-name>. Journal of Wuhan Botanical Research 21(6): 508–514. [In Chinese, English subtitle / abstract] <ext-link xlink:href="http://plantscience.cn/CN/article/downloadArticleFile.do?attachType=PDF&amp;id=1908" ext-link-type="uri" xlink:type="simple">http://plantscience.cn/CN/article/downloadArticleFile.do?attachType=PDF&amp;id=1908</ext-link> [accessed 25 Oct. 2022]</mixed-citation></ref></ref-list></tp:taxon-treatment>
