# Supplementary material for: If these aren’t genuine species, what are? An analysis of heterotypic synonyms contributes to 19 new names and 20 new combinations in Magnolia (Magnoliaceae). Part 2: New combinations
Source: PhytoKeys. 2026 Jul 10;277:77–151. doi: 10.3897/phytokeys.277.195893 (PMC13379712; doi:10.3897/phytokeys.277.195893)
Supplement: XML Treatment for Magnolia sublanea [file phytokeys.277.195893-treatment18.xml]

<!DOCTYPE tp:taxon-treatment
  PUBLIC "-//TaxonX//DTD Taxonomic Treatment Publishing DTD v0 20100105//EN" "tax-treatment-NSO.dtd">
<tp:taxon-treatment xmlns:tp="http://www.plazi.org/taxpub"><tp:treatment-meta><kwd-group><label>Taxon classification</label><kwd>
                <named-content content-type="kingdom">Plantae</named-content>
              </kwd><kwd>
                <named-content content-type="order">Magnoliales</named-content>
              </kwd><kwd>
                <named-content content-type="family">Magnoliaceae</named-content>
              </kwd></kwd-group><mixed-citation publication-type="journal"><person-group><name><surname>Callaghan</surname><given-names>Christopher B.</given-names></name><name><surname>Png</surname><given-names>Siak K.</given-names></name></person-group><article-title>If these aren’t genuine species, what are? An analysis of heterotypic synonyms contributes to 19 new names and 20 new combinations in <italic><tp:taxon-name><tp:taxon-name-part taxon-name-part-type="genus" reg="Magnolia">Magnolia</tp:taxon-name-part></tp:taxon-name></italic> (<tp:taxon-name><tp:taxon-name-part taxon-name-part-type="family" reg="Magnoliaceae">Magnoliaceae</tp:taxon-name-part></tp:taxon-name>). Part 2: New combinations</article-title><source>PhytoKeys</source><day>10</day><month>07</month><year>2026</year><volume>277</volume><fpage>77</fpage><lpage>151</lpage><pub-id pub-id-type="doi">10.3897/phytokeys.277.195893</pub-id></mixed-citation></tp:treatment-meta><tp:nomenclature><tp:taxon-name><object-id xmlns:xlink="http://www.w3.org/1999/xlink" content-type="arpha" xlink:type="simple">A0360271-5710-5B85-B92D-447AD1330D85</object-id>
                    		<tp:taxon-name-part taxon-name-part-type="genus" reg="Magnolia">Magnolia</tp:taxon-name-part> <tp:taxon-name-part taxon-name-part-type="species" reg="sublanea">sublanea</tp:taxon-name-part>
                    	
                    		<object-id xmlns:xlink="http://www.w3.org/1999/xlink" content-type="ipni" xlink:type="simple">urn:lsid:ipni.org:names:77383421-1</object-id>
                    	</tp:taxon-name><tp:taxon-authority>(Dandy) C.B. Callaghan &amp; S.K. Png</tp:taxon-authority><tp:taxon-status xmlns:xlink="http://www.w3.org/1999/xlink" xlink:type="simple">comb. et stat. nov.</tp:taxon-status><xref ref-type="fig" rid="F5">Fig. 8</xref><tp:nomenclature-citation-list><tp:nomenclature-citation><tp:taxon-name><tp:taxon-name-part taxon-name-part-type="genus" reg="Michelia">Michelia</tp:taxon-name-part> <tp:taxon-name-part taxon-name-part-type="species" reg="macclurei">macclurei</tp:taxon-name-part> <tp:taxon-name-part taxon-name-part-type="infraspecific-rank">var.</tp:taxon-name-part> <tp:taxon-name-part taxon-name-part-type="variety" reg="sublanea">sublanea</tp:taxon-name-part></tp:taxon-name><comment> Dandy, The Journal of Botany: British and Foreign 68(7): 212 (<xref ref-type="bibr" rid="B28">Dandy 1930</xref>). <bold>[Basionym]</bold>.</comment></tp:nomenclature-citation><tp:nomenclature-citation><tp:taxon-name><tp:taxon-name-part taxon-name-part-type="genus" reg="Michelia">Michelia</tp:taxon-name-part> <tp:taxon-name-part taxon-name-part-type="species" reg="macclurei">macclurei</tp:taxon-name-part></tp:taxon-name><comment> Dandy, in Annals of Missouri Botanical Garden 80(4): 1071 (<xref ref-type="bibr" rid="B15">Chen and Nooteboom 1993</xref>), World Checklist and Bibliography of <tp:taxon-name><tp:taxon-name-part taxon-name-part-type="family" reg="Magnoliaceae">Magnoliaceae</tp:taxon-name-part></tp:taxon-name>: 58 (<xref ref-type="bibr" rid="B38">Frodin and Govaerts 1996</xref>), Flora Yunnanica. Tomus 6 (<tp:taxon-name><tp:taxon-name-part taxon-name-part-type="phylum" reg="Spermatophyta">Spermatophyta</tp:taxon-name-part></tp:taxon-name>): 50 (<xref ref-type="bibr" rid="B125">Wu and Chen 2006</xref>), Flora of China Vol. 7: 85 (<xref ref-type="bibr" rid="B126">Xia et al. 2008</xref>), A Taxonomic Revision of the <tp:taxon-name><tp:taxon-name-part taxon-name-part-type="family" reg="Magnoliaceae">Magnoliaceae</tp:taxon-name-part></tp:taxon-name> from China: 210 (<xref ref-type="bibr" rid="B101">Sima 2011</xref>) and <tp:taxon-name><tp:taxon-name-part taxon-name-part-type="family" reg="Magnoliaceae">Magnoliaceae</tp:taxon-name-part></tp:taxon-name> Plants of Guizhou: 140 (Deng and Yang 2015), each p.p. quoad syn. <tp:taxon-name><tp:taxon-name-part taxon-name-part-type="genus" reg="Michelia">Michelia</tp:taxon-name-part> <tp:taxon-name-part taxon-name-part-type="species" reg="macclurei">macclurei</tp:taxon-name-part> <tp:taxon-name-part taxon-name-part-type="infraspecific-rank">var.</tp:taxon-name-part> <tp:taxon-name-part taxon-name-part-type="variety" reg="sublanea">sublanea</tp:taxon-name-part></tp:taxon-name> Dandy.</comment></tp:nomenclature-citation><tp:nomenclature-citation><tp:taxon-name><tp:taxon-name-part taxon-name-part-type="genus" reg="Magnolia">Magnolia</tp:taxon-name-part> <tp:taxon-name-part taxon-name-part-type="species" reg="mediocris">mediocris</tp:taxon-name-part></tp:taxon-name><comment> (Dandy) Figlar, online at World Checklist of <tp:taxon-name><tp:taxon-name-part taxon-name-part-type="family" reg="Magnoliaceae">Magnoliaceae</tp:taxon-name-part></tp:taxon-name> (<xref ref-type="bibr" rid="B40">Govaerts 2003</xref>), p.p. quoad syn. <tp:taxon-name><tp:taxon-name-part taxon-name-part-type="genus" reg="Michelia">Michelia</tp:taxon-name-part> <tp:taxon-name-part taxon-name-part-type="species" reg="macclurei">macclurei</tp:taxon-name-part> <tp:taxon-name-part taxon-name-part-type="infraspecific-rank">var.</tp:taxon-name-part> <tp:taxon-name-part taxon-name-part-type="variety" reg="sublanea">sublanea</tp:taxon-name-part></tp:taxon-name> Dandy.</comment></tp:nomenclature-citation></tp:nomenclature-citation-list></tp:nomenclature><tp:treatment-sec sec-type="Present Chinese name"><title>Present Chinese name.</title><p>展毛含笑 meaning “fair-haired michelia”.</p><fig id="F5" position="float" orientation="portrait"><object-id xmlns:xlink="http://www.w3.org/1999/xlink" content-type="doi" xlink:type="simple">10.3897/phytokeys.277.195893.figure8</object-id><object-id xmlns:xlink="http://www.w3.org/1999/xlink" content-type="zenodo_dep_id" xlink:type="simple">21319293</object-id><object-id xmlns:xlink="http://www.w3.org/1999/xlink" content-type="arpha" xlink:type="simple">DFF62D8F-0B28-5080-8FD0-F8414DCC9B29</object-id><label>Figure 8.</label><caption><p><italic><tp:taxon-name><tp:taxon-name-part taxon-name-part-type="genus" reg="Magnolia">Magnolia</tp:taxon-name-part> <tp:taxon-name-part taxon-name-part-type="species" reg="sublanea">sublanea</tp:taxon-name-part></tp:taxon-name></italic> (formerly <tp:taxon-name><tp:taxon-name-part taxon-name-part-type="genus" reg="Michelia">Michelia</tp:taxon-name-part> <tp:taxon-name-part taxon-name-part-type="species" reg="macclurei">macclurei</tp:taxon-name-part> <tp:taxon-name-part taxon-name-part-type="infraspecific-rank">var.</tp:taxon-name-part> <tp:taxon-name-part taxon-name-part-type="variety" reg="sublanea">sublanea</tp:taxon-name-part></tp:taxon-name>) – photo taken by the authors at Hangzhou Botanical Garden, Yuquan, Zhejiang on 31 March 2017 <bold>©</bold> Callaghan &amp; Png (ABA).</p></caption><graphic xmlns:xlink="http://www.w3.org/1999/xlink" xlink:href="phytokeys-277-077_article-195893__-g005.jpg" id="oo_1712341.jpg" position="float" orientation="portrait" xlink:type="simple"><uri content-type="original_file" xlink:type="simple">https://binary.pensoft.net/fig/1712341</uri></graphic></fig></tp:treatment-sec><tp:treatment-sec sec-type="Proposed Chinese name"><title>Proposed Chinese name.</title><p>展毛木兰 meaning “fair-haired magnolia”.</p></tp:treatment-sec><tp:treatment-sec sec-type="Type"><title>Type.</title><p>China. <bold>Kwangtung (= Guangdong) Province</bold> • Sunyi (= Xinyi County), Kyingtung (= Jindong), alt. 900 m, in the open, ground sloping west, 15 m tree, 27 July 1929, fr, <italic>Y. Tsiang</italic> (<italic>Tsiang Ying</italic>) <italic>2609</italic>. holotyp e: <named-content xmlns:xlink="http://www.w3.org/1999/xlink" content-type="dwc:institutional_code" xlink:title="The New York Botanical Garden" xlink:href="https://scientific-collections.gbif.org/institution/ab83e5ab-f4f7-4c9b-a1d5-eb779dfb9377" xlink:type="simple">NY</named-content> 00320712! isotypes: <abbrev xmlns:xlink="http://www.w3.org/1999/xlink" content-type="institution" xlink:title="Herbarium of the Arnold Arboretum (Harvard University Herbaria), Harvard University, Cambridge, Massachusetts, U.S.A" xlink:type="simple">A</abbrev> 00039052! (ex <named-content xmlns:xlink="http://www.w3.org/1999/xlink" content-type="dwc:institutional_code" xlink:title="Zhongshan (Sun Yatsen) University" xlink:href="https://scientific-collections.gbif.org/institution/27fb9d75-becb-415c-b8d3-7f8061c46fbc" xlink:type="simple">SYS</named-content>), <abbrev xmlns:xlink="http://www.w3.org/1999/xlink" content-type="institution" xlink:title="Department of Botany Herbarium, British Museum of Natural History, London, England, U.K" xlink:type="simple">BM</abbrev> 000554539! <abbrev xmlns:xlink="http://www.w3.org/1999/xlink" content-type="institution" xlink:title="Department of Botany Herbarium, British Museum of Natural History, London, England, U.K" xlink:type="simple">BM</abbrev> 000554540! <abbrev xmlns:xlink="http://www.w3.org/1999/xlink" content-type="institution" xlink:title="Herbarium, Guangxi Institute of Botany, Guangxi Academy of Sciences, Yanshan District, Guilin, Guangxi Zhuang Autonomous Region, China" xlink:type="simple">IBK</abbrev> 00190087! <abbrev xmlns:xlink="http://www.w3.org/1999/xlink" content-type="institution" xlink:title="Department of Taxonomy Herbarium, South China Institute of Botany (SCBI), Chinese Academy of Sciences, Tianhe District, Guangzhou, Guangdong, China" xlink:type="simple">IBSC</abbrev> 0006059 n.v. <abbrev xmlns:xlink="http://www.w3.org/1999/xlink" content-type="institution" xlink:title="Department of Taxonomy Herbarium, South China Institute of Botany (SCBI), Chinese Academy of Sciences, Tianhe District, Guangzhou, Guangdong, China" xlink:type="simple">IBSC</abbrev> 0006060 n.v. <abbrev xmlns:xlink="http://www.w3.org/1999/xlink" content-type="institution" xlink:title="Department of Taxonomy Herbarium, South China Institute of Botany (SCBI), Chinese Academy of Sciences, Tianhe District, Guangzhou, Guangdong, China" xlink:type="simple">IBSC</abbrev> 0006067 n.v. <abbrev xmlns:xlink="http://www.w3.org/1999/xlink" content-type="institution" xlink:title="Herbarium National de Paris, Muséum National d’Histoire Naturelle, Paris, France" xlink:type="simple">P</abbrev> 00205392! <named-content xmlns:xlink="http://www.w3.org/1999/xlink" content-type="dwc:institutional_code" xlink:title="Institute of Botany, Chinese Academy of Sciences" xlink:href="https://scientific-collections.gbif.org/institution/ac8eb8fc-0703-4408-8388-686764b75877" xlink:type="simple">PE</named-content> 00934136! <named-content xmlns:xlink="http://www.w3.org/1999/xlink" content-type="dwc:institutional_code" xlink:title="Zhongshan (Sun Yatsen) University" xlink:href="https://scientific-collections.gbif.org/institution/27fb9d75-becb-415c-b8d3-7f8061c46fbc" xlink:type="simple">SYS</named-content> sys00051047 n.v.</p><p>Specimen images below accessed 20 Mar. 2019:</p><p>holotype (<named-content xmlns:xlink="http://www.w3.org/1999/xlink" content-type="dwc:institutional_code" xlink:title="The New York Botanical Garden" xlink:href="https://scientific-collections.gbif.org/institution/ab83e5ab-f4f7-4c9b-a1d5-eb779dfb9377" xlink:type="simple">NY</named-content> ex <named-content xmlns:xlink="http://www.w3.org/1999/xlink" content-type="dwc:institutional_code" xlink:title="Zhongshan (Sun Yatsen) University" xlink:href="https://scientific-collections.gbif.org/institution/27fb9d75-becb-415c-b8d3-7f8061c46fbc" xlink:type="simple">SYS</named-content>): <ext-link xmlns:xlink="http://www.w3.org/1999/xlink" xlink:href="http://sweetgum.nybg.org/science/vh/specimen_details.php?irn=528467" ext-link-type="uri" xlink:type="simple">http://sweetgum.nybg.org/science/vh/specimen_details.php?irn=528467</ext-link></p><p>isotype (<abbrev xmlns:xlink="http://www.w3.org/1999/xlink" content-type="institution" xlink:title="Herbarium of the Arnold Arboretum (Harvard University Herbaria), Harvard University, Cambridge, Massachusetts, U.S.A" xlink:type="simple">A</abbrev>): <ext-link xmlns:xlink="http://www.w3.org/1999/xlink" xlink:href="https://s3.amazonaws.com/huhwebimages/78D742B75A914A7/type/full/39052.jpg" ext-link-type="uri" xlink:type="simple">https://s3.amazonaws.com/huhwebimages/78D742B75A914A7/type/full/39052.jpg</ext-link></p><p>isotype (<abbrev xmlns:xlink="http://www.w3.org/1999/xlink" content-type="institution" xlink:title="Department of Botany Herbarium, British Museum of Natural History, London, England, U.K" xlink:type="simple">BM</abbrev>): <ext-link xmlns:xlink="http://www.w3.org/1999/xlink" xlink:href="http://data.nhm.ac.uk/object/57422918-eeb6-4472-8faf-5057ebb73929" ext-link-type="uri" xlink:type="simple">http://data.nhm.ac.uk/object/57422918-eeb6-4472-8faf-5057ebb73929</ext-link></p><p>isotype (<abbrev xmlns:xlink="http://www.w3.org/1999/xlink" content-type="institution" xlink:title="Department of Botany Herbarium, British Museum of Natural History, London, England, U.K" xlink:type="simple">BM</abbrev>): <ext-link xmlns:xlink="http://www.w3.org/1999/xlink" xlink:href="http://data.nhm.ac.uk/object/69435a3d-d4b2-4581-919d-e63fa7e08c3d" ext-link-type="uri" xlink:type="simple">http://data.nhm.ac.uk/object/69435a3d-d4b2-4581-919d-e63fa7e08c3d</ext-link></p><p>isotype (<abbrev xmlns:xlink="http://www.w3.org/1999/xlink" content-type="institution" xlink:title="Herbarium National de Paris, Muséum National d’Histoire Naturelle, Paris, France" xlink:type="simple">P</abbrev>): <ext-link xmlns:xlink="http://www.w3.org/1999/xlink" xlink:href="http://coldb.mnhn.fr/catalognumber/mnhn/p/p00205392" ext-link-type="uri" xlink:type="simple">http://coldb.mnhn.fr/catalognumber/mnhn/p/p00205392</ext-link></p><p>Specimen images below accessed 20 Mar. 2019, re-accessed with new URLs 22 Oct. 2022:</p><p>isotype (<abbrev xmlns:xlink="http://www.w3.org/1999/xlink" content-type="institution" xlink:title="Herbarium, Guangxi Institute of Botany, Guangxi Academy of Sciences, Yanshan District, Guilin, Guangxi Zhuang Autonomous Region, China" xlink:type="simple">IBK</abbrev>): <ext-link xmlns:xlink="http://www.w3.org/1999/xlink" xlink:href="https://www.cvh.ac.cn/spms/detail.php?id=c1cdd346" ext-link-type="uri" xlink:type="simple">https://www.cvh.ac.cn/spms/detail.php?id=c1cdd346</ext-link></p><p>isotype (<named-content xmlns:xlink="http://www.w3.org/1999/xlink" content-type="dwc:institutional_code" xlink:title="Institute of Botany, Chinese Academy of Sciences" xlink:href="https://scientific-collections.gbif.org/institution/ac8eb8fc-0703-4408-8388-686764b75877" xlink:type="simple">PE</named-content>): <ext-link xmlns:xlink="http://www.w3.org/1999/xlink" xlink:href="https://www.cvh.ac.cn/spms/detail.php?id=f00fd119" ext-link-type="uri" xlink:type="simple">https://www.cvh.ac.cn/spms/detail.php?id=f00fd119</ext-link></p><p>isotypes (<abbrev xmlns:xlink="http://www.w3.org/1999/xlink" content-type="institution" xlink:title="Department of Taxonomy Herbarium, South China Institute of Botany (SCBI), Chinese Academy of Sciences, Tianhe District, Guangzhou, Guangdong, China" xlink:type="simple">IBSC</abbrev>, <named-content xmlns:xlink="http://www.w3.org/1999/xlink" content-type="dwc:institutional_code" xlink:title="Zhongshan (Sun Yatsen) University" xlink:href="https://scientific-collections.gbif.org/institution/27fb9d75-becb-415c-b8d3-7f8061c46fbc" xlink:type="simple">SYS</named-content>): specimen images not uploaded to <abbrev xmlns:xlink="http://www.w3.org/1999/xlink" xlink:title="Chinese Virtual Herbarium" xlink:type="simple">CVH</abbrev> at 18 Mar. 2026.</p></tp:treatment-sec><tp:treatment-sec sec-type="Note 1"><title>Note 1.</title><p><tp:taxon-name><tp:taxon-name-part taxon-name-part-type="genus" reg="Michelia">Michelia</tp:taxon-name-part> <tp:taxon-name-part taxon-name-part-type="species" reg="macclurei">macclurei</tp:taxon-name-part> <tp:taxon-name-part taxon-name-part-type="infraspecific-rank">var.</tp:taxon-name-part> <tp:taxon-name-part taxon-name-part-type="variety" reg="sublanea">sublanea</tp:taxon-name-part></tp:taxon-name> was reduced to <italic><tp:taxon-name><tp:taxon-name-part taxon-name-part-type="genus" reg="Michelia">M.</tp:taxon-name-part> <tp:taxon-name-part taxon-name-part-type="species" reg="macclurei">macclurei</tp:taxon-name-part></tp:taxon-name></italic> in <xref ref-type="bibr" rid="B15">Chen and Nooteboom (1993)</xref> on the basis that the “indument varies in this species”. This treatment was followed by the authors listed above, but the variety was retained in <xref ref-type="bibr" rid="B57">Law (1996)</xref>, <xref ref-type="bibr" rid="B81">Liu et al. (2004)</xref>, <xref ref-type="bibr" rid="B129">Xing et al. (2009)</xref> and <xref ref-type="bibr" rid="B133">Yang et al. (2016)</xref>. The present authors agree with these authors in not recognising the above synonymy. However, <tp:taxon-name><tp:taxon-name-part taxon-name-part-type="genus" reg="Michelia">M.</tp:taxon-name-part> <tp:taxon-name-part taxon-name-part-type="species" reg="macclurei">macclurei</tp:taxon-name-part> <tp:taxon-name-part taxon-name-part-type="infraspecific-rank">var.</tp:taxon-name-part> <tp:taxon-name-part taxon-name-part-type="variety" reg="sublanea">sublanea</tp:taxon-name-part></tp:taxon-name> Dandy is raised to specific rank in recognition of the points outlined in Notes 2 and 3 below and subsequently transferred to <italic><tp:taxon-name><tp:taxon-name-part taxon-name-part-type="genus" reg="Magnolia">Magnolia</tp:taxon-name-part></tp:taxon-name></italic> as <italic><tp:taxon-name><tp:taxon-name-part taxon-name-part-type="genus" reg="Magnolia">Magnolia</tp:taxon-name-part> <tp:taxon-name-part taxon-name-part-type="species" reg="sublanea">sublanea</tp:taxon-name-part></tp:taxon-name></italic> (Dandy) C.B. Callaghan &amp; S.K. Png comb. et stat. nov.</p></tp:treatment-sec><tp:treatment-sec sec-type="Note 2"><title>Note 2.</title><p>A UPGMA cluster map of genetic relationships between 48 species of <italic><tp:taxon-name><tp:taxon-name-part taxon-name-part-type="genus" reg="Michelia">Michelia</tp:taxon-name-part></tp:taxon-name></italic> (<xref ref-type="bibr" rid="B66">Li J.J. et al. 2020</xref>: 416, fig. 2), shows the closest relative of <tp:taxon-name><tp:taxon-name-part taxon-name-part-type="genus" reg="Michelia">Michelia</tp:taxon-name-part> <tp:taxon-name-part taxon-name-part-type="species" reg="macclurei">macclurei</tp:taxon-name-part> <tp:taxon-name-part taxon-name-part-type="infraspecific-rank">var.</tp:taxon-name-part> <tp:taxon-name-part taxon-name-part-type="variety" reg="sublanea">sublanea</tp:taxon-name-part></tp:taxon-name> to be <italic><tp:taxon-name><tp:taxon-name-part taxon-name-part-type="genus" reg="Michelia">M.</tp:taxon-name-part> <tp:taxon-name-part taxon-name-part-type="species" reg="balansae">balansae</tp:taxon-name-part></tp:taxon-name></italic> in a sub-branch of branch IV, with <italic><tp:taxon-name><tp:taxon-name-part taxon-name-part-type="genus" reg="Michelia">M.</tp:taxon-name-part> <tp:taxon-name-part taxon-name-part-type="species" reg="macclurei">macclurei</tp:taxon-name-part></tp:taxon-name></italic> a distant relative in a sub-branch of branch I on the opposite side of the cluster map and consequently not a variety of the earlier-named species.</p></tp:treatment-sec><tp:treatment-sec sec-type="Note 3"><title>Note 3.</title><p>According to its brief description in Magnolias of China (<xref ref-type="bibr" rid="B81">Liu et al. 2004</xref>: 286), <tp:taxon-name><tp:taxon-name-part taxon-name-part-type="genus" reg="Michelia">Michelia</tp:taxon-name-part> <tp:taxon-name-part taxon-name-part-type="species" reg="macclurei">macclurei</tp:taxon-name-part> <tp:taxon-name-part taxon-name-part-type="infraspecific-rank">var.</tp:taxon-name-part> <tp:taxon-name-part taxon-name-part-type="variety" reg="sublanea">sublanea</tp:taxon-name-part></tp:taxon-name> is noted to differ from <italic><tp:taxon-name><tp:taxon-name-part taxon-name-part-type="genus" reg="Michelia">Michelia</tp:taxon-name-part> <tp:taxon-name-part taxon-name-part-type="species" reg="macclurei">macclurei</tp:taxon-name-part></tp:taxon-name></italic> in its young twigs, petioles, stipules, bracts and peduncles being densely patulous (not appressed) tomentellous or villose and with is leaves and flowers slightly larger. Overlooked in these differences is the variety’s 10–14 tepals shown at fig. 1 on page 286 of Magnolias of China (13 tepals at Fig. <xref ref-type="fig" rid="F5">8</xref>, page 130 of this paper), its white stamens with red pollen sacs shown at Figs <xref ref-type="fig" rid="F5">8</xref>, <xref ref-type="fig" rid="F6">9</xref> on the same page (which apparently turn brown after pollen release) and its pendulous fruit aggregates shown in the lower L-H photo on page 287. These are in stark contrast to the 9 tepals mentioned in the text and shown at fig. 1 on page 284 for <italic><tp:taxon-name><tp:taxon-name-part taxon-name-part-type="genus" reg="Michelia">Michelia</tp:taxon-name-part> <tp:taxon-name-part taxon-name-part-type="species" reg="macclurei">macclurei</tp:taxon-name-part></tp:taxon-name></italic>, as well as its red stamens with red pollen sacs shown at figs 6, 7 on the same page, plus the upright fruit aggregates shown in the upper R-H photo on page 285 of Magnolias of China. Also not mentioned are the 5–6 ovules in respect of <tp:taxon-name><tp:taxon-name-part taxon-name-part-type="genus" reg="Michelia">M.</tp:taxon-name-part> <tp:taxon-name-part taxon-name-part-type="species" reg="macclurei">macclurei</tp:taxon-name-part> <tp:taxon-name-part taxon-name-part-type="infraspecific-rank">var.</tp:taxon-name-part> <tp:taxon-name-part taxon-name-part-type="variety" reg="sublanea">sublanea</tp:taxon-name-part></tp:taxon-name> (<xref ref-type="bibr" rid="B24">Dandy 1928b</xref>: 360) and the 6–9 ovules in respect <italic><tp:taxon-name><tp:taxon-name-part taxon-name-part-type="genus" reg="Michelia">M.</tp:taxon-name-part> <tp:taxon-name-part taxon-name-part-type="species" reg="macclurei">macclurei</tp:taxon-name-part></tp:taxon-name></italic> (<xref ref-type="bibr" rid="B28">Dandy 1930</xref>: 212). Specimens posted to the <abbrev xmlns:xlink="http://www.w3.org/1999/xlink" xlink:title="Chinese Virtual Herbarium" xlink:type="simple">CVH</abbrev> website show the flowering months of the variety to range from February to April and its fruiting months to range from June to November compared to February to March and October to November for the flowering and fruiting months noted in Magnolias of China for <italic><tp:taxon-name><tp:taxon-name-part taxon-name-part-type="genus" reg="Michelia">M.</tp:taxon-name-part> <tp:taxon-name-part taxon-name-part-type="species" reg="macclurei">macclurei</tp:taxon-name-part></tp:taxon-name></italic>.</p><fig id="F6" position="float" orientation="portrait"><object-id xmlns:xlink="http://www.w3.org/1999/xlink" content-type="doi" xlink:type="simple">10.3897/phytokeys.277.195893.figure9</object-id><object-id xmlns:xlink="http://www.w3.org/1999/xlink" content-type="zenodo_dep_id" xlink:type="simple">21319295</object-id><object-id xmlns:xlink="http://www.w3.org/1999/xlink" content-type="arpha" xlink:type="simple">64ADFE31-B984-5353-BA05-690BFD304B12</object-id><label>Figure 9.</label><caption><p>A <italic><tp:taxon-name><tp:taxon-name-part taxon-name-part-type="genus" reg="Magnolia">Magnolia</tp:taxon-name-part> <tp:taxon-name-part taxon-name-part-type="species" reg="calcarea">calcarea</tp:taxon-name-part></tp:taxon-name></italic> (ex <italic><tp:taxon-name><tp:taxon-name-part taxon-name-part-type="genus" reg="Manglietia">Manglietia</tp:taxon-name-part></tp:taxon-name></italic>) rooted cutting. <italic>Ex situ</italic> conservation starts in the nursery! Photo taken at Hangzhou Botanical Garden, Yuquan, Zhejiang on 31 March 2017 © Callaghan &amp; Png (ABA).</p></caption><graphic xmlns:xlink="http://www.w3.org/1999/xlink" xlink:href="phytokeys-277-077_article-195893__-g006.jpg" id="oo_1712342.jpg" position="float" orientation="portrait" xlink:type="simple"><uri content-type="original_file" xlink:type="simple">https://binary.pensoft.net/fig/1712342</uri></graphic></fig></tp:treatment-sec><tp:treatment-sec sec-type="Conservation status"><title>Conservation status.</title><p>The conservation status of <italic><tp:taxon-name><tp:taxon-name-part taxon-name-part-type="genus" reg="Magnolia">Magnolia</tp:taxon-name-part> <tp:taxon-name-part taxon-name-part-type="species" reg="macclurei">macclurei</tp:taxon-name-part></tp:taxon-name></italic>, including <tp:taxon-name><tp:taxon-name-part taxon-name-part-type="genus" reg="Michelia">Michelia</tp:taxon-name-part> <tp:taxon-name-part taxon-name-part-type="species" reg="macclurei">macclurei</tp:taxon-name-part> <tp:taxon-name-part taxon-name-part-type="infraspecific-rank">var.</tp:taxon-name-part> <tp:taxon-name-part taxon-name-part-type="variety" reg="sublanea">sublanea</tp:taxon-name-part></tp:taxon-name> as a synonym, is presently noted as “Least Concern with an unknown population trend” on the IUCN Red List of Threatened Species, based on an August 2012 assessment (<xref ref-type="bibr" rid="B51">IUCN 2026</xref>).</p></tp:treatment-sec><tp:treatment-sec sec-type="Recommendation"><title>Recommendation.</title><p>A field survey at the type locality of <tp:taxon-name><tp:taxon-name-part taxon-name-part-type="genus" reg="Michelia">Michelia</tp:taxon-name-part> <tp:taxon-name-part taxon-name-part-type="species" reg="macclurei">macclurei</tp:taxon-name-part> <tp:taxon-name-part taxon-name-part-type="infraspecific-rank">var.</tp:taxon-name-part> <tp:taxon-name-part taxon-name-part-type="variety" reg="sublanea">sublanea</tp:taxon-name-part></tp:taxon-name>, plus the nature reserves in which it occurs, plus any other confirmed wild locations for this now former variety, such as Maoming, Guangdong and Yulin, Guangxi (<xref ref-type="bibr" rid="B57">Law 1996</xref>), should be undertaken to ascertain its current IUCN Red List status as <italic><tp:taxon-name><tp:taxon-name-part taxon-name-part-type="genus" reg="Magnolia">Magnolia</tp:taxon-name-part> <tp:taxon-name-part taxon-name-part-type="species" reg="sublanea">sublanea</tp:taxon-name-part></tp:taxon-name></italic>.</p></tp:treatment-sec><ref-list><ref id="B28"><mixed-citation xmlns:xlink="http://www.w3.org/1999/xlink" xlink:type="simple">Dandy JE (1930) New <tp:taxon-name><tp:taxon-name-part taxon-name-part-type="tribe">Magnolieae</tp:taxon-name-part></tp:taxon-name> from China and Indo-China. The Journal of Botany: British and Foreign 68(7): 204–214.</mixed-citation></ref><ref id="B15"><mixed-citation xmlns:xlink="http://www.w3.org/1999/xlink" xlink:type="simple">Chen BL, Nooteboom HP (1993) Notes on <tp:taxon-name><tp:taxon-name-part taxon-name-part-type="family">Magnoliaceae</tp:taxon-name-part></tp:taxon-name> III: The <tp:taxon-name><tp:taxon-name-part taxon-name-part-type="family">Magnoliaceae</tp:taxon-name-part></tp:taxon-name> of China. Annals of Missouri Botanical Garden 80(4): 999–1104. <ext-link xlink:href="10.2307/2399942" ext-link-type="doi" xlink:type="simple">https://doi.org/10.2307/2399942</ext-link></mixed-citation></ref><ref id="B38"><mixed-citation xmlns:xlink="http://www.w3.org/1999/xlink" xlink:type="simple">Frodin DG, Govaerts R (1996) World Checklist and Bibliography of <tp:taxon-name><tp:taxon-name-part taxon-name-part-type="family">Magnoliaceae</tp:taxon-name-part></tp:taxon-name>. Information Services Dept., Royal Botanic Gardens, Kew.</mixed-citation></ref><ref id="B125"><mixed-citation xmlns:xlink="http://www.w3.org/1999/xlink" xlink:type="simple">Wu ZY, Chen SK (2006) <tp:taxon-name><tp:taxon-name-part taxon-name-part-type="family">Magnoliaceae</tp:taxon-name-part></tp:taxon-name>. In: Flora Yunnanica. Tomus 6 (<tp:taxon-name><tp:taxon-name-part taxon-name-part-type="phylum">Spermatophyta</tp:taxon-name-part></tp:taxon-name>): 1–62. Science Press, Beijing. [In Chinese] <ext-link xlink:href="https://www.biodiversitylibrary.org/page/36698160#page/1" ext-link-type="uri" xlink:type="simple">https://www.biodiversitylibrary.org/page/36698160#page/1</ext-link> [accessed 28 Mar. 2020]</mixed-citation></ref><ref id="B126"><mixed-citation xmlns:xlink="http://www.w3.org/1999/xlink" xlink:type="simple">Xia NH, Liu YH, Nooteboom HP (2008) <tp:taxon-name><tp:taxon-name-part taxon-name-part-type="family">Magnoliaceae</tp:taxon-name-part></tp:taxon-name>. In: Wu ZY, Raven PH, Hong DY (Eds) Flora of China Vol. 7, <tp:taxon-name><tp:taxon-name-part taxon-name-part-type="family">Menispermaceae</tp:taxon-name-part></tp:taxon-name> through <tp:taxon-name><tp:taxon-name-part taxon-name-part-type="family">Capparaceae</tp:taxon-name-part></tp:taxon-name>: 48–91. Science Press, Beijing and Missouri Botanical Garden Press, St. Louis. <ext-link xlink:href="http://flora.huh.harvard.edu/china/mss/volume07/Magnoliaceae.pdf" ext-link-type="uri" xlink:type="simple">http://flora.huh.harvard.edu/china/mss/volume07/Magnoliaceae.pdf</ext-link> [accessed 20 Mar. 2020]</mixed-citation></ref><ref id="B101"><mixed-citation xmlns:xlink="http://www.w3.org/1999/xlink" xlink:type="simple">Sima YK (2011) A Taxonomic Revision of the <tp:taxon-name><tp:taxon-name-part taxon-name-part-type="family">Magnoliaceae</tp:taxon-name-part></tp:taxon-name> from China. PhD. Dissertation (Botany). School of Life Science, Yunnan University, Kunming, China. [In Chinese, English subtitle / abstract] <ext-link xlink:href="https://www.doc88.com/p-0408321349844.html" ext-link-type="uri" xlink:type="simple">https://www.doc88.com/p-0408321349844.html</ext-link> [accessed 27 Mar. 2020]</mixed-citation></ref><ref id="B40"><mixed-citation xmlns:xlink="http://www.w3.org/1999/xlink" xlink:type="simple">Govaerts R (2003) World Checklist of <tp:taxon-name><tp:taxon-name-part taxon-name-part-type="family">Magnoliaceae</tp:taxon-name-part></tp:taxon-name> (online). Facilitated by the Royal Botanic Gardens, Kew. <ext-link xlink:href="https://wcsp.science.kew.org/" ext-link-type="uri" xlink:type="simple">https://wcsp.science.kew.org/</ext-link> [accessed 12 Oct. 2022]</mixed-citation></ref><ref id="B57"><mixed-citation xmlns:xlink="http://www.w3.org/1999/xlink" xlink:type="simple">Law YW (1996) <tp:taxon-name><tp:taxon-name-part taxon-name-part-type="family">Magnoliaceae</tp:taxon-name-part></tp:taxon-name>. In: Law YW, Lo HS, Wu YF, Chang BN (Eds) Flora Reipublicae Popularis Sinicae 30(1): <tp:taxon-name><tp:taxon-name-part taxon-name-part-type="division">Angiospermae</tp:taxon-name-part></tp:taxon-name>, <tp:taxon-name><tp:taxon-name-part taxon-name-part-type="class">Dicotyledoneae</tp:taxon-name-part></tp:taxon-name>: <tp:taxon-name><tp:taxon-name-part taxon-name-part-type="family">Menispermaceae</tp:taxon-name-part></tp:taxon-name>, <tp:taxon-name><tp:taxon-name-part taxon-name-part-type="family">Magnoliaceae</tp:taxon-name-part></tp:taxon-name>: 82–198. Science Press, Beijing. [In Chinese] <ext-link xlink:href="http://www.iplant.cn/info/Trib.%20MAGNOLIEAE?t=z" ext-link-type="uri" xlink:type="simple">http://www.iplant.cn/info/Trib.%20MAGNOLIEAE?t=z</ext-link> [accessed from 28 Mar. 2020]</mixed-citation></ref><ref id="B81"><mixed-citation xmlns:xlink="http://www.w3.org/1999/xlink" xlink:type="simple">Liu YH, Zeng QW, Zhou RZ, Xing FW [Eds] (2004) Magnolias of China. Baitong Group. Beijing Science &amp; Technology Press, Beijing. [In Chinese and English]</mixed-citation></ref><ref id="B129"><mixed-citation xmlns:xlink="http://www.w3.org/1999/xlink" xlink:type="simple">Xing FW, Zeng QW, Chen HF, Wang FG [Eds] (2009) <tp:taxon-name><tp:taxon-name-part taxon-name-part-type="family">Magnoliaceae</tp:taxon-name-part></tp:taxon-name>. In: Landscape Plants of China. Vol. 1: 177–217. Huazhong University of Science and Technology Press, Wuhan. [In Chinese]</mixed-citation></ref><ref id="B133"><mixed-citation xmlns:xlink="http://www.w3.org/1999/xlink" xlink:type="simple">Yang KM, Chen XL, Gong X, Wang YL [Eds] (2016) Ex Situ Cultivated Flora of China (<tp:taxon-name><tp:taxon-name-part taxon-name-part-type="family">Magnoliaceae</tp:taxon-name-part></tp:taxon-name>). Science Press, Beijing. [In Chinese, English subtitle]</mixed-citation></ref><ref id="B66"><mixed-citation xmlns:xlink="http://www.w3.org/1999/xlink" xlink:type="simple">Li JJ, Peng JQ, Wu Y, Wang YL, Liao TZ, Ma B, Xue C, Yu LQ, Xie QY, Wang HY, Cao JW (2020) Genetic diversity among the species of <italic><tp:taxon-name><tp:taxon-name-part taxon-name-part-type="genus">Michelia</tp:taxon-name-part></tp:taxon-name></italic> in China using ISSR. International Journal of Agriculture and Biology 413–419. <ext-link xlink:href="10.17957/IJAB/15.1453" ext-link-type="doi" xlink:type="simple">https://doi.org/10.17957/IJAB/15.1453</ext-link></mixed-citation></ref><ref id="B24"><mixed-citation xmlns:xlink="http://www.w3.org/1999/xlink" xlink:type="simple">Dandy JE (1928b) Two new michelias from Kwangtung. The Journal of Botany: British and Foreign 66(12): 359–361. <ext-link xlink:href="http://archive.bsbi.org.uk/Journal_of_Botany_1928.pdf" ext-link-type="uri" xlink:type="simple">http://archive.bsbi.org.uk/Journal_of_Botany_1928.pdf</ext-link> [accessed 17 Apr. 2020]</mixed-citation></ref><ref id="B51"><mixed-citation xmlns:xlink="http://www.w3.org/1999/xlink" xlink:type="simple">IUCN (2026) The IUCN Red List of Threatened Species. Version 2025-2. International Union for the Conservation of Nature and Natural Resources. Gland, Switzerland and Cambridge, UK. <ext-link xlink:href="https://www.iucnredlist.org/species/193957/2292193" ext-link-type="uri" xlink:type="simple">https://www.iucnredlist.org/species/193957/2292193</ext-link> [accessed 5 Feb. 2026]</mixed-citation></ref></ref-list></tp:taxon-treatment>
