# Supplementary material for: If these aren’t genuine species, what are? An analysis of heterotypic synonyms contributes to 19 new names and 20 new combinations in Magnolia (Magnoliaceae). Part 2: New combinations
Source: PhytoKeys. 2026 Jul 10;277:77–151. doi: 10.3897/phytokeys.277.195893 (PMC13379712; doi:10.3897/phytokeys.277.195893)
Supplement: XML Treatment for Magnolia tenuipes [file phytokeys.277.195893-treatment19.xml]

<!DOCTYPE tp:taxon-treatment
  PUBLIC "-//TaxonX//DTD Taxonomic Treatment Publishing DTD v0 20100105//EN" "tax-treatment-NSO.dtd">
<tp:taxon-treatment xmlns:tp="http://www.plazi.org/taxpub"><tp:treatment-meta><kwd-group><label>Taxon classification</label><kwd>
                <named-content content-type="kingdom">Plantae</named-content>
              </kwd><kwd>
                <named-content content-type="order">Magnoliales</named-content>
              </kwd><kwd>
                <named-content content-type="family">Magnoliaceae</named-content>
              </kwd></kwd-group><mixed-citation publication-type="journal"><person-group><name><surname>Callaghan</surname><given-names>Christopher B.</given-names></name><name><surname>Png</surname><given-names>Siak K.</given-names></name></person-group><article-title>If these aren’t genuine species, what are? An analysis of heterotypic synonyms contributes to 19 new names and 20 new combinations in <italic><tp:taxon-name><tp:taxon-name-part taxon-name-part-type="genus" reg="Magnolia">Magnolia</tp:taxon-name-part></tp:taxon-name></italic> (<tp:taxon-name><tp:taxon-name-part taxon-name-part-type="family" reg="Magnoliaceae">Magnoliaceae</tp:taxon-name-part></tp:taxon-name>). Part 2: New combinations</article-title><source>PhytoKeys</source><day>10</day><month>07</month><year>2026</year><volume>277</volume><fpage>77</fpage><lpage>151</lpage><pub-id pub-id-type="doi">10.3897/phytokeys.277.195893</pub-id></mixed-citation></tp:treatment-meta><tp:nomenclature><tp:taxon-name><object-id xmlns:xlink="http://www.w3.org/1999/xlink" content-type="arpha" xlink:type="simple">50B019A6-B656-530D-A90F-C427B90B6435</object-id>
                    		<tp:taxon-name-part taxon-name-part-type="genus" reg="Magnolia">Magnolia</tp:taxon-name-part> <tp:taxon-name-part taxon-name-part-type="species" reg="tenuipes">tenuipes</tp:taxon-name-part>
                    	
                    		<object-id xmlns:xlink="http://www.w3.org/1999/xlink" content-type="ipni" xlink:type="simple">urn:lsid:ipni.org:names:77383475-1</object-id>
                    	</tp:taxon-name><tp:taxon-authority>(Dandy) C.B. Callaghan &amp; S.K. Png</tp:taxon-authority><tp:taxon-status xmlns:xlink="http://www.w3.org/1999/xlink" xlink:type="simple">comb. nov.</tp:taxon-status><xref ref-type="table" rid="T21">Tables 21</xref><xref ref-type="table" rid="T22">, 22</xref><tp:nomenclature-citation-list><tp:nomenclature-citation><tp:taxon-name><tp:taxon-name-part taxon-name-part-type="genus" reg="Manglietia">Manglietia</tp:taxon-name-part> <tp:taxon-name-part taxon-name-part-type="species" reg="tenuipes">tenuipes</tp:taxon-name-part></tp:taxon-name><comment> Dandy, The Journal of Botany: British and Foreign 69(9): 232 (<xref ref-type="bibr" rid="B29">Dandy 1931</xref>). <bold>[Basionym]</bold>.</comment></tp:nomenclature-citation><tp:nomenclature-citation><tp:taxon-name><tp:taxon-name-part taxon-name-part-type="genus" reg="Manglietia">Manglietia</tp:taxon-name-part> <tp:taxon-name-part taxon-name-part-type="species" reg="conifera">conifera</tp:taxon-name-part></tp:taxon-name><comment> Dandy, in Annals of Missouri Botanical Garden 80(4): 1034 (<xref ref-type="bibr" rid="B15">Chen and Nooteboom 1993</xref>), World Checklist and Bibliography of <tp:taxon-name><tp:taxon-name-part taxon-name-part-type="family" reg="Magnoliaceae">Magnoliaceae</tp:taxon-name-part></tp:taxon-name>: 50 (<xref ref-type="bibr" rid="B38">Frodin and Govaerts 1996</xref>), online at World Checklist of <tp:taxon-name><tp:taxon-name-part taxon-name-part-type="family" reg="Magnoliaceae">Magnoliaceae</tp:taxon-name-part></tp:taxon-name> (<xref ref-type="bibr" rid="B40">Govaerts 2003</xref>), in Flora Yunnanica. Tomus 6 (<tp:taxon-name><tp:taxon-name-part taxon-name-part-type="phylum" reg="Spermatophyta">Spermatophyta</tp:taxon-name-part></tp:taxon-name>): 6 (<xref ref-type="bibr" rid="B125">Wu and Chen 2006</xref>), Flora of China Vol. 7: 60 (<xref ref-type="bibr" rid="B126">Xia et al. 2008</xref>), Vouchered Flora of Southeast Yunnan, Vol. 1: 20 (<xref ref-type="bibr" rid="B102">Sima and Lu 2009</xref>), A Taxonomic Revision of the <tp:taxon-name><tp:taxon-name-part taxon-name-part-type="family" reg="Magnoliaceae">Magnoliaceae</tp:taxon-name-part></tp:taxon-name> from China: 78 (<xref ref-type="bibr" rid="B101">Sima 2011</xref>) and <tp:taxon-name><tp:taxon-name-part taxon-name-part-type="family" reg="Magnoliaceae">Magnoliaceae</tp:taxon-name-part></tp:taxon-name> Plants of Guizhou: 19 (Deng and Yang 2015), each p.p. quoad syn. <tp:taxon-name><tp:taxon-name-part taxon-name-part-type="genus" reg="Manglietia">Manglietia</tp:taxon-name-part> <tp:taxon-name-part taxon-name-part-type="species" reg="tenuipes">tenuipes</tp:taxon-name-part></tp:taxon-name> Dandy.</comment></tp:nomenclature-citation><tp:nomenclature-citation><tp:taxon-name><tp:taxon-name-part taxon-name-part-type="genus" reg="Manglietia">Manglietia</tp:taxon-name-part> <tp:taxon-name-part taxon-name-part-type="species" reg="chingii">chingii</tp:taxon-name-part></tp:taxon-name><comment> Dandy, in Flora Reipublicae Popularis Sinicae 30(1): 92 (<xref ref-type="bibr" rid="B57">Law 1996</xref>), p.p. quoad syn. <tp:taxon-name><tp:taxon-name-part taxon-name-part-type="genus" reg="Manglietia">Manglietia</tp:taxon-name-part> <tp:taxon-name-part taxon-name-part-type="species" reg="tenuipes">tenuipes</tp:taxon-name-part></tp:taxon-name> Dandy.</comment></tp:nomenclature-citation><tp:nomenclature-citation><tp:taxon-name><tp:taxon-name-part taxon-name-part-type="genus" reg="Manglietia">Manglietia</tp:taxon-name-part> <tp:taxon-name-part taxon-name-part-type="species" reg="conifera">conifera</tp:taxon-name-part> <tp:taxon-name-part taxon-name-part-type="subspecies">subsp.</tp:taxon-name-part> <tp:taxon-name-part taxon-name-part-type="subspecies" reg="chingii">chingii</tp:taxon-name-part></tp:taxon-name><comment>(Dandy) J. Li, in Acta Botanica Yunnanica 19(2): 131 (<xref ref-type="bibr" rid="B63">Li 1997</xref>), p.p. quoad syn. <tp:taxon-name><tp:taxon-name-part taxon-name-part-type="genus" reg="Manglietia">Manglietia</tp:taxon-name-part> <tp:taxon-name-part taxon-name-part-type="species" reg="tenuipes">tenuipes</tp:taxon-name-part></tp:taxon-name> Dandy.</comment></tp:nomenclature-citation></tp:nomenclature-citation-list></tp:nomenclature><tp:treatment-sec sec-type="Present Chinese names"><title>Present Chinese names.</title><p>广西木莲 meaning “Guangxi manglietia” and 细柄木莲 meaning “thin-stalked manglietia”.</p></tp:treatment-sec><tp:treatment-sec sec-type="Proposed Chinese name"><title>Proposed Chinese name.</title><p>细柄木兰 meaning “thin-stalked magnolia”.</p></tp:treatment-sec><tp:treatment-sec sec-type="Type"><title>Type.</title><p>China. <bold>Kwangsi (= Guangxi Zhuang Autonomous Region)</bold> • Yeo Mar Shan (= Yaoma Shan), north of Lin Yen (= Lingyun), alt. ca. 1460 m, in woods, common, tree 12.2 m high, 25 Aug. 1928, fr, <italic>Ching Ren-chang 7117</italic>. holotype: <abbrev xmlns:xlink="http://www.w3.org/1999/xlink" content-type="institution" xlink:title="Department of Botany Herbarium, British Museum of Natural History, London, England, U.K" xlink:type="simple">BM</abbrev> 000946043! isotypes: <abbrev xmlns:xlink="http://www.w3.org/1999/xlink" content-type="institution" xlink:title="Department of Taxonomy Herbarium, South China Institute of Botany (SCBI), Chinese Academy of Sciences, Tianhe District, Guangzhou, Guangdong, China" xlink:type="simple">IBSC</abbrev> 0006058! (incorrectly noted as Nov. 3, 1928 on annotation label), <named-content xmlns:xlink="http://www.w3.org/1999/xlink" content-type="dwc:institutional_code" xlink:title="The New York Botanical Garden" xlink:href="https://scientific-collections.gbif.org/institution/ab83e5ab-f4f7-4c9b-a1d5-eb779dfb9377" xlink:type="simple">NY</named-content> 00320705! <abbrev xmlns:xlink="http://www.w3.org/1999/xlink" content-type="institution" xlink:title="Herbarium, Phytotaxonomy Department, Jiangsu Institute of Botany, Qianhuhou, Zhongshanmenwai, Nanjing, Jiangsu, China" xlink:type="simple">NAS</abbrev> 00319372! <abbrev xmlns:xlink="http://www.w3.org/1999/xlink" content-type="institution" xlink:title="Herbarium, Phytotaxonomy Department, Jiangsu Institute of Botany, Qianhuhou, Zhongshanmenwai, Nanjing, Jiangsu, China" xlink:type="simple">NAS</abbrev> 00070747! <named-content xmlns:xlink="http://www.w3.org/1999/xlink" content-type="dwc:institutional_code" xlink:title="Institute of Botany, Chinese Academy of Sciences" xlink:href="https://scientific-collections.gbif.org/institution/ac8eb8fc-0703-4408-8388-686764b75877" xlink:type="simple">PE</named-content> 00934127! <named-content xmlns:xlink="http://www.w3.org/1999/xlink" content-type="dwc:institutional_code" xlink:title="Zhongshan (Sun Yatsen) University" xlink:href="https://scientific-collections.gbif.org/institution/27fb9d75-becb-415c-b8d3-7f8061c46fbc" xlink:type="simple">SYS</named-content> sys00051814 n.v.</p></tp:treatment-sec><tp:treatment-sec sec-type="Note"><title>Note.</title><p>Yaoma Shan (瑶马山) is about 7.5 km west of the current day county seat of Lingyun.</p><p>Specimen image below accessed 1 Apr. 2020:</p><p>holotype (<abbrev xmlns:xlink="http://www.w3.org/1999/xlink" content-type="institution" xlink:title="Department of Botany Herbarium, British Museum of Natural History, London, England, U.K" xlink:type="simple">BM</abbrev>): <ext-link xmlns:xlink="http://www.w3.org/1999/xlink" xlink:href="http://plants.jstor.org/stable/10.5555/al.ap.specimen.bm000946043" ext-link-type="uri" xlink:type="simple">http://plants.jstor.org/stable/10.5555/al.ap.specimen.bm000946043</ext-link></p><p>Specimen image below accessed 20 Mar. 2019:</p><p>isotype (<named-content xmlns:xlink="http://www.w3.org/1999/xlink" content-type="dwc:institutional_code" xlink:title="The New York Botanical Garden" xlink:href="https://scientific-collections.gbif.org/institution/ab83e5ab-f4f7-4c9b-a1d5-eb779dfb9377" xlink:type="simple">NY</named-content>): <ext-link xmlns:xlink="http://www.w3.org/1999/xlink" xlink:href="http://sweetgum.nybg.org/science/vh/specimen_details.php?irn=403451" ext-link-type="uri" xlink:type="simple">http://sweetgum.nybg.org/science/vh/specimen_details.php?irn=403451</ext-link></p><p>Specimen images below accessed 20 Mar. 2019; re-accessed with new URLs 22 Oct. 2022:</p><p>isotype (<abbrev xmlns:xlink="http://www.w3.org/1999/xlink" content-type="institution" xlink:title="Department of Taxonomy Herbarium, South China Institute of Botany (SCBI), Chinese Academy of Sciences, Tianhe District, Guangzhou, Guangdong, China" xlink:type="simple">IBSC</abbrev>): <ext-link xmlns:xlink="http://www.w3.org/1999/xlink" xlink:href="https://www.cvh.ac.cn/spms/detail.php?id=c7677f91" ext-link-type="uri" xlink:type="simple">https://www.cvh.ac.cn/spms/detail.php?id=c7677f91</ext-link></p><p>isotype (<abbrev xmlns:xlink="http://www.w3.org/1999/xlink" content-type="institution" xlink:title="Herbarium, Phytotaxonomy Department, Jiangsu Institute of Botany, Qianhuhou, Zhongshanmenwai, Nanjing, Jiangsu, China" xlink:type="simple">NAS</abbrev>): <ext-link xmlns:xlink="http://www.w3.org/1999/xlink" xlink:href="https://www.cvh.ac.cn/spms/detail.php?id=dbe4a4ba" ext-link-type="uri" xlink:type="simple">https://www.cvh.ac.cn/spms/detail.php?id=dbe4a4ba</ext-link></p><p>isotype (<abbrev xmlns:xlink="http://www.w3.org/1999/xlink" content-type="institution" xlink:title="Herbarium, Phytotaxonomy Department, Jiangsu Institute of Botany, Qianhuhou, Zhongshanmenwai, Nanjing, Jiangsu, China" xlink:type="simple">NAS</abbrev>): <ext-link xmlns:xlink="http://www.w3.org/1999/xlink" xlink:href="https://www.cvh.ac.cn/spms/detail.php?id=da7e2b07" ext-link-type="uri" xlink:type="simple">https://www.cvh.ac.cn/spms/detail.php?id=da7e2b07</ext-link></p><p>isotype (<named-content xmlns:xlink="http://www.w3.org/1999/xlink" content-type="dwc:institutional_code" xlink:title="Institute of Botany, Chinese Academy of Sciences" xlink:href="https://scientific-collections.gbif.org/institution/ac8eb8fc-0703-4408-8388-686764b75877" xlink:type="simple">PE</named-content>): <ext-link xmlns:xlink="http://www.w3.org/1999/xlink" xlink:href="https://www.cvh.ac.cn/spms/detail.php?id=f00fd5fc" ext-link-type="uri" xlink:type="simple">https://www.cvh.ac.cn/spms/detail.php?id=f00fd5fc</ext-link></p><p>isotype (<named-content xmlns:xlink="http://www.w3.org/1999/xlink" content-type="dwc:institutional_code" xlink:title="Zhongshan (Sun Yatsen) University" xlink:href="https://scientific-collections.gbif.org/institution/27fb9d75-becb-415c-b8d3-7f8061c46fbc" xlink:type="simple">SYS</named-content>): specimen image not uploaded to <abbrev xmlns:xlink="http://www.w3.org/1999/xlink" xlink:title="Chinese Virtual Herbarium" xlink:type="simple">CVH</abbrev> at 18 Mar. 2026.</p></tp:treatment-sec><tp:treatment-sec sec-type="Note 1"><title>Note 1.</title><p>An identification label attached to the isotype specimen at the New York Botanical Garden herbarium by Chen Bao-liang in 1990 makes the determination as <italic><tp:taxon-name><tp:taxon-name-part taxon-name-part-type="genus" reg="Manglietia">Manglietia</tp:taxon-name-part> <tp:taxon-name-part taxon-name-part-type="species" reg="conifera">conifera</tp:taxon-name-part></tp:taxon-name></italic> Dandy. <italic><tp:taxon-name><tp:taxon-name-part taxon-name-part-type="genus" reg="Manglietia">Manglietia</tp:taxon-name-part> <tp:taxon-name-part taxon-name-part-type="species" reg="tenuipes">tenuipes</tp:taxon-name-part></tp:taxon-name></italic> is listed as a synonym of <italic><tp:taxon-name><tp:taxon-name-part taxon-name-part-type="genus" reg="Manglietia">M.</tp:taxon-name-part> <tp:taxon-name-part taxon-name-part-type="species" reg="conifera">conifera</tp:taxon-name-part></tp:taxon-name></italic> in <xref ref-type="bibr" rid="B15">Chen and Nooteboom (1993)</xref>, being subsequently recorded as such by the authors noted above. It is also recorded as a synonym of <italic><tp:taxon-name><tp:taxon-name-part taxon-name-part-type="genus" reg="Michelia">M.</tp:taxon-name-part> <tp:taxon-name-part taxon-name-part-type="species" reg="chingii">chingii</tp:taxon-name-part></tp:taxon-name></italic> in <xref ref-type="bibr" rid="B57">Law (1996)</xref> and of <tp:taxon-name><tp:taxon-name-part taxon-name-part-type="genus" reg="Manglietia">M.</tp:taxon-name-part> <tp:taxon-name-part taxon-name-part-type="species" reg="conifera">conifera</tp:taxon-name-part> <tp:taxon-name-part taxon-name-part-type="subspecies">subsp.</tp:taxon-name-part> <tp:taxon-name-part taxon-name-part-type="subspecies" reg="chingii">chingii</tp:taxon-name-part></tp:taxon-name> by <xref ref-type="bibr" rid="B63">Li (1997)</xref>. <italic><tp:taxon-name><tp:taxon-name-part taxon-name-part-type="genus" reg="Manglietia">M.</tp:taxon-name-part> <tp:taxon-name-part taxon-name-part-type="species" reg="tenuipes">tenuipes</tp:taxon-name-part></tp:taxon-name></italic> is, however, recognisable as a distinct species when taking into account all the presently known differentiating features of these three species compiled in Tables <xref ref-type="table" rid="T21">21</xref>, <xref ref-type="table" rid="T22">22</xref>. <italic><tp:taxon-name><tp:taxon-name-part taxon-name-part-type="genus" reg="Manglietia">Manglietia</tp:taxon-name-part> <tp:taxon-name-part taxon-name-part-type="species" reg="tenuipes">tenuipes</tp:taxon-name-part></tp:taxon-name></italic> also does not key out with the original validating descriptions of <italic><tp:taxon-name><tp:taxon-name-part taxon-name-part-type="genus" reg="Manglietia">M.</tp:taxon-name-part> <tp:taxon-name-part taxon-name-part-type="species" reg="glaucifolia">glaucifolia</tp:taxon-name-part></tp:taxon-name></italic> Law &amp; Y.F. Wu, or <italic><tp:taxon-name><tp:taxon-name-part taxon-name-part-type="genus" reg="Manglietia">M.</tp:taxon-name-part> <tp:taxon-name-part taxon-name-part-type="species" reg="ovoidea">ovoidea</tp:taxon-name-part></tp:taxon-name></italic> Hung T. Chang &amp; B.L. Chen with which it shares synonymy under <italic><tp:taxon-name><tp:taxon-name-part taxon-name-part-type="genus" reg="Manglietia">M.</tp:taxon-name-part> <tp:taxon-name-part taxon-name-part-type="species" reg="conifera">conifera</tp:taxon-name-part></tp:taxon-name></italic> in Chen &amp; Nooteboom, and with the exception of <italic><tp:taxon-name><tp:taxon-name-part taxon-name-part-type="genus" reg="Manglietia">M.</tp:taxon-name-part> <tp:taxon-name-part taxon-name-part-type="species" reg="glaucifolia">glaucifolia</tp:taxon-name-part></tp:taxon-name></italic>, also in Flora of China.</p><table-wrap id="T21" position="float" orientation="portrait"><label>Table 21.</label><caption><p>The <bold>21 presently known</bold> differentiating features between <italic><tp:taxon-name><tp:taxon-name-part taxon-name-part-type="genus" reg="Manglietia">Manglietia</tp:taxon-name-part> <tp:taxon-name-part taxon-name-part-type="species" reg="tenuipes">tenuipes</tp:taxon-name-part></tp:taxon-name></italic> Dandy and <italic><tp:taxon-name><tp:taxon-name-part taxon-name-part-type="genus" reg="Manglietia">Manglietia</tp:taxon-name-part> <tp:taxon-name-part taxon-name-part-type="species" reg="conifera">conifera</tp:taxon-name-part></tp:taxon-name></italic> Dandy.</p></caption><table><tbody><tr><th rowspan="1" colspan="1">
                      <bold>Plant feature</bold>
                    </th><th rowspan="1" colspan="1">
                      <bold>
                        <italic>
                          <tp:taxon-name><tp:taxon-name-part taxon-name-part-type="genus" reg="Manglietia">Manglietia</tp:taxon-name-part> <tp:taxon-name-part taxon-name-part-type="species" reg="tenuipes">tenuipes</tp:taxon-name-part></tp:taxon-name>
                        </italic>
                      </bold>
                    </th><th rowspan="1" colspan="1">
                      <bold>
                        <italic>
                          <tp:taxon-name><tp:taxon-name-part taxon-name-part-type="genus" reg="Manglietia">Manglietia</tp:taxon-name-part> <tp:taxon-name-part taxon-name-part-type="species" reg="conifera">conifera</tp:taxon-name-part></tp:taxon-name>
                        </italic>
                      </bold>
                    </th></tr><tr><td rowspan="1" colspan="1">
                      <bold>life form</bold>
                    </td><td rowspan="1" colspan="1">
                      <bold>small tree to ca. 12 m high<sup>2</sup></bold>
                    </td><td rowspan="1" colspan="1">
                      <bold>tree to 30 m high<sup>5</sup>, cultivated trees to mean height of 24.7 m in ca. 16 years<sup>3</sup></bold>
                    </td></tr><tr><td rowspan="1" colspan="1">twig indumentum</td><td rowspan="1" colspan="1">appressed coppery tomentelli initially, then more or less glabrescent</td><td rowspan="1" colspan="1">densely reddish pubescent when young</td></tr><tr><td rowspan="1" colspan="1">leaf dimensions</td><td rowspan="1" colspan="1">to ca. 20 × 4.5 cm</td><td rowspan="1" colspan="1">to ca. 20 × 7 cm</td></tr><tr><td rowspan="1" colspan="1">leaf apex</td><td rowspan="1" colspan="1">gradually acuminate, near to acute</td><td rowspan="1" colspan="1">more or less acuminate or obtuse</td></tr><tr><td rowspan="1" colspan="1">lateral leaf vein pairs</td><td rowspan="1" colspan="1">ca. 15–22</td><td rowspan="1" colspan="1">ca. 14–18</td></tr><tr><td rowspan="1" colspan="1">
                      <bold>petiole length</bold>
                    </td><td rowspan="1" colspan="1">
                      <bold>1.4–3.5 cm</bold>
                    </td><td rowspan="1" colspan="1">
                      <bold>1.1–2.6 cm</bold>
                    </td></tr><tr><td rowspan="1" colspan="1">
                      <bold>petiole indumentum</bold>
                    </td><td rowspan="1" colspan="1">
                      <bold>glabrous<sup>2</sup></bold>
                    </td><td rowspan="1" colspan="1">
                      <bold>hairy<sup>4</sup></bold>
                    </td></tr><tr><td rowspan="1" colspan="1">stipular scars on petiole</td><td rowspan="1" colspan="1">3–7 mm<bold><sup>2</sup></bold></td><td rowspan="1" colspan="1">5–8 mm<bold><sup>4</sup></bold></td></tr><tr><td rowspan="1" colspan="1">tepal number</td><td rowspan="1" colspan="1">11</td><td rowspan="1" colspan="1">10–11</td></tr><tr><td rowspan="1" colspan="1">
                      <bold>tepal length</bold>
                    </td><td rowspan="1" colspan="1">
                      <bold>3–3.6 cm<sup>2</sup></bold>
                    </td><td rowspan="1" colspan="1">
                      <bold>2.5–3 cm<sup>4</sup></bold>
                    </td></tr><tr><td rowspan="1" colspan="1">
                      <bold>staminal scars on central axis</bold>
                    </td><td rowspan="1" colspan="1">
                      <bold>3–5 mm long region of attachment</bold>
                    </td><td rowspan="1" colspan="1">
                      <bold>6–8 mm long region of attachment</bold>
                    </td></tr><tr><td rowspan="1" colspan="1">
                      <bold>stamen length</bold>
                    </td><td rowspan="1" colspan="1">
                      <bold>10–11 mm<sup>2</sup></bold>
                    </td><td rowspan="1" colspan="1">
                      <bold>8.5–10 mm<sup>4</sup></bold>
                    </td></tr><tr><td rowspan="1" colspan="1">
                      <bold>immature carpel number</bold>
                    </td><td rowspan="1" colspan="1">
                      <bold>26–38</bold>
                    </td><td rowspan="1" colspan="1">
                      <bold>15–25</bold>
                    </td></tr><tr><td rowspan="1" colspan="1">
                      <bold>carpel dimensions</bold>
                    </td><td rowspan="1" colspan="1">
                      <bold>3–3.4 × 2–3 mm</bold>
                    </td><td rowspan="1" colspan="1">
                      <bold>2.2–3 × 2.2–3 mm<sup>4</sup></bold>
                    </td></tr><tr><td rowspan="1" colspan="1">ovules each carpel</td><td rowspan="1" colspan="1">4–10<bold><sup>2</sup></bold></td><td rowspan="1" colspan="1">4–12<bold><sup>4</sup></bold></td></tr><tr><td rowspan="1" colspan="1">
                      <bold>fruit peduncle length</bold>
                    </td><td rowspan="1" colspan="1">
                      <bold>ca. 4.5–5.5 cm (ca. 6 cm<sup>1</sup>)</bold>
                    </td><td rowspan="1" colspan="1">
                      <bold>up to 4 cm</bold>
                    </td></tr><tr><td rowspan="1" colspan="1">
                      <bold>fruit peduncle indumentum</bold>
                    </td><td rowspan="1" colspan="1"><bold>glabrous</bold>.</td><td rowspan="1" colspan="1">
                      <bold>appressed-pubescent at least when young</bold>
                    </td></tr><tr><td rowspan="1" colspan="1">fruit aggregate shape</td><td rowspan="1" colspan="1">ovoid-globose to oblong-globose</td><td rowspan="1" colspan="1">broadly ovoid</td></tr><tr><td rowspan="1" colspan="1">
                      <bold>fruit dimensions</bold>
                    </td><td rowspan="1" colspan="1">
                      <bold>ca. 6 × 4.5 cm<sup>1</sup></bold>
                    </td><td rowspan="1" colspan="1">
                      <bold>3.2–3.5 × 2.8–3.4 cm<sup>4</sup></bold>
                    </td></tr><tr><td rowspan="1" colspan="1"><bold>altitude</bold>.</td><td rowspan="1" colspan="1">
                      <bold>1460 m</bold>
                    </td><td rowspan="1" colspan="1">
                      <bold>700–1300 m<sup>4</sup></bold>
                    </td></tr><tr><td rowspan="1" colspan="1"><bold>distribution</bold>.</td><td rowspan="1" colspan="1">
                      <bold>Yaoma Shan, Lingyun County, NW Guangxi Province, China</bold>
                    </td><td rowspan="1" colspan="1">
                      <bold>Bavi, Dam Ha, Ha Coi, Son Tay and Tam Đảo, northern Vietnam<sup>4</sup></bold>
                    </td></tr></tbody></table><table-wrap-foot><fn><p>Note: The morphological features of <italic><tp:taxon-name><tp:taxon-name-part taxon-name-part-type="genus" reg="Manglietia">Manglietia</tp:taxon-name-part> <tp:taxon-name-part taxon-name-part-type="species" reg="tenuipes">tenuipes</tp:taxon-name-part></tp:taxon-name></italic> are cited from <xref ref-type="bibr" rid="B29">Dandy (1931</xref>: 232), supplemented by <xref ref-type="bibr" rid="B59">Lee (1935</xref>: 479)<bold><sup>1</sup></bold> and <xref ref-type="bibr" rid="B110">Tiêṕ (1980</xref>: 557)<bold><sup>2</sup></bold>, with those of <italic><tp:taxon-name><tp:taxon-name-part taxon-name-part-type="genus" reg="Manglietia">Manglietia</tp:taxon-name-part> <tp:taxon-name-part taxon-name-part-type="species" reg="conifera">conifera</tp:taxon-name-part></tp:taxon-name></italic> cited from <xref ref-type="bibr" rid="B28">Dandy (1930</xref>: 205), supplemented by <xref ref-type="bibr" rid="B47">Hao et al. (2019</xref>: 3)<bold><sup>3</sup></bold>, <xref ref-type="bibr" rid="B110">Tiêṕ (1980</xref>: 559–560)<bold><sup>4</sup></bold> and <xref ref-type="bibr" rid="B115">Vu (2017</xref>: 1190)<bold><sup>5</sup></bold>.</p></fn></table-wrap-foot></table-wrap><table-wrap id="T22" position="float" orientation="portrait"><label>Table 22.</label><caption><p>The <bold>20 presently known</bold> differentiating features between <italic><tp:taxon-name><tp:taxon-name-part taxon-name-part-type="genus" reg="Manglietia">Manglietia</tp:taxon-name-part> <tp:taxon-name-part taxon-name-part-type="species" reg="tenuipes">tenuipes</tp:taxon-name-part></tp:taxon-name></italic> Dandy and <italic><tp:taxon-name><tp:taxon-name-part taxon-name-part-type="genus" reg="Manglietia">Manglietia</tp:taxon-name-part> <tp:taxon-name-part taxon-name-part-type="species" reg="chingii">chingii</tp:taxon-name-part></tp:taxon-name></italic> Dandy.</p></caption><table><tbody><tr><th rowspan="1" colspan="1">
                      <bold>Plant feature</bold>
                    </th><th rowspan="1" colspan="1">
                      <bold>
                        <italic>
                          <tp:taxon-name><tp:taxon-name-part taxon-name-part-type="genus" reg="Manglietia">Manglietia</tp:taxon-name-part> <tp:taxon-name-part taxon-name-part-type="species" reg="tenuipes">tenuipes</tp:taxon-name-part></tp:taxon-name>
                        </italic>
                      </bold>
                    </th><th rowspan="1" colspan="1">
                      <bold>
                        <italic>
                          <tp:taxon-name><tp:taxon-name-part taxon-name-part-type="genus" reg="Manglietia">Manglietia</tp:taxon-name-part> <tp:taxon-name-part taxon-name-part-type="species" reg="chingii">chingii</tp:taxon-name-part></tp:taxon-name>
                        </italic>
                      </bold>
                    </th></tr><tr><td rowspan="1" colspan="1">
                      <bold>life form</bold>
                    </td><td rowspan="1" colspan="1">
                      <bold>small-sized tree to ca. 12 m high<sup>2</sup></bold>
                    </td><td rowspan="1" colspan="1">
                      <bold>medium-sized tree to 20 m high<sup>4</sup></bold>
                    </td></tr><tr><td rowspan="1" colspan="1">twig indumentum</td><td rowspan="1" colspan="1">appressed coppery tomentelli initially, then more or less glabrescent</td><td rowspan="1" colspan="1">initially appressed coppery red pubescent, then glabrous</td></tr><tr><td rowspan="1" colspan="1">
                      <bold>leaf dimensions</bold>
                    </td><td rowspan="1" colspan="1">
                      <bold>to ca. 20 × 4.5 cm</bold>
                    </td><td rowspan="1" colspan="1">
                      <bold>to ca. 15 × 5 cm<sup>4</sup></bold>
                    </td></tr><tr><td rowspan="1" colspan="1">leaf apex</td><td rowspan="1" colspan="1">gradually acuminate, near to acute</td><td rowspan="1" colspan="1">short-acuminate or obtuse<bold><sup>4</sup></bold></td></tr><tr><td rowspan="1" colspan="1">lateral leaf vein pairs</td><td rowspan="1" colspan="1">ca. 15–22</td><td rowspan="1" colspan="1">14–20</td></tr><tr><td rowspan="1" colspan="1">venation pattern</td><td rowspan="1" colspan="1">indistinct abaxially</td><td rowspan="1" colspan="1">distinct abaxially</td></tr><tr><td rowspan="1" colspan="1">
                      <bold>petiole length</bold>
                    </td><td rowspan="1" colspan="1">
                      <bold>1.4–3.5 cm</bold>
                    </td><td rowspan="1" colspan="1">
                      <bold>1.6–2.2 cm</bold>
                    </td></tr><tr><td rowspan="1" colspan="1">petiole indumentum</td><td rowspan="1" colspan="1">glabrous<bold><sup>2</sup></bold></td><td rowspan="1" colspan="1">glabrescent, then glabrous<bold><sup>5</sup></bold></td></tr><tr><td rowspan="1" colspan="1">
                      <bold>stipular scar length on petiole</bold>
                    </td><td rowspan="1" colspan="1">
                      <bold>3–7 mm<sup>2</sup></bold>
                    </td><td rowspan="1" colspan="1">
                      <bold>2–4 mm<sup>5</sup></bold>
                    </td></tr><tr><td rowspan="1" colspan="1">tepal number</td><td rowspan="1" colspan="1">11</td><td rowspan="1" colspan="1">9–11</td></tr><tr><td rowspan="1" colspan="1">
                      <bold>tepal length</bold>
                    </td><td rowspan="1" colspan="1">
                      <bold>3–3.6 cm<sup>2</sup></bold>
                    </td><td rowspan="1" colspan="1">
                      <bold>5–5.5 cm<sup>4</sup></bold>
                    </td></tr><tr><td rowspan="1" colspan="1">
                      <bold>staminal scars on central axis</bold>
                    </td><td rowspan="1" colspan="1">
                      <bold>3–5 mm long region of attachment</bold>
                    </td><td rowspan="1" colspan="1">
                      <bold>7–9 mm long region of attachment</bold>
                    </td></tr><tr><td rowspan="1" colspan="1">
                      <bold>stamen length</bold>
                    </td><td rowspan="1" colspan="1">
                      <bold>10–11 mm<sup>2</sup></bold>
                    </td><td rowspan="1" colspan="1">
                      <bold>13–15 mm<sup>3</sup></bold>
                    </td></tr><tr><td rowspan="1" colspan="1">
                      <bold>immature carpels</bold>
                    </td><td rowspan="1" colspan="1">
                      <bold>26–38</bold>
                    </td><td rowspan="1" colspan="1">
                      <bold>28–30</bold>
                    </td></tr><tr><td rowspan="1" colspan="1">number of ovules</td><td rowspan="1" colspan="1">4–10<bold><sup>2</sup></bold></td><td rowspan="1" colspan="1">8–10 <bold><sup>5</sup></bold></td></tr><tr><td rowspan="1" colspan="1">
                      <bold>fruit peduncle length</bold>
                    </td><td rowspan="1" colspan="1">
                      <bold>ca. 4.5–5.5 cm (ca. 6 cm<sup>1</sup>)</bold>
                    </td><td rowspan="1" colspan="1">
                      <bold>6.5–7 cm</bold>
                    </td></tr><tr><td rowspan="1" colspan="1">fruit aggregates size</td><td rowspan="1" colspan="1">ca. 4.5–5 cm long (ca. 6 × 4.5 cm<bold><sup>1</sup></bold>)</td><td rowspan="1" colspan="1">ca. 4–5 cm long (ca. 5 × 3.3 cm<bold><sup>5</sup></bold>)</td></tr><tr><td rowspan="1" colspan="1">fruit aggregates shape</td><td rowspan="1" colspan="1">ovoid-globose to oblong-globose</td><td rowspan="1" colspan="1">ovoid to ellipsoid-oblong</td></tr><tr><td rowspan="1" colspan="1"><bold>altitude</bold>.</td><td rowspan="1" colspan="1">
                      <bold>1460 m</bold>
                    </td><td rowspan="1" colspan="1">
                      <bold>790 m</bold>
                    </td></tr><tr><td rowspan="1" colspan="1"><bold>distribution</bold>.</td><td rowspan="1" colspan="1">
                      <bold>Yaoma Shan, Lingyun County, NW Guangxi Province, China</bold>
                    </td><td rowspan="1" colspan="1">
                      <bold>Shiwandashan, S. Guangxi Province (and Fu-ming, Yunnan Province<sup>5</sup>), China</bold>
                    </td></tr></tbody></table><table-wrap-foot><fn><p>Note: The morphological features of <italic><tp:taxon-name><tp:taxon-name-part taxon-name-part-type="genus" reg="Manglietia">Manglietia</tp:taxon-name-part> <tp:taxon-name-part taxon-name-part-type="species" reg="tenuipes">tenuipes</tp:taxon-name-part></tp:taxon-name></italic> are cited from <xref ref-type="bibr" rid="B29">Dandy (1931</xref>: 232), supplemented by <xref ref-type="bibr" rid="B59">Lee (1935</xref>: 479)<bold><sup>1</sup></bold> and <xref ref-type="bibr" rid="B110">Tiêṕ (1980</xref>: 557)<bold><sup>2</sup></bold>. Those of <italic><tp:taxon-name><tp:taxon-name-part taxon-name-part-type="genus" reg="Manglietia">Manglietia</tp:taxon-name-part> <tp:taxon-name-part taxon-name-part-type="species" reg="chingii">chingii</tp:taxon-name-part></tp:taxon-name></italic> are from <xref ref-type="bibr" rid="B29">Dandy (1931)</xref>, supplemented by <xref ref-type="bibr" rid="B57">Law (1996</xref>: 92)<bold><sup>3</sup></bold>, <xref ref-type="bibr" rid="B81">Liu et al. (2004</xref>: 130)<bold><sup>4</sup></bold> and <xref ref-type="bibr" rid="B110">Tiêṕ (1980</xref>: 559)<bold><sup>5</sup></bold>.</p></fn></table-wrap-foot></table-wrap></tp:treatment-sec><tp:treatment-sec sec-type="Note 2"><title>Note 2.</title><p>In research published five years ago in which a UPGMA cluster analysis supported the division of <tp:taxon-name><tp:taxon-name-part taxon-name-part-type="family" reg="Magnoliaceae">Magnoliaceae</tp:taxon-name-part></tp:taxon-name> into the two monogeneric subfamilies <tp:taxon-name><tp:taxon-name-part taxon-name-part-type="subfamily" reg="Magnolioideae">Magnolioideae</tp:taxon-name-part></tp:taxon-name> and <tp:taxon-name><tp:taxon-name-part taxon-name-part-type="subfamily" reg="Liriodendroideae">Liriodendroideae</tp:taxon-name-part></tp:taxon-name>, there is a UPGMA clustering diagram of genomic relationships between 135 species of <tp:taxon-name><tp:taxon-name-part taxon-name-part-type="family" reg="Magnoliaceae">Magnoliaceae</tp:taxon-name-part></tp:taxon-name> (<xref ref-type="bibr" rid="B65">Li 2021</xref>: 30, fig. 3.6). This diagram reveals the closest relative to <italic><tp:taxon-name><tp:taxon-name-part taxon-name-part-type="genus" reg="Manglietia">Manglietia</tp:taxon-name-part> <tp:taxon-name-part taxon-name-part-type="species" reg="tenuipes">tenuipes</tp:taxon-name-part></tp:taxon-name></italic> to be <italic><tp:taxon-name><tp:taxon-name-part taxon-name-part-type="genus" reg="Manglietia">M.</tp:taxon-name-part> <tp:taxon-name-part taxon-name-part-type="species" reg="ovoidea">ovoidea</tp:taxon-name-part></tp:taxon-name></italic>, with <italic><tp:taxon-name><tp:taxon-name-part taxon-name-part-type="genus" reg="Manglietia">M.</tp:taxon-name-part> <tp:taxon-name-part taxon-name-part-type="species" reg="conifera">conifera</tp:taxon-name-part></tp:taxon-name></italic> and <italic><tp:taxon-name><tp:taxon-name-part taxon-name-part-type="genus" reg="Michelia">M.</tp:taxon-name-part> <tp:taxon-name-part taxon-name-part-type="species" reg="chingii">chingii</tp:taxon-name-part></tp:taxon-name></italic> distant relatives on the genome map. Previously published research utilising <abbrev xmlns:xlink="http://www.w3.org/1999/xlink" xlink:title="inter-simple sequence repeat" xlink:type="simple">ISSR</abbrev> molecular markers to investigate the genetic diversity of 48 wild species of <tp:taxon-name><tp:taxon-name-part taxon-name-part-type="family" reg="Magnoliaceae">Magnoliaceae</tp:taxon-name-part></tp:taxon-name> in Yunnan Province showed <italic><tp:taxon-name><tp:taxon-name-part taxon-name-part-type="genus" reg="Manglietia">Manglietia</tp:taxon-name-part> <tp:taxon-name-part taxon-name-part-type="species" reg="tenuipes">tenuipes</tp:taxon-name-part></tp:taxon-name></italic> to be not closely related to <italic><tp:taxon-name><tp:taxon-name-part taxon-name-part-type="genus" reg="Manglietia">Manglietia</tp:taxon-name-part> <tp:taxon-name-part taxon-name-part-type="species" reg="chingii">chingii</tp:taxon-name-part></tp:taxon-name></italic> on the accompanying UPGMA cluster map (<xref ref-type="bibr" rid="B117">Wang et al. 2020</xref>: 281, fig. 2). Recognised as a genuine species, <italic><tp:taxon-name><tp:taxon-name-part taxon-name-part-type="genus" reg="Manglietia">Manglietia</tp:taxon-name-part> <tp:taxon-name-part taxon-name-part-type="species" reg="tenuipes">tenuipes</tp:taxon-name-part></tp:taxon-name></italic> is reinstated and transferred to <italic><tp:taxon-name><tp:taxon-name-part taxon-name-part-type="genus" reg="Magnolia">Magnolia</tp:taxon-name-part></tp:taxon-name></italic>.</p></tp:treatment-sec><tp:treatment-sec sec-type="Note 3"><title>Note 3.</title><p>While there are cultivated plants of <italic><tp:taxon-name><tp:taxon-name-part taxon-name-part-type="genus" reg="Manglietia">Manglietia</tp:taxon-name-part> <tp:taxon-name-part taxon-name-part-type="species" reg="conifera">conifera</tp:taxon-name-part></tp:taxon-name></italic> growing in the <tp:taxon-name><tp:taxon-name-part taxon-name-part-type="genus" reg="Magnolia">Magnolia</tp:taxon-name-part></tp:taxon-name> Garden at South China Botanical Garden (from which herbarium specimens are noted but not uploaded at the Chinese Virtual Herbarium website) and planted elsewhere in China, this species does not occur in the wild in China, but is confined to Vietnam (<xref ref-type="bibr" rid="B47">Hao et al. 2019</xref>: 1; 2 fig. 1), where for example it was recorded in 1997 for the Na Hang Nature Reserve in northeastern Tuyen Quang Province (<xref ref-type="bibr" rid="B48">Hill and Hallam 1997</xref>: appendix <xref ref-type="app" rid="app1">1</xref> Plants), whose establishment and area of 41930 ha was first proposed in October 1993 (<xref ref-type="bibr" rid="B2">Anon 2004</xref>). The majority of the specimens presently at the <abbrev xmlns:xlink="http://www.w3.org/1999/xlink" xlink:title="Chinese Virtual Herbarium" xlink:type="simple">CVH</abbrev> website bearing the name <italic><tp:taxon-name><tp:taxon-name-part taxon-name-part-type="genus" reg="Manglietia">Manglietia</tp:taxon-name-part> <tp:taxon-name-part taxon-name-part-type="species" reg="conifera">conifera</tp:taxon-name-part></tp:taxon-name></italic> have the Chinese name for <italic><tp:taxon-name><tp:taxon-name-part taxon-name-part-type="genus" reg="Michelia">M.</tp:taxon-name-part> <tp:taxon-name-part taxon-name-part-type="species" reg="chingii">chingii</tp:taxon-name-part></tp:taxon-name></italic> under which they were presumably posted and some are neither. Also, research of the genetic diversity of the germplasm resources of <italic><tp:taxon-name><tp:taxon-name-part taxon-name-part-type="genus" reg="Manglietia">M.</tp:taxon-name-part> <tp:taxon-name-part taxon-name-part-type="species" reg="conifera">conifera</tp:taxon-name-part></tp:taxon-name></italic> required 12 wild provenances of this species being introduced to China from Vietnam (<xref ref-type="bibr" rid="B124">Wen 2017</xref>). The naming of the superficially similar but different species <italic><tp:taxon-name><tp:taxon-name-part taxon-name-part-type="genus" reg="Manglietia">M.</tp:taxon-name-part> <tp:taxon-name-part taxon-name-part-type="species" reg="sinoconifera">sinoconifera</tp:taxon-name-part></tp:taxon-name></italic> (<xref ref-type="bibr" rid="B121">Wei 1993</xref>), would appear to be further evidence that <italic><tp:taxon-name><tp:taxon-name-part taxon-name-part-type="genus" reg="Manglietia">M.</tp:taxon-name-part> <tp:taxon-name-part taxon-name-part-type="species" reg="conifera">conifera</tp:taxon-name-part></tp:taxon-name></italic>, which is conspicuous for its absence in Flora Reipublicae Popularis Sinicae and Magnolias of China, is not native to China, whereas <italic><tp:taxon-name><tp:taxon-name-part taxon-name-part-type="genus" reg="Manglietia">M.</tp:taxon-name-part> <tp:taxon-name-part taxon-name-part-type="species" reg="tenuipes">tenuipes</tp:taxon-name-part></tp:taxon-name></italic> and perhaps also <italic><tp:taxon-name><tp:taxon-name-part taxon-name-part-type="genus" reg="Michelia">M.</tp:taxon-name-part> <tp:taxon-name-part taxon-name-part-type="species" reg="chingii">chingii</tp:taxon-name-part></tp:taxon-name></italic> apparently occur only in China.</p></tp:treatment-sec><tp:treatment-sec sec-type="Note 4"><title>Note 4.</title><p>According to the literature searched by the present authors in Australia and overseas for a future paper, <italic><tp:taxon-name><tp:taxon-name-part taxon-name-part-type="genus" reg="Manglietia">Manglietia</tp:taxon-name-part> <tp:taxon-name-part taxon-name-part-type="species" reg="tenuipes">tenuipes</tp:taxon-name-part></tp:taxon-name></italic> is recorded in China for 18 nature reserves, two at least in which one of its supposed synonyms <italic><tp:taxon-name><tp:taxon-name-part taxon-name-part-type="genus" reg="Michelia">M.</tp:taxon-name-part> <tp:taxon-name-part taxon-name-part-type="species" reg="chingii">chingii</tp:taxon-name-part></tp:taxon-name></italic> is also noted to occur. <italic><tp:taxon-name><tp:taxon-name-part taxon-name-part-type="genus" reg="Manglietia">M.</tp:taxon-name-part> <tp:taxon-name-part taxon-name-part-type="species" reg="tenuipes">tenuipes</tp:taxon-name-part></tp:taxon-name></italic> is also recorded as occurring in <italic>ex situ</italic> conservation at two research institutions plus eight botanical gardens and arboreta, four in which <italic><tp:taxon-name><tp:taxon-name-part taxon-name-part-type="genus" reg="Michelia">M.</tp:taxon-name-part> <tp:taxon-name-part taxon-name-part-type="species" reg="chingii">chingii</tp:taxon-name-part></tp:taxon-name></italic> is also noted to occur, including South China Botanical Garden, Guangzhou, Guangdong, where in addition to these two species, <italic><tp:taxon-name><tp:taxon-name-part taxon-name-part-type="genus" reg="Manglietia">M.</tp:taxon-name-part> <tp:taxon-name-part taxon-name-part-type="species" reg="conifera">conifera</tp:taxon-name-part></tp:taxon-name></italic> is also cultivated.</p></tp:treatment-sec><tp:treatment-sec sec-type="Conservation status"><title>Conservation status.</title><p><italic><tp:taxon-name><tp:taxon-name-part taxon-name-part-type="genus" reg="Manglietia">Manglietia</tp:taxon-name-part> <tp:taxon-name-part taxon-name-part-type="species" reg="tenuipes">tenuipes</tp:taxon-name-part></tp:taxon-name></italic> is noted on the IUCN Red List of Threatened Species as a synonym of <italic><tp:taxon-name><tp:taxon-name-part taxon-name-part-type="genus" reg="Magnolia">Magnolia</tp:taxon-name-part> <tp:taxon-name-part taxon-name-part-type="species" reg="conifera">conifera</tp:taxon-name-part></tp:taxon-name></italic> (Dandy) V.S. Kumar which has a September 2012 assessment of “Least Concern” (<xref ref-type="bibr" rid="B51">IUCN 2026</xref>). However, <italic><tp:taxon-name><tp:taxon-name-part taxon-name-part-type="genus" reg="Manglietia">Manglietia</tp:taxon-name-part> <tp:taxon-name-part taxon-name-part-type="species" reg="tenuipes">tenuipes</tp:taxon-name-part></tp:taxon-name></italic> is recorded by <xref ref-type="bibr" rid="B73">Li and Li (1999</xref>: 33) as being listed as a level 3 provincial key protected plant on the Yunnan Key Protected Wild Plants List published in 1989, and in <xref ref-type="bibr" rid="B68">Li et al. (2015</xref>: 72) it is noted as a national level 3 protected rare and endangered plant.</p></tp:treatment-sec><tp:treatment-sec sec-type="Recommendation"><title>Recommendation.</title><p>In view of the above, an IUCN assessment of the present conservation status in the wild of <italic><tp:taxon-name><tp:taxon-name-part taxon-name-part-type="genus" reg="Magnolia">Magnolia</tp:taxon-name-part> <tp:taxon-name-part taxon-name-part-type="species" reg="tenuipes">tenuipes</tp:taxon-name-part></tp:taxon-name></italic> (syn. <italic><tp:taxon-name><tp:taxon-name-part taxon-name-part-type="genus" reg="Manglietia">Manglietia</tp:taxon-name-part> <tp:taxon-name-part taxon-name-part-type="species" reg="tenuipes">tenuipes</tp:taxon-name-part></tp:taxon-name></italic>) independent of <italic><tp:taxon-name><tp:taxon-name-part taxon-name-part-type="genus" reg="Magnolia">Magnolia</tp:taxon-name-part> <tp:taxon-name-part taxon-name-part-type="species" reg="conifera">conifera</tp:taxon-name-part></tp:taxon-name></italic> and <tp:taxon-name><tp:taxon-name-part taxon-name-part-type="genus" reg="Magnolia">Magnolia</tp:taxon-name-part> <tp:taxon-name-part taxon-name-part-type="species" reg="conifera">conifera</tp:taxon-name-part> <tp:taxon-name-part taxon-name-part-type="infraspecific-rank">var.</tp:taxon-name-part> <tp:taxon-name-part taxon-name-part-type="variety" reg="chingii">chingii</tp:taxon-name-part></tp:taxon-name> (Dandy) V.S. Kumar (syn. <italic><tp:taxon-name><tp:taxon-name-part taxon-name-part-type="genus" reg="Manglietia">Manglietia</tp:taxon-name-part> <tp:taxon-name-part taxon-name-part-type="species" reg="chingii">chingii</tp:taxon-name-part></tp:taxon-name></italic>), needs to be undertaken at the earliest opportunity! Included in the IUCN assessment should be populations in Funing and Malipo counties of Wenshan Zhuang and Miao Autonomous Prefecture, Yunnan (from where unsighted specimens of <italic><tp:taxon-name><tp:taxon-name-part taxon-name-part-type="genus" reg="Manglietia">M.</tp:taxon-name-part> <tp:taxon-name-part taxon-name-part-type="species" reg="tenuipes">tenuipes</tp:taxon-name-part></tp:taxon-name></italic> were collected by Chen Bao-liang), plus at Leigong Shan and elsewhere in Guizhou, as well as a number of isolated Guangxi populations, including at the type locality of Yaoma Shan in Lingyun County.</p></tp:treatment-sec><tp:treatment-sec><!--Section generated to contain objects referenced in tp:taxon-treatment.--><app id="app1"><title>Appendix 1 - Institutional herbarium acronyms</title><p>The acronyms of herbaria where types and other specimens are deposited are as follows:</p><p><bold><abbrev xmlns:xlink="http://www.w3.org/1999/xlink" content-type="institution" xlink:title="Herbarium of the Arnold Arboretum (Harvard University Herbaria), Harvard University, Cambridge, Massachusetts, U.S.A" xlink:type="simple">A</abbrev></bold> Herbarium of the Arnold Arboretum (Harvard University Herbaria), Harvard University, Cambridge, Massachusetts, U.S.A.</p><p><bold><abbrev xmlns:xlink="http://www.w3.org/1999/xlink" content-type="institution" xlink:title="Department of Biology Herbarium, Anhui Normal University, Wuhu, Anhui, China" xlink:type="simple">ANUB</abbrev></bold> Department of Biology Herbarium, Anhui Normal University, Wuhu, Anhui, China.</p><p><bold><abbrev xmlns:xlink="http://www.w3.org/1999/xlink" content-type="institution" xlink:title="Herbarium, Biology Department, Xiamen University, Xiamen, Fujian, China" xlink:type="simple">AU</abbrev></bold> Herbarium, Biology Department, Xiamen University, Xiamen, Fujian, China.</p><p><bold><abbrev xmlns:xlink="http://www.w3.org/1999/xlink" content-type="institution" xlink:title="Department of Botany Herbarium, British Museum of Natural History, London, England, U.K" xlink:type="simple">BM</abbrev></bold> Department of Botany Herbarium, British Museum of Natural History, London, England, U.K.</p><p><bold><abbrev xmlns:xlink="http://www.w3.org/1999/xlink" content-type="institution" xlink:title="Dendrological Herbarium, Chinese Academy of Forestry, Haidian, Beijing, China" xlink:type="simple">CAF</abbrev></bold> Dendrological Herbarium, Chinese Academy of Forestry, Haidian, Beijing, China.</p><p><bold><abbrev xmlns:xlink="http://www.w3.org/1999/xlink" content-type="institution" xlink:title="Herbarium, Canton Christian College, Lingnan University, Canton (Guangzhou), Guangdong, China. (incorporated into Sun Yat-sen University in 1952 – see SYS)" xlink:type="simple">CCC</abbrev></bold> Herbarium, Canton Christian College, Lingnan University, Canton (Guangzhou), Guangdong, China. (incorporated into Sun Yat-sen University in 1952 – see <named-content xmlns:xlink="http://www.w3.org/1999/xlink" content-type="dwc:institutional_code" xlink:title="Zhongshan (Sun Yatsen) University" xlink:href="https://scientific-collections.gbif.org/institution/27fb9d75-becb-415c-b8d3-7f8061c46fbc" xlink:type="simple">SYS</named-content>).</p><p><bold><abbrev xmlns:xlink="http://www.w3.org/1999/xlink" content-type="institution" xlink:title="Herbarium, Chongqing Natural History Museum, Chongqing City, Chongqing Municipality, China" xlink:type="simple">CQNM</abbrev></bold> Herbarium, Chongqing Natural History Museum, Chongqing City, Chongqing Municipality, China.</p><p><bold><abbrev xmlns:xlink="http://www.w3.org/1999/xlink" content-type="institution" xlink:title="Royal Botanic Garden Herbarium, Inverleith Row, Inverleith, Edinburgh, Scotland, U.K" xlink:type="simple">E</abbrev></bold> Royal Botanic Garden Herbarium, Inverleith Row, Inverleith, Edinburgh, Scotland, U.K.</p><p><bold><abbrev xmlns:xlink="http://www.w3.org/1999/xlink" content-type="institution" xlink:title="Dendrological Herbarium, Fujian Forestry College, Nanping, Fujian, China. (now College of Forestry, Fujian Agriculture and Forestry University, Fuzhou, Fujian)" xlink:type="simple">FJFC</abbrev></bold> Dendrological Herbarium, Fujian Forestry College, Nanping, Fujian, China. (now College of Forestry, Fujian Agriculture and Forestry University, Fuzhou, Fujian).</p><p><bold><abbrev xmlns:xlink="http://www.w3.org/1999/xlink" content-type="institution" xlink:title="Forestry Herbarium, Forestry Department, Guangxi Agricultural University, Nanning, Guangxi, China" xlink:type="simple">GAC</abbrev></bold> Forestry Herbarium, Forestry Department, Guangxi Agricultural University, Nanning, Guangxi, China.</p><p><bold><named-content xmlns:xlink="http://www.w3.org/1999/xlink" content-type="dwc:institutional_code" xlink:title="Guizhou Forestry School" xlink:href="https://scientific-collections.gbif.org/institution/24ec52e8-28e3-49d0-a7a3-47ff204df7b5" xlink:type="simple">GFS</named-content></bold> Dendrological Herbarium, Guizhou Forestry School, Xiuwen, Guiyang, Guizhou, China.</p><p><bold><abbrev xmlns:xlink="http://www.w3.org/1999/xlink" content-type="institution" xlink:title="Herbarium, Geography Department, Guizhou Normal University, Guiyang, Guizhou, China" xlink:type="simple">GNUG</abbrev></bold> Herbarium, Geography Department, Guizhou Normal University, Guiyang, Guizhou, China.</p><p><bold><named-content xmlns:xlink="http://www.w3.org/1999/xlink" content-type="dwc:institutional_code" xlink:title="Guizhou Agricultural College" xlink:href="https://scientific-collections.gbif.org/institution/6a7167fe-8426-4897-b52d-dec9df8345dc" xlink:type="simple">GZAC</named-content></bold> Dendrological Herbarium, Forestry Department, Guizhou Agricultural College, Huaxi, Guiyang, Guizhou, China.</p><p><bold><abbrev xmlns:xlink="http://www.w3.org/1999/xlink" content-type="institution" xlink:title="Botanical Herbarium, Finnish Museum of Natural History, University of Helsinki, Helsinki, Finland" xlink:type="simple">H</abbrev></bold> Botanical Herbarium, Finnish Museum of Natural History, University of Helsinki, Helsinki, Finland.</p><p><bold><abbrev xmlns:xlink="http://www.w3.org/1999/xlink" content-type="institution" xlink:title="Henan Agricultural University Herbarium, Zhengzhou, Henan, China" xlink:type="simple">HEAC</abbrev></bold> Henan Agricultural University Herbarium, Zhengzhou, Henan, China.</p><p><bold><abbrev xmlns:xlink="http://www.w3.org/1999/xlink" content-type="institution" xlink:title="Institute of Biology Herbarium, Henan Academy of Sciences, Zhengzhou, Henan, China" xlink:type="simple">HEBI</abbrev></bold> Institute of Biology Herbarium, Henan Academy of Sciences, Zhengzhou, Henan, China.</p><p><bold><named-content xmlns:xlink="http://www.w3.org/1999/xlink" content-type="dwc:institutional_code" xlink:title="Guizhou Academy of Sciences" xlink:href="https://scientific-collections.gbif.org/institution/874b687d-56a2-42d1-9ff9-3b2b7aea145d" xlink:type="simple">HGAS</named-content></bold> Institute of Biology Herbarium, Guizhou Academy of Sciences, Xiaohe, Yunyang District, Guiyang, Guizhou, China.</p><p><bold><abbrev xmlns:xlink="http://www.w3.org/1999/xlink" content-type="institution" xlink:title="Herbarium, Wuhan Institute of Botany, Chinese Academy of Sciences, Moshan, Wuchang District, Wuhan, Hubei, China" xlink:type="simple">HIB</abbrev></bold> Herbarium, Wuhan Institute of Botany, Chinese Academy of Sciences, Moshan, Wuchang District, Wuhan, Hubei, China.</p><p><bold><named-content xmlns:xlink="http://www.w3.org/1999/xlink" content-type="dwc:institutional_code" xlink:title="Xishuangbanna Tropical Botanical Garden, Academia Sinica" xlink:href="https://scientific-collections.gbif.org/institution/c1b4b43c-8274-4586-b75e-704e36bdd5c6" xlink:type="simple">HITBC</named-content></bold> Xishuangbanna Tropical Botanical Garden Herbarium, Chinese Academy of Sciences, Menglun, Mengla County, Yunnan, China</p><p><bold><abbrev xmlns:xlink="http://www.w3.org/1999/xlink" content-type="institution" xlink:title="Hong Kong Botanical Garden Herbarium, Kowloon, Hong Kong, China" xlink:type="simple">HK</abbrev></bold> Hong Kong Botanical Garden Herbarium, Kowloon, Hong Kong, China.</p><p><bold><abbrev xmlns:xlink="http://www.w3.org/1999/xlink" content-type="institution" xlink:title="Herbarium of Biological Laboratory of the Science Society of China, Nanking (= Nanjing), Jiangsu, China. (transferred to NAS Herbarium)" xlink:type="simple">HSBL</abbrev></bold> Herbarium of Biological Laboratory of the Science Society of China, Nanking (= Nanjing), Jiangsu, China. (transferred to <abbrev xmlns:xlink="http://www.w3.org/1999/xlink" content-type="institution" xlink:title="Herbarium, Phytotaxonomy Department, Jiangsu Institute of Botany, Qianhuhou, Zhongshanmenwai, Nanjing, Jiangsu, China" xlink:type="simple">NAS</abbrev> Herbarium)</p><p><bold><abbrev xmlns:xlink="http://www.w3.org/1999/xlink" content-type="institution" xlink:title="Herbarium, Department of Biology, Hangzhou Normal University, Hangzhou, Zhejiang, China" xlink:type="simple">HTC</abbrev></bold> Herbarium, Department of Biology, Hangzhou Normal University, Hangzhou, Zhejiang, China.</p><p><bold><abbrev xmlns:xlink="http://www.w3.org/1999/xlink" content-type="institution" xlink:title="Herbarium, Guangxi Institute of Botany, Guangxi Academy of Sciences, Yanshan District, Guilin, Guangxi Zhuang Autonomous Region, China" xlink:type="simple">IBK</abbrev></bold> Herbarium, Guangxi Institute of Botany, Guangxi Academy of Sciences, Yanshan District, Guilin, Guangxi Zhuang Autonomous Region, China.</p><p><bold><abbrev xmlns:xlink="http://www.w3.org/1999/xlink" content-type="institution" xlink:title="Department of Taxonomy Herbarium, South China Institute of Botany (SCBI), Chinese Academy of Sciences, Tianhe District, Guangzhou, Guangdong, China" xlink:type="simple">IBSC</abbrev></bold> Department of Taxonomy Herbarium, South China Institute of Botany (SCBI), Chinese Academy of Sciences, Tianhe District, Guangzhou, Guangdong, China.</p><p><bold><abbrev xmlns:xlink="http://www.w3.org/1999/xlink" content-type="institution" xlink:title="Dendrological Herbarium, Department of Forestry, Jiangxi Agricultural University, Meiling, Nanchang, Jiangxi, China" xlink:type="simple">JXAU</abbrev></bold> Dendrological Herbarium, Department of Forestry, Jiangxi Agricultural University, Meiling, Nanchang, Jiangxi, China.</p><p><bold><abbrev xmlns:xlink="http://www.w3.org/1999/xlink" content-type="institution" xlink:title="Royal Botanic Gardens Herbarium, Kew, Surrey, London, England. U.K" xlink:type="simple">K</abbrev></bold> Royal Botanic Gardens Herbarium, Kew, Surrey, London, England. U.K.</p><p><bold><named-content xmlns:xlink="http://www.w3.org/1999/xlink" content-type="dwc:institutional_code" xlink:title="Kunming Institute of Botany, Chinese Academy of Sciences" xlink:href="https://scientific-collections.gbif.org/institution/6039165f-1334-4ac6-a955-5542100c0e50" xlink:type="simple">KUN</named-content></bold> Herbarium, Kunming Institute of Botany, Chinese Academy of Sciences, Heilongtan, Panlong District, Kunming, Yunnan, China.</p><p><bold><abbrev xmlns:xlink="http://www.w3.org/1999/xlink" content-type="institution" xlink:title="Herbarium, Lu Shan Botanical Garden, Hanpokou, Lu Shan, Jiangxi, China" xlink:type="simple">LBG</abbrev></bold> Herbarium, Lu Shan Botanical Garden, Hanpokou, Lu Shan, Jiangxi, China.</p><p><bold><abbrev xmlns:xlink="http://www.w3.org/1999/xlink" content-type="institution" xlink:title="Vascular Plants Herbarium, Komarov Botanical Institute of the Russian Academy of Sciences, Saint Petersburg, Russia" xlink:type="simple">LE</abbrev></bold> Vascular Plants Herbarium, Komarov Botanical Institute of the Russian Academy of Sciences, Saint Petersburg, Russia.</p><p><bold><abbrev xmlns:xlink="http://www.w3.org/1999/xlink" content-type="institution" xlink:title="Herbarium of Lingnan Natural History Survey and Museum, Lingnan University, Canton (Guangzhou), Guangdong, China. (transferred to SYS)" xlink:type="simple">LU</abbrev></bold> Herbarium of Lingnan Natural History Survey and Museum, Lingnan University, Canton (Guangzhou), Guangdong, China. (transferred to <named-content xmlns:xlink="http://www.w3.org/1999/xlink" content-type="dwc:institutional_code" xlink:title="Zhongshan (Sun Yatsen) University" xlink:href="https://scientific-collections.gbif.org/institution/27fb9d75-becb-415c-b8d3-7f8061c46fbc" xlink:type="simple">SYS</named-content>).</p><p><bold><abbrev xmlns:xlink="http://www.w3.org/1999/xlink" content-type="institution" xlink:title="Herbarium, Missouri Botanical Garden, Saint Louis, Missouri, USA" xlink:type="simple">MO</abbrev></bold> Herbarium, Missouri Botanical Garden, Saint Louis, Missouri, USA.</p><p><bold><abbrev xmlns:xlink="http://www.w3.org/1999/xlink" content-type="institution" xlink:title="Herbarium, Phytotaxonomy Department, Jiangsu Institute of Botany, Qianhuhou, Zhongshanmenwai, Nanjing, Jiangsu, China" xlink:type="simple">NAS</abbrev></bold> Herbarium, Phytotaxonomy Department, Jiangsu Institute of Botany, Qianhuhou, Zhongshanmenwai, Nanjing, Jiangsu, China.</p><p><bold><named-content xmlns:xlink="http://www.w3.org/1999/xlink" content-type="dwc:institutional_code" xlink:title="Nanjing Forestry University" xlink:href="https://scientific-collections.gbif.org/institution/65b4040c-d75e-41ac-b5aa-f71b44c68b45" xlink:type="simple">NF</named-content></bold> Dendrological Herbarium, College of Forest Resources and Environment, Nanjing Forestry University, Nanjing, Jiangsu, China. (ex-Nanjing Forestry College)</p><p><bold><abbrev xmlns:xlink="http://www.w3.org/1999/xlink" content-type="institution" xlink:title="National Herbarium of the Netherlands, Rijksherbarium, Leiden University, Leiden, Netherlands" xlink:type="simple">NHN/L</abbrev></bold> National Herbarium of the Netherlands, Rijksherbarium, Leiden University, Leiden, Netherlands.</p><p><bold><abbrev xmlns:xlink="http://www.w3.org/1999/xlink" content-type="institution" xlink:title="Herbarium, Plant Biology and Ecolgy Department, Nankai University, Nankai District, Tianjin, China" xlink:type="simple">NKU</abbrev></bold> Herbarium, Plant Biology and Ecolgy Department, Nankai University, Nankai District, Tianjin, China.</p><p><bold><named-content xmlns:xlink="http://www.w3.org/1999/xlink" content-type="dwc:institutional_code" xlink:title="The New York Botanical Garden" xlink:href="https://scientific-collections.gbif.org/institution/ab83e5ab-f4f7-4c9b-a1d5-eb779dfb9377" xlink:type="simple">NY</named-content></bold> William and Lynda Steere Herbarium, New York Botanical Garden, The Bronx, New York, U.S.A.</p><p><bold><abbrev xmlns:xlink="http://www.w3.org/1999/xlink" content-type="institution" xlink:title="Herbarium National de Paris, Muséum National d’Histoire Naturelle, Paris, France" xlink:type="simple">P</abbrev></bold> Herbarium National de Paris, Muséum National d’Histoire Naturelle, Paris, France.</p><p><bold><named-content xmlns:xlink="http://www.w3.org/1999/xlink" content-type="dwc:institutional_code" xlink:title="Institute of Botany, Chinese Academy of Sciences" xlink:href="https://scientific-collections.gbif.org/institution/ac8eb8fc-0703-4408-8388-686764b75877" xlink:type="simple">PE</named-content></bold> Herbarium, Laboratory of Systematic and Evolutionary Botany, Institute of Botany, Chinese Academy of Sciences, Nanxin, Xiangshan, Beijing, China.</p><p><bold><abbrev xmlns:xlink="http://www.w3.org/1999/xlink" content-type="institution" xlink:title="Herbarium, Department of Botany, Academy of Natural Sciences, Drexel University, Philadelphia, Pennsylvania, U.S.A" xlink:type="simple">PH</abbrev></bold> Herbarium, Department of Botany, Academy of Natural Sciences, Drexel University, Philadelphia, Pennsylvania, U.S.A.</p><p><bold><abbrev xmlns:xlink="http://www.w3.org/1999/xlink" content-type="institution" xlink:title="Botanické Herbarium, Západoceské Muzeum, Plzeň-City (Pilsen), Czech Republic" xlink:type="simple">PL</abbrev></bold> Botanické Herbarium, Západoceské Muzeum, Plzeň-City (Pilsen), Czech Republic.</p><p><bold><abbrev xmlns:xlink="http://www.w3.org/1999/xlink" content-type="institution" xlink:title="Herbarium, Department of Botany, Shanghai Museum of Natural History, Jing’an District, Shanghai, China" xlink:type="simple">SHM</abbrev></bold> Herbarium, Department of Botany, Shanghai Museum of Natural History, Jing’an District, Shanghai, China.</p><p><bold><named-content xmlns:xlink="http://www.w3.org/1999/xlink" content-type="dwc:institutional_code" xlink:title="Zhongshan (Sun Yatsen) University" xlink:href="https://scientific-collections.gbif.org/institution/27fb9d75-becb-415c-b8d3-7f8061c46fbc" xlink:type="simple">SYS</named-content></bold> Botanical Division Herbarium, Biology Department, Zhongshan University (Sun Yat-sen University), Haizhu District, Guangzhou, Guangdong, China.</p><p><bold><abbrev xmlns:xlink="http://www.w3.org/1999/xlink" content-type="institution" xlink:title="Herbarium, Department of Biology, Sichuan University, Jiuyanqiao, Chengdu, Sichuan, China" xlink:type="simple">SZ</abbrev></bold> Herbarium, Department of Biology, Sichuan University, Jiuyanqiao, Chengdu, Sichuan, China.</p><p><bold><named-content xmlns:xlink="http://www.w3.org/1999/xlink" content-type="dwc:institutional_code" xlink:title="Fairy Lake Botanical Garden" xlink:href="https://scientific-collections.gbif.org/institution/47604750-1384-4862-8f54-5a6c4541077c" xlink:type="simple">SZG</named-content></bold> Herbarium, Fairy Lake Botanical Garden, Shenzhen, Guangdong, China.</p><p><bold><abbrev xmlns:xlink="http://www.w3.org/1999/xlink" content-type="institution" xlink:title="Herbarium, School of Botany, Trinity College, Dublin, Ireland" xlink:type="simple">TCD</abbrev></bold> Herbarium, School of Botany, Trinity College, Dublin, Ireland.</p><p><bold><abbrev xmlns:xlink="http://www.w3.org/1999/xlink" content-type="institution" xlink:title="Herbarium, University of California, Berkeley, California, U.S.A" xlink:type="simple">UC</abbrev></bold> Herbarium, University of California, Berkeley, California, U.S.A.</p><p><bold><abbrev xmlns:xlink="http://www.w3.org/1999/xlink" content-type="institution" xlink:title="National Herbarium, Department of Botany, National Museum of Natural History, Smithsonian Institution, Washington, DC, U.S.A" xlink:type="simple">US</abbrev></bold> National Herbarium, Department of Botany, National Museum of Natural History, Smithsonian Institution, Washington, DC, U.S.A.</p><p><bold><named-content xmlns:xlink="http://www.w3.org/1999/xlink" content-type="dwc:institutional_code" xlink:title="Northwestern Institute of Botany" xlink:href="https://scientific-collections.gbif.org/institution/87662249-f867-4965-8ef5-2975241e46b8" xlink:type="simple">WUK</named-content></bold> Herbarium, Northwestern Institute of Botany, Yangling, Xianyang, Shaanxi, China.</p><p><bold><named-content xmlns:xlink="http://www.w3.org/1999/xlink" content-type="dwc:institutional_code" xlink:title="Yunnan Academy of Forestry" xlink:href="https://scientific-collections.gbif.org/institution/af8084f3-1b3f-476f-ae6c-a79392c8bf11" xlink:type="simple">YAF</named-content></bold> Herbarium, Yunnan Academy of Forestry, Heilongtan, Kunming, Yunnan, China.</p><p>Herbaria references</p><p>The above herbarium acronyms and their institutions were located in the following publications:</p><p>Chen SC, Li JL, Zhu XY, Zhang ZY (eds) 1990. Chinese Herbaria and also Herbarium Abbreviations. In: Bibliography of Chinese Systematic Botany (1949–1990): 667–684; 685–698. Guangdong Science &amp; Technology Press, Guangzhou. (In Chinese and English).</p><p>Fu LK, Zhang XC, Qin HN, Ma JS (eds) 1993. Index Herbariorum Sinicorum. China Science and Technology Press, Beijing. (In Chinese and English).</p><p>Holmgren PK, Holmgren NH, Barnett <abbrev xmlns:xlink="http://www.w3.org/1999/xlink" xlink:title="Least Concern" xlink:type="simple">LC</abbrev> (eds) 1990. Index Herbariorum. Part 1. The Herbaria of the World. Eighth Edition. New York Botanical Garden, The Bronx, New York, on behalf of the International Association for Plant Taxonomy, Bratislava, Slovakia.</p><p>Jin SY, Chen YL (eds) 1994. A Catalogue of Type Specimens (Cormophyta) in the Herbaria of China. Science Press, Beijing. (In Chinese: <tp:taxon-name><tp:taxon-name-part taxon-name-part-type="family" reg="Magnoliaceae">Magnoliaceae</tp:taxon-name-part></tp:taxon-name> 453–457). Two supplements published in 1999 and 2007 have not been seen.</p><p>Thiers <abbrev xmlns:xlink="http://www.w3.org/1999/xlink" content-type="institution" xlink:title="Department of Botany Herbarium, British Museum of Natural History, London, England, U.K" xlink:type="simple">BM</abbrev> (ed.) Index Herbariorum. A searchable online facility of the world’s herbaria utilising the required herbarium’s acronym to provide a collections summary and also lists of the herbarium’s correspondent(s), plus their staff and research associates. <ext-link xmlns:xlink="http://www.w3.org/1999/xlink" xlink:href="http://sweetgum.nybg.org/science/ih/" ext-link-type="uri" xlink:type="simple">http://sweetgum.nybg.org/science/ih/</ext-link> [accessed as required from 27 Apr. 2016].</p></app></tp:treatment-sec><ref-list><ref id="B29"><mixed-citation xmlns:xlink="http://www.w3.org/1999/xlink" xlink:type="simple">Dandy JE (1931) Four new <tp:taxon-name><tp:taxon-name-part taxon-name-part-type="tribe">Magnolieae</tp:taxon-name-part></tp:taxon-name> from Kwangsi. The Journal of Botany: British and Foreign 69(9): 231–233.</mixed-citation></ref><ref id="B59"><mixed-citation xmlns:xlink="http://www.w3.org/1999/xlink" xlink:type="simple">Lee SC (1935) Forest Botany of China. Commercial Press Ltd., Shanghai.</mixed-citation></ref><ref id="B110"><mixed-citation xmlns:xlink="http://www.w3.org/1999/xlink" xlink:type="simple">Tiêṕ NV (1980) Beiträge zur sippenstruktur der gattung <italic><tp:taxon-name><tp:taxon-name-part taxon-name-part-type="genus">Manglietia</tp:taxon-name-part></tp:taxon-name></italic> Bl. (<tp:taxon-name><tp:taxon-name-part taxon-name-part-type="family">Magnoliaceae</tp:taxon-name-part></tp:taxon-name>). Feddes Repertorium 91(9–10): 497–576. [In German with English summary] <ext-link xlink:href="10.1002/fedr.19800910902" ext-link-type="doi" xlink:type="simple">https://doi.org/10.1002/fedr.19800910902</ext-link></mixed-citation></ref><ref id="B28"><mixed-citation xmlns:xlink="http://www.w3.org/1999/xlink" xlink:type="simple">Dandy JE (1930) New <tp:taxon-name><tp:taxon-name-part taxon-name-part-type="tribe">Magnolieae</tp:taxon-name-part></tp:taxon-name> from China and Indo-China. The Journal of Botany: British and Foreign 68(7): 204–214.</mixed-citation></ref><ref id="B47"><mixed-citation xmlns:xlink="http://www.w3.org/1999/xlink" xlink:type="simple">Hao J, Pan LQ, Jia HY, Jiang QB, Pan QL, Pinyopusarerk K, Kalinganir A (2019) Floral structure and breeding systems of <italic><tp:taxon-name><tp:taxon-name-part taxon-name-part-type="genus">Manglietia</tp:taxon-name-part> <tp:taxon-name-part taxon-name-part-type="species">conifera</tp:taxon-name-part></tp:taxon-name></italic> Dandy (<tp:taxon-name><tp:taxon-name-part taxon-name-part-type="family">Magnoliaceae</tp:taxon-name-part></tp:taxon-name>). Forests 2019, 10, 756. <ext-link xlink:href="10.3390/f10090756" ext-link-type="doi" xlink:type="simple">https://doi.org/10.3390/f10090756</ext-link></mixed-citation></ref><ref id="B115"><mixed-citation xmlns:xlink="http://www.w3.org/1999/xlink" xlink:type="simple">Vu NA (2017) Grassroots environmental activism in an authoritarium context: The trees movement in Vietnam. Voluntas: The International Journal of Voluntary and Nonprofit Organisations 28: 1180–1208 [E]. <ext-link xlink:href="10.1007/s11266-017-9829-1" ext-link-type="doi" xlink:type="simple">https://doi.org/10.1007/s11266-017-9829-1</ext-link></mixed-citation></ref><ref id="B57"><mixed-citation xmlns:xlink="http://www.w3.org/1999/xlink" xlink:type="simple">Law YW (1996) <tp:taxon-name><tp:taxon-name-part taxon-name-part-type="family">Magnoliaceae</tp:taxon-name-part></tp:taxon-name>. In: Law YW, Lo HS, Wu YF, Chang BN (Eds) Flora Reipublicae Popularis Sinicae 30(1): <tp:taxon-name><tp:taxon-name-part taxon-name-part-type="division">Angiospermae</tp:taxon-name-part></tp:taxon-name>, <tp:taxon-name><tp:taxon-name-part taxon-name-part-type="class">Dicotyledoneae</tp:taxon-name-part></tp:taxon-name>: <tp:taxon-name><tp:taxon-name-part taxon-name-part-type="family">Menispermaceae</tp:taxon-name-part></tp:taxon-name>, <tp:taxon-name><tp:taxon-name-part taxon-name-part-type="family">Magnoliaceae</tp:taxon-name-part></tp:taxon-name>: 82–198. Science Press, Beijing. [In Chinese] <ext-link xlink:href="http://www.iplant.cn/info/Trib.%20MAGNOLIEAE?t=z" ext-link-type="uri" xlink:type="simple">http://www.iplant.cn/info/Trib.%20MAGNOLIEAE?t=z</ext-link> [accessed from 28 Mar. 2020]</mixed-citation></ref><ref id="B81"><mixed-citation xmlns:xlink="http://www.w3.org/1999/xlink" xlink:type="simple">Liu YH, Zeng QW, Zhou RZ, Xing FW [Eds] (2004) Magnolias of China. Baitong Group. Beijing Science &amp; Technology Press, Beijing. [In Chinese and English]</mixed-citation></ref><ref id="B15"><mixed-citation xmlns:xlink="http://www.w3.org/1999/xlink" xlink:type="simple">Chen BL, Nooteboom HP (1993) Notes on <tp:taxon-name><tp:taxon-name-part taxon-name-part-type="family">Magnoliaceae</tp:taxon-name-part></tp:taxon-name> III: The <tp:taxon-name><tp:taxon-name-part taxon-name-part-type="family">Magnoliaceae</tp:taxon-name-part></tp:taxon-name> of China. Annals of Missouri Botanical Garden 80(4): 999–1104. <ext-link xlink:href="10.2307/2399942" ext-link-type="doi" xlink:type="simple">https://doi.org/10.2307/2399942</ext-link></mixed-citation></ref><ref id="B38"><mixed-citation xmlns:xlink="http://www.w3.org/1999/xlink" xlink:type="simple">Frodin DG, Govaerts R (1996) World Checklist and Bibliography of <tp:taxon-name><tp:taxon-name-part taxon-name-part-type="family">Magnoliaceae</tp:taxon-name-part></tp:taxon-name>. Information Services Dept., Royal Botanic Gardens, Kew.</mixed-citation></ref><ref id="B40"><mixed-citation xmlns:xlink="http://www.w3.org/1999/xlink" xlink:type="simple">Govaerts R (2003) World Checklist of <tp:taxon-name><tp:taxon-name-part taxon-name-part-type="family">Magnoliaceae</tp:taxon-name-part></tp:taxon-name> (online). Facilitated by the Royal Botanic Gardens, Kew. <ext-link xlink:href="https://wcsp.science.kew.org/" ext-link-type="uri" xlink:type="simple">https://wcsp.science.kew.org/</ext-link> [accessed 12 Oct. 2022]</mixed-citation></ref><ref id="B125"><mixed-citation xmlns:xlink="http://www.w3.org/1999/xlink" xlink:type="simple">Wu ZY, Chen SK (2006) <tp:taxon-name><tp:taxon-name-part taxon-name-part-type="family">Magnoliaceae</tp:taxon-name-part></tp:taxon-name>. In: Flora Yunnanica. Tomus 6 (<tp:taxon-name><tp:taxon-name-part taxon-name-part-type="phylum">Spermatophyta</tp:taxon-name-part></tp:taxon-name>): 1–62. Science Press, Beijing. [In Chinese] <ext-link xlink:href="https://www.biodiversitylibrary.org/page/36698160#page/1" ext-link-type="uri" xlink:type="simple">https://www.biodiversitylibrary.org/page/36698160#page/1</ext-link> [accessed 28 Mar. 2020]</mixed-citation></ref><ref id="B126"><mixed-citation xmlns:xlink="http://www.w3.org/1999/xlink" xlink:type="simple">Xia NH, Liu YH, Nooteboom HP (2008) <tp:taxon-name><tp:taxon-name-part taxon-name-part-type="family">Magnoliaceae</tp:taxon-name-part></tp:taxon-name>. In: Wu ZY, Raven PH, Hong DY (Eds) Flora of China Vol. 7, <tp:taxon-name><tp:taxon-name-part taxon-name-part-type="family">Menispermaceae</tp:taxon-name-part></tp:taxon-name> through <tp:taxon-name><tp:taxon-name-part taxon-name-part-type="family">Capparaceae</tp:taxon-name-part></tp:taxon-name>: 48–91. Science Press, Beijing and Missouri Botanical Garden Press, St. Louis. <ext-link xlink:href="http://flora.huh.harvard.edu/china/mss/volume07/Magnoliaceae.pdf" ext-link-type="uri" xlink:type="simple">http://flora.huh.harvard.edu/china/mss/volume07/Magnoliaceae.pdf</ext-link> [accessed 20 Mar. 2020]</mixed-citation></ref><ref id="B102"><mixed-citation xmlns:xlink="http://www.w3.org/1999/xlink" xlink:type="simple">Sima YK, Lu SG (2009) <tp:taxon-name><tp:taxon-name-part taxon-name-part-type="family">Magnoliaceae</tp:taxon-name-part></tp:taxon-name>. In: Shui YM, Sima YK, Wen J, Chen WH (Eds) Vouchered Flora of Southeast Yunnan, Vol. 1: 16–79. Yunnan Science &amp; Technology Press, Kunming. <ext-link xlink:href="http://www.doc88.com/p-9455111883790.html" ext-link-type="uri" xlink:type="simple">http://www.doc88.com/p-9455111883790.html</ext-link> [accessed 30 Mar. 2020]</mixed-citation></ref><ref id="B101"><mixed-citation xmlns:xlink="http://www.w3.org/1999/xlink" xlink:type="simple">Sima YK (2011) A Taxonomic Revision of the <tp:taxon-name><tp:taxon-name-part taxon-name-part-type="family">Magnoliaceae</tp:taxon-name-part></tp:taxon-name> from China. PhD. Dissertation (Botany). School of Life Science, Yunnan University, Kunming, China. [In Chinese, English subtitle / abstract] <ext-link xlink:href="https://www.doc88.com/p-0408321349844.html" ext-link-type="uri" xlink:type="simple">https://www.doc88.com/p-0408321349844.html</ext-link> [accessed 27 Mar. 2020]</mixed-citation></ref><ref id="B63"><mixed-citation xmlns:xlink="http://www.w3.org/1999/xlink" xlink:type="simple">Li J (1997) Some notes on <tp:taxon-name><tp:taxon-name-part taxon-name-part-type="family">Magnoliaceae</tp:taxon-name-part></tp:taxon-name> from China. Acta Botanica Yunnanica 19(2): 131–138. [In Chinese, English subtitle / abstract] <ext-link xlink:href="https://journal.kib.ac.cn/EN/abstract/abstract31371.shtml" ext-link-type="uri" xlink:type="simple">https://journal.kib.ac.cn/EN/abstract/abstract31371.shtml</ext-link> [accessed 25 Oct. 2022]</mixed-citation></ref><ref id="B65"><mixed-citation xmlns:xlink="http://www.w3.org/1999/xlink" xlink:type="simple">Li JJ (2021) Analysis of Genetic Relationship of <tp:taxon-name><tp:taxon-name-part taxon-name-part-type="family">Magnoliaceae</tp:taxon-name-part></tp:taxon-name> Based on ISSR. Master’s Thesis (Agronomy), Central South University of Forestry and Technology, Changsha, Hunan. [In Chinese, English subtitle / abstract] <ext-link xlink:href="https://www.doc88.com/p-14787848196166.html" ext-link-type="uri" xlink:type="simple">https://www.doc88.com/p-14787848196166.html</ext-link> [accessed 15 Nov. 2022]</mixed-citation></ref><ref id="B117"><mixed-citation xmlns:xlink="http://www.w3.org/1999/xlink" xlink:type="simple">Wang M, Peng JQ, Cao JW, Cao FX, Li JJ, Xue C, Wu Y (2020) Studies on genetic diversity of 48 wild species of <tp:taxon-name><tp:taxon-name-part taxon-name-part-type="family">Magnoliaceae</tp:taxon-name-part></tp:taxon-name> in Yunnan. Journal of Tropical and Subtropical Botany 28(3): 277–284. [In Chinese, English subtitle / abstract] <ext-link xlink:href="10.11926/jtsb.4161" ext-link-type="doi" xlink:type="simple">https://doi.org/10.11926/jtsb.4161</ext-link></mixed-citation></ref><ref id="B48"><mixed-citation xmlns:xlink="http://www.w3.org/1999/xlink" xlink:type="simple">Hill M, Hallam D [Eds] (1997) Na Hang Nature Reserve, Tat Ke Sector. Site Description and Conservation Evaluation. Frontier-Vietnam Environmental Research Report 9. Ministry of Agriculture and Rural Development (Forest Protection Department), Frontier-Vietnam, Institute of Ecology and Biological Resources, Society for Environmental Exploration, Hanoi, Vietnam. <ext-link xlink:href="https://citeseerx.ist.psu.edu/document?repid=rep1&amp;type=pdf&amp;doi=c3f5cedcacbf7e4a825ee558f141b87123d17c8c" ext-link-type="uri" xlink:type="simple">https://citeseerx.ist.psu.edu/document?repid=rep1&amp;type=pdf&amp;doi=c3f5cedcacbf7e4a825ee558f141b87123d17c8c</ext-link> [accessed 30 Mar. 2020]</mixed-citation></ref><ref id="B2"><mixed-citation xmlns:xlink="http://www.w3.org/1999/xlink" xlink:type="simple">Anon (2004) Sourcebook of Existing and Proposed Protected Areas in Vietnam, Second Edition. Birdlife International in Indochina and the Forest Inventory and Planning Institute of the Vietnamese Ministry of Agriculture and Rural Development (MARD). Ba Na Nui Chua Nature Reserve: <ext-link xlink:href="https://thiennhienviet.org.vn/sourcebook/pdf/1%20South%20Central%20Coast/Ba%20Na-Nui%20Chua.pdf" ext-link-type="uri" xlink:type="simple">https://thiennhienviet.org.vn/sourcebook/pdf/1%20South%20Central%20Coast/Ba%20Na-Nui%20Chua.pdf</ext-link> Na Hang Proposed Nature Reserve: <ext-link xlink:href="https://thiennhienviet.org.vn/sourcebook/pdf/2%20north%20east/Na%20Hang.pdf" ext-link-type="uri" xlink:type="simple">https://thiennhienviet.org.vn/sourcebook/pdf/2%20north%20east/Na%20Hang.pdf</ext-link> [both accessed 23 Mar. 2026]</mixed-citation></ref><ref id="B124"><mixed-citation xmlns:xlink="http://www.w3.org/1999/xlink" xlink:type="simple">Wen SN (2017) Genetic Diversity of Germplasm Resources of <tp:taxon-name><tp:taxon-name-part taxon-name-part-type="genus">Manglietia</tp:taxon-name-part> <tp:taxon-name-part taxon-name-part-type="species">conifera</tp:taxon-name-part></tp:taxon-name> Dandy. PhD. Dissertation (Forest Genetics and Breeding), Chinese Academy of Forestry, China. [In Chinese, English subtitle / abstract] <ext-link xlink:href="https://www.doc88.com/p-3177361844041.html" ext-link-type="uri" xlink:type="simple">https://www.doc88.com/p-3177361844041.html</ext-link> [accessed 17 Oct. 2022]</mixed-citation></ref><ref id="B121"><mixed-citation xmlns:xlink="http://www.w3.org/1999/xlink" xlink:type="simple">Wei FN (1993) A new species of <italic><tp:taxon-name><tp:taxon-name-part taxon-name-part-type="genus">Manglietia</tp:taxon-name-part></tp:taxon-name></italic> Bl. from Guangxi. Guihaia 13(1): 5–6. [In Chinese, English subtitle] <ext-link xlink:href="http://www.guihaia-journal.com/gxzw/ch/reader/create_pdf.aspx?file_no=199301003" ext-link-type="uri" xlink:type="simple">http://www.guihaia-journal.com/gxzw/ch/reader/create_pdf.aspx?file_no=199301003</ext-link> [accessed 9 Mar. 2020]</mixed-citation></ref><ref id="B51"><mixed-citation xmlns:xlink="http://www.w3.org/1999/xlink" xlink:type="simple">IUCN (2026) The IUCN Red List of Threatened Species. Version 2025-2. International Union for the Conservation of Nature and Natural Resources. Gland, Switzerland and Cambridge, UK. <ext-link xlink:href="https://www.iucnredlist.org/species/193957/2292193" ext-link-type="uri" xlink:type="simple">https://www.iucnredlist.org/species/193957/2292193</ext-link> [accessed 5 Feb. 2026]</mixed-citation></ref><ref id="B73"><mixed-citation xmlns:xlink="http://www.w3.org/1999/xlink" xlink:type="simple">Li YY, Li DX (1999) Conservation value and exploitation foreground of the <tp:taxon-name><tp:taxon-name-part taxon-name-part-type="family">Magnoliaceae</tp:taxon-name-part></tp:taxon-name> plants in Yunnan. Journal of Beijing Forestry University 21(3): 29–35. [In Chinese, English subtitle / abstract] <ext-link xlink:href="https://www.docin.com/p-475559447.html" ext-link-type="uri" xlink:type="simple">https://www.docin.com/p-475559447.html</ext-link> [accessed 30 Mar. 2020]</mixed-citation></ref><ref id="B68"><mixed-citation xmlns:xlink="http://www.w3.org/1999/xlink" xlink:type="simple">Li SH, Qin DW, Wei ZM, Qin WM, Nie ZZ (2015) Research on the photosynthesis of <italic><tp:taxon-name><tp:taxon-name-part taxon-name-part-type="genus">Manglietia</tp:taxon-name-part> <tp:taxon-name-part taxon-name-part-type="species">tenuipes</tp:taxon-name-part></tp:taxon-name></italic> under drought stress. Northern Horticulture 2015(3): 72–76. [In Chinese, English end title / abstract] <ext-link xlink:href="10.11937/bfyy.201503023" ext-link-type="doi" xlink:type="simple">https://doi.org/10.11937/bfyy.201503023</ext-link></mixed-citation></ref></ref-list></tp:taxon-treatment>
