# Supplementary material for: If these aren’t genuine species, what are? An analysis of heterotypic synonyms contributes to 19 new names and 20 new combinations in Magnolia (Magnoliaceae). Part 2: New combinations
Source: PhytoKeys. 2026 Jul 10;277:77–151. doi: 10.3897/phytokeys.277.195893 (PMC13379712; doi:10.3897/phytokeys.277.195893)
Supplement: XML Treatment for Magnolia wardii [file phytokeys.277.195893-treatment20.xml]

<!DOCTYPE tp:taxon-treatment
  PUBLIC "-//TaxonX//DTD Taxonomic Treatment Publishing DTD v0 20100105//EN" "tax-treatment-NSO.dtd">
<tp:taxon-treatment xmlns:tp="http://www.plazi.org/taxpub"><tp:treatment-meta><kwd-group><label>Taxon classification</label><kwd>
                <named-content content-type="kingdom">Plantae</named-content>
              </kwd><kwd>
                <named-content content-type="order">Magnoliales</named-content>
              </kwd><kwd>
                <named-content content-type="family">Magnoliaceae</named-content>
              </kwd></kwd-group><mixed-citation publication-type="journal"><person-group><name><surname>Callaghan</surname><given-names>Christopher B.</given-names></name><name><surname>Png</surname><given-names>Siak K.</given-names></name></person-group><article-title>If these aren’t genuine species, what are? An analysis of heterotypic synonyms contributes to 19 new names and 20 new combinations in <italic><tp:taxon-name><tp:taxon-name-part taxon-name-part-type="genus" reg="Magnolia">Magnolia</tp:taxon-name-part></tp:taxon-name></italic> (<tp:taxon-name><tp:taxon-name-part taxon-name-part-type="family" reg="Magnoliaceae">Magnoliaceae</tp:taxon-name-part></tp:taxon-name>). Part 2: New combinations</article-title><source>PhytoKeys</source><day>10</day><month>07</month><year>2026</year><volume>277</volume><fpage>77</fpage><lpage>151</lpage><pub-id pub-id-type="doi">10.3897/phytokeys.277.195893</pub-id></mixed-citation></tp:treatment-meta><tp:nomenclature><tp:taxon-name><object-id xmlns:xlink="http://www.w3.org/1999/xlink" content-type="arpha" xlink:type="simple">9915F2F7-4000-5CFA-972A-05B47D1B3102</object-id>
                    		<tp:taxon-name-part taxon-name-part-type="genus" reg="Magnolia">Magnolia</tp:taxon-name-part> <tp:taxon-name-part taxon-name-part-type="species" reg="wardii">wardii</tp:taxon-name-part>
                    	
                    		<object-id xmlns:xlink="http://www.w3.org/1999/xlink" content-type="ipni" xlink:type="simple">urn:lsid:ipni.org:names:77383523-1</object-id>
                    	</tp:taxon-name><tp:taxon-authority>(Dandy) C.B. Callaghan &amp; S.K. Png</tp:taxon-authority><tp:taxon-status xmlns:xlink="http://www.w3.org/1999/xlink" xlink:type="simple">comb. nov.</tp:taxon-status><xref ref-type="table" rid="T23">Table 23</xref><tp:nomenclature-citation-list><tp:nomenclature-citation><tp:taxon-name><tp:taxon-name-part taxon-name-part-type="genus" reg="Michelia">Michelia</tp:taxon-name-part> <tp:taxon-name-part taxon-name-part-type="species" reg="wardii">wardii</tp:taxon-name-part></tp:taxon-name><comment> Dandy, Kew Bulletin of Miscellaneous Information 1929(7): 222–223 (<xref ref-type="bibr" rid="B26">Dandy 1929a</xref>). <bold>[Basionym]</bold>.</comment></tp:nomenclature-citation><tp:nomenclature-citation><tp:taxon-name><tp:taxon-name-part taxon-name-part-type="genus" reg="Michelia">Michelia</tp:taxon-name-part> <tp:taxon-name-part taxon-name-part-type="species" reg="doltsopa">doltsopa</tp:taxon-name-part></tp:taxon-name><comment> Buch.-Ham. ex DC., in Annals of Missouri Botanical Garden 80(4): 1063 (<xref ref-type="bibr" rid="B15">Chen and Nooteboom 1993</xref>), World Checklist and Bibliography of <tp:taxon-name><tp:taxon-name-part taxon-name-part-type="family" reg="Magnoliaceae">Magnoliaceae</tp:taxon-name-part></tp:taxon-name>: 56 (<xref ref-type="bibr" rid="B38">Frodin and Govaerts 1996</xref>), Flora Yunnanica. Tomus 6 (<tp:taxon-name><tp:taxon-name-part taxon-name-part-type="phylum" reg="Spermatophyta">Spermatophyta</tp:taxon-name-part></tp:taxon-name>): 41 (<xref ref-type="bibr" rid="B125">Wu and Chen 2006</xref>), Flora of China Vol. 7: 81 (<xref ref-type="bibr" rid="B126">Xia et al. 2008</xref>), Vouchered Flora of Southeast Yunnan, Vol. 1: 53 (<xref ref-type="bibr" rid="B102">Sima and Lu 2009</xref>), A Taxonomic Revision of the <tp:taxon-name><tp:taxon-name-part taxon-name-part-type="family" reg="Magnoliaceae">Magnoliaceae</tp:taxon-name-part></tp:taxon-name> from China: 197 (<xref ref-type="bibr" rid="B101">Sima 2011</xref>) and <tp:taxon-name><tp:taxon-name-part taxon-name-part-type="family" reg="Magnoliaceae">Magnoliaceae</tp:taxon-name-part></tp:taxon-name> Plants of Guizhou: 131 (Deng and Yang 2015), each p.p. quoad syn. <tp:taxon-name><tp:taxon-name-part taxon-name-part-type="genus" reg="Michelia">Michelia</tp:taxon-name-part> <tp:taxon-name-part taxon-name-part-type="species" reg="wardii">wardii</tp:taxon-name-part></tp:taxon-name> Dandy.</comment></tp:nomenclature-citation><tp:nomenclature-citation><tp:taxon-name><tp:taxon-name-part taxon-name-part-type="genus" reg="Magnolia">Magnolia</tp:taxon-name-part> <tp:taxon-name-part taxon-name-part-type="species" reg="doltsopa">doltsopa</tp:taxon-name-part></tp:taxon-name><comment> (Buch.-Ham. ex DC) Figlar, online at World Checklist of <tp:taxon-name><tp:taxon-name-part taxon-name-part-type="family" reg="Magnoliaceae">Magnoliaceae</tp:taxon-name-part></tp:taxon-name> (<xref ref-type="bibr" rid="B40">Govaerts 2003</xref>), and in Phytotaxonomy 15: 109 (<xref ref-type="bibr" rid="B53">Khuraijam and Goel 2015</xref>), both p.p. quoad syn. <tp:taxon-name><tp:taxon-name-part taxon-name-part-type="genus" reg="Michelia">Michelia</tp:taxon-name-part> <tp:taxon-name-part taxon-name-part-type="species" reg="wardii">wardii</tp:taxon-name-part></tp:taxon-name> Dandy.</comment></tp:nomenclature-citation></tp:nomenclature-citation-list></tp:nomenclature><tp:treatment-sec sec-type="Type"><title>Type.</title><p>Ne India – <bold>Arunachal Pradesh</bold> • Chibaon, Delei Valley, <named-content xmlns:xlink="http://www.w3.org/1999/xlink" content-type="dwc:verbatimCoordinates" xlink:type="simple">28°10'N, 96°30'E</named-content>, alt. 2100–2400 m, 12 Apr. 1928, fl, <italic>Francis Kingdon-Ward 8060</italic>. holotype: K 000681496! isotypes: <abbrev xmlns:xlink="http://www.w3.org/1999/xlink" content-type="institution" xlink:title="Department of Botany Herbarium, British Museum of Natural History, London, England, U.K" xlink:type="simple">BM</abbrev> n.v. <abbrev xmlns:xlink="http://www.w3.org/1999/xlink" content-type="institution" xlink:title="Royal Botanic Garden Herbarium, Inverleith Row, Inverleith, Edinburgh, Scotland, U.K" xlink:type="simple">E</abbrev> n.v. <abbrev xmlns:xlink="http://www.w3.org/1999/xlink" content-type="institution" xlink:title="William and Lynda Steere Herbarium, New York Botanical Garden, The Bronx, New York, U.S.A" xlink:type="simple">NY</abbrev> n.v.</p><p>holotype specimen below accessed 20 March 2019:</p><p>holotype (<abbrev xmlns:xlink="http://www.w3.org/1999/xlink" content-type="institution" xlink:title="Royal Botanic Gardens Herbarium, Kew, Surrey, London, England. U.K" xlink:type="simple">K</abbrev>): <ext-link xmlns:xlink="http://www.w3.org/1999/xlink" xlink:href="http://apps.kew.org/herbcat/getImage.do?imageBarcode=K000681496" ext-link-type="uri" xlink:type="simple">http://apps.kew.org/herbcat/getImage.do?imageBarcode=K000681496</ext-link></p></tp:treatment-sec><tp:treatment-sec sec-type="Note 1"><title>Note 1.</title><p><italic><tp:taxon-name><tp:taxon-name-part taxon-name-part-type="genus" reg="Michelia">Michelia</tp:taxon-name-part> <tp:taxon-name-part taxon-name-part-type="species" reg="wardii">wardii</tp:taxon-name-part></tp:taxon-name></italic> Dandy is noted as a synonym of <italic><tp:taxon-name><tp:taxon-name-part taxon-name-part-type="genus" reg="Michelia">Michelia</tp:taxon-name-part> <tp:taxon-name-part taxon-name-part-type="species" reg="doltsopa">doltsopa</tp:taxon-name-part></tp:taxon-name></italic> Buch.-Ham. ex DC. in <xref ref-type="bibr" rid="B15">Chen and Nooteboom (1993)</xref> and then by the other authors listed above. However, it can be distinguished from that species by the presently known differentiating features compiled in Table <xref ref-type="table" rid="T23">23</xref>.</p><table-wrap id="T23" position="float" orientation="portrait"><label>Table 23.</label><caption><p>The <bold>26 presently known</bold> differentiating features between <italic><tp:taxon-name><tp:taxon-name-part taxon-name-part-type="genus" reg="Michelia">Michelia</tp:taxon-name-part> <tp:taxon-name-part taxon-name-part-type="species" reg="wardii">wardii</tp:taxon-name-part></tp:taxon-name></italic> Dandy and <italic><tp:taxon-name><tp:taxon-name-part taxon-name-part-type="genus" reg="Michelia">Michelia</tp:taxon-name-part> <tp:taxon-name-part taxon-name-part-type="species" reg="doltsopa">doltsopa</tp:taxon-name-part></tp:taxon-name></italic> Buch.-Ham. ex DC.</p></caption><table><tbody><tr><th rowspan="1" colspan="1">
                      <bold>Plant feature</bold>
                    </th><th rowspan="1" colspan="1">
                      <bold>
                        <italic>
                          <tp:taxon-name><tp:taxon-name-part taxon-name-part-type="genus" reg="Michelia">Michelia</tp:taxon-name-part> <tp:taxon-name-part taxon-name-part-type="species" reg="wardii">wardii</tp:taxon-name-part></tp:taxon-name>
                        </italic>
                      </bold>
                    </th><th rowspan="1" colspan="1">
                      <bold>
                        <italic>
                          <tp:taxon-name><tp:taxon-name-part taxon-name-part-type="genus" reg="Michelia">Michelia</tp:taxon-name-part> <tp:taxon-name-part taxon-name-part-type="species" reg="doltsopa">doltsopa</tp:taxon-name-part></tp:taxon-name>
                        </italic>
                      </bold>
                    </th></tr><tr><td rowspan="1" colspan="1">size</td><td rowspan="1" colspan="1">large trees (“magna” - K.W.)</td><td rowspan="1" colspan="1">medium to large trees (to 30 m<bold><sup>6</sup></bold>)</td></tr><tr><td rowspan="1" colspan="1">
                      <bold>seasonal nature</bold>
                    </td><td rowspan="1" colspan="1">
                      <bold>semi-deciduous</bold>
                    </td><td rowspan="1" colspan="1"><bold>evergreen</bold>.</td></tr><tr><td rowspan="1" colspan="1">indumentum of twigs</td><td rowspan="1" colspan="1">grey pubescent at nodes when young, otherwise glabrous</td><td rowspan="1" colspan="1">rufous or greyish-white appressed pubescent when young<bold><sup>6</sup></bold>, eventually glabrescent<bold><sup>10</sup></bold></td></tr><tr><td rowspan="1" colspan="1">leaf shape</td><td rowspan="1" colspan="1">oblanceolate, narrowly oblong, or narrowly elliptic-oblong</td><td rowspan="1" colspan="1">elliptic, narrowly ovate-elliptic or oblong-elliptic<bold><sup>6</sup></bold></td></tr><tr><td rowspan="1" colspan="1">
                      <bold>leaf size</bold>
                    </td><td rowspan="1" colspan="1">
                      <bold>up to ca. 16 × 4 cm maximum</bold>
                    </td><td rowspan="1" colspan="1">
                      <bold>up to 22.5 × 7.5 cm<sup>1</sup> (up to 22 × 7 cm<sup>6</sup>)</bold>
                    </td></tr><tr><td rowspan="1" colspan="1">leaf apex</td><td rowspan="1" colspan="1">acuminate or occasionally acute</td><td rowspan="1" colspan="1">short-acute or long-acute<bold><sup>6</sup></bold></td></tr><tr><td rowspan="1" colspan="1">leaf base</td><td rowspan="1" colspan="1">decurrent tapering on to petiole</td><td rowspan="1" colspan="1">broadly cuneate or obtuse<bold><sup>6</sup></bold></td></tr><tr><td rowspan="1" colspan="1">lateral leaf vein pairs</td><td rowspan="1" colspan="1">ca. 9–14</td><td rowspan="1" colspan="1">mostly more than 12<bold><sup>9</sup></bold></td></tr><tr><td rowspan="1" colspan="1">leaf texture</td><td rowspan="1" colspan="1">papery.</td><td rowspan="1" colspan="1">thinly leathery<bold><sup>6</sup></bold> (thick, leathery<bold><sup>5</sup></bold>) (+/– leathery<bold><sup>10</sup></bold>)</td></tr><tr><td rowspan="1" colspan="1">leaf indumentum abaxially</td><td rowspan="1" colspan="1">glabrous or sparsely grey appressed pubescent mainly on midrib towards the apex</td><td rowspan="1" colspan="1">rufous or greyish-white appressed pubescent when young<bold><sup>6</sup></bold>, with orange pubescent veins<bold><sup>7</sup></bold></td></tr><tr><td rowspan="1" colspan="1">
                      <bold>petiole length</bold>
                    </td><td rowspan="1" colspan="1">
                      <bold>ca. 1.5 cm</bold>
                    </td><td rowspan="1" colspan="1">
                      <bold>2–2.4 cm<sup>1</sup></bold>
                    </td></tr><tr><td rowspan="1" colspan="1">petiole indumentum</td><td rowspan="1" colspan="1">grey appressed pubescent near base when young</td><td rowspan="1" colspan="1">rufous or greyish-white appressed pubescent<bold><sup>6</sup></bold></td></tr><tr><td rowspan="1" colspan="1">indumentum of stipules externally</td><td rowspan="1" colspan="1">greyish appressed tomentose or appressed pubescent</td><td rowspan="1" colspan="1">rufous or tawny pubescent<bold><sup>3</sup></bold> dark brown velvety<bold><sup>1</sup></bold></td></tr><tr><td rowspan="1" colspan="1">indumentum of spathoid bracts</td><td rowspan="1" colspan="1">densely greyish silky tomentose</td><td rowspan="1" colspan="1">rufous or tawny pubescent<bold><sup>3</sup></bold> orange-rusty hairs on pale green scales<bold><sup>7</sup></bold></td></tr><tr><td rowspan="1" colspan="1">
                      <bold>flower peduncle length</bold>
                    </td><td rowspan="1" colspan="1">
                      <bold>ca. 5–7 mm</bold>
                    </td><td rowspan="1" colspan="1">
                      <bold>4–13(–23) mm<sup>2</sup></bold>
                    </td></tr><tr><td rowspan="1" colspan="1">flower peduncle indumentum</td><td rowspan="1" colspan="1">densely grey tomentose</td><td rowspan="1" colspan="1">densely dark brown-cinnamon coloured tomentum<bold><sup>1</sup></bold> densely rufous<bold><sup>10</sup></bold> appressed villose<bold><sup>6</sup></bold></td></tr><tr><td rowspan="1" colspan="1">
                      <bold>tepal number</bold>
                    </td><td rowspan="1" colspan="1">
                      <bold>ca. 9–12</bold>
                    </td><td rowspan="1" colspan="1">
                      <bold>12–16<sup>6,8</sup></bold>
                    </td></tr><tr><td rowspan="1" colspan="1">
                      <bold>tepal colour</bold>
                    </td><td rowspan="1" colspan="1"><bold>cream</bold>.</td><td rowspan="1" colspan="1"><bold>white</bold>.</td></tr><tr><td rowspan="1" colspan="1">tepal shape</td><td rowspan="1" colspan="1">obovate or oblanceolate-oblong</td><td rowspan="1" colspan="1">ovate-oblong<bold><sup>1</sup></bold> (narrowly obovate-spathulate<bold><sup>6</sup></bold>)</td></tr><tr><td rowspan="1" colspan="1">tepal length</td><td rowspan="1" colspan="1">ca. 4.5–6.5 cm (exterior tepals)</td><td rowspan="1" colspan="1">5–7 cm<bold><sup>6</sup></bold> (exterior tepals)</td></tr><tr><td rowspan="1" colspan="1">
                      <bold>tepal indumentum</bold>
                    </td><td rowspan="1" colspan="1">
                      <bold>pubescent on outside near base</bold>
                    </td><td rowspan="1" colspan="1">
                      <bold>glabrous<sup>1</sup></bold>
                    </td></tr><tr><td rowspan="1" colspan="1">stamen length</td><td rowspan="1" colspan="1">ca 10–15 mm</td><td rowspan="1" colspan="1">12–17 mm<bold><sup>4</sup></bold></td></tr><tr><td rowspan="1" colspan="1">gynoecium shape</td><td rowspan="1" colspan="1">subcylindric.</td><td rowspan="1" colspan="1">narrowly ovoid<bold><sup>6</sup></bold></td></tr><tr><td rowspan="1" colspan="1">fruiting peduncle indumentum</td><td rowspan="1" colspan="1">dense greyish tomentose (Frank Kingdon-Ward’s field notes)</td><td rowspan="1" colspan="1">rufous or tawny appressed pubescent<bold><sup>3</sup></bold></td></tr><tr><td rowspan="1" colspan="1">
                      <bold>altitude within China</bold>
                    </td><td rowspan="1" colspan="1">
                      <bold>2100–2400 m</bold>
                    </td><td rowspan="1" colspan="1">
                      <bold>1500–2300 m<sup>6</sup></bold>
                    </td></tr><tr><td rowspan="1" colspan="1">distribution within China</td><td rowspan="1" colspan="1"><named-content xmlns:xlink="http://www.w3.org/1999/xlink" content-type="dwc:verbatimCoordinates" xlink:type="simple">28°10'N, 96°30'E</named-content>, Delei Valley, Xizang (Tibet) and NE India</td><td rowspan="1" colspan="1">Gongshan, Yunnan and Xizang (Tibet)<sup>6</sup></td></tr></tbody></table><table-wrap-foot><fn><p>Note: The differentiating morphological features of <italic><tp:taxon-name><tp:taxon-name-part taxon-name-part-type="genus" reg="Michelia">Michelia</tp:taxon-name-part> <tp:taxon-name-part taxon-name-part-type="species" reg="wardii">wardii</tp:taxon-name-part></tp:taxon-name></italic> are cited from <xref ref-type="bibr" rid="B26">Dandy (1929a</xref>: 222) and those of <italic><tp:taxon-name><tp:taxon-name-part taxon-name-part-type="genus" reg="Michelia">Michelia</tp:taxon-name-part> <tp:taxon-name-part taxon-name-part-type="species" reg="doltsopa">doltsopa</tp:taxon-name-part></tp:taxon-name></italic> from de <xref ref-type="bibr" rid="B30">Candolle (1818</xref>: 448)<sup>1</sup>, supplemented by <xref ref-type="bibr" rid="B15">Chen and Nooteboom (1993</xref>: 1063)<sup>2</sup>; <xref ref-type="bibr" rid="B26">Dandy (1929a</xref>: 222)<sup>3</sup>, <xref ref-type="bibr" rid="B57">Law (1996</xref>: 159)<sup>4</sup>, <xref ref-type="bibr" rid="B59">Lee (1935)</xref><sup>5</sup>, <xref ref-type="bibr" rid="B81">Liu et al. (2004</xref>: 242)<sup>6</sup>, <xref ref-type="bibr" rid="B85">Mitchell and Coombes (1998</xref>: 181)<sup>7</sup>, <xref ref-type="bibr" rid="B92">Polunin and Stainton (1999</xref>: 19)<sup>8</sup>, <xref ref-type="bibr" rid="B105">Spencer (1997</xref>: 23)<sup>9</sup> and <xref ref-type="bibr" rid="B106">Spongberg (1998</xref>: 135)<sup>10</sup>.</p></fn></table-wrap-foot></table-wrap></tp:treatment-sec><tp:treatment-sec sec-type="Note 2"><title>Note 2.</title><p><italic><tp:taxon-name><tp:taxon-name-part taxon-name-part-type="genus" reg="Michelia">Michelia</tp:taxon-name-part> <tp:taxon-name-part taxon-name-part-type="species" reg="wardii">wardii</tp:taxon-name-part></tp:taxon-name></italic> also does not key out with the original validating descriptions for <italic><tp:taxon-name><tp:taxon-name-part taxon-name-part-type="genus" reg="Michelia">M.</tp:taxon-name-part> <tp:taxon-name-part taxon-name-part-type="species" reg="opipara">opipara</tp:taxon-name-part></tp:taxon-name></italic> Hung T. Chang &amp; B.L. Chen or the at least semi-deciduous <italic><tp:taxon-name><tp:taxon-name-part taxon-name-part-type="genus" reg="Michelia">M.</tp:taxon-name-part> <tp:taxon-name-part taxon-name-part-type="species" reg="excelsa">excelsa</tp:taxon-name-part></tp:taxon-name></italic> (Wall.) Blume, occurring in the Himalayas from Nepal eastward (<xref ref-type="bibr" rid="B6">Brandis 1906</xref>: 7), with which it shares synonymy under <italic><tp:taxon-name><tp:taxon-name-part taxon-name-part-type="genus" reg="Michelia">M.</tp:taxon-name-part> <tp:taxon-name-part taxon-name-part-type="species" reg="doltsopa">doltsopa</tp:taxon-name-part></tp:taxon-name></italic> in Chen &amp; Nooteboom and in Flora of China. <italic><tp:taxon-name><tp:taxon-name-part taxon-name-part-type="genus" reg="Michelia">Michelia</tp:taxon-name-part> <tp:taxon-name-part taxon-name-part-type="species" reg="wardii">wardii</tp:taxon-name-part></tp:taxon-name></italic> is therefore resurrected and transferred to <italic><tp:taxon-name><tp:taxon-name-part taxon-name-part-type="genus" reg="Magnolia">Magnolia</tp:taxon-name-part></tp:taxon-name></italic>.</p></tp:treatment-sec><tp:treatment-sec sec-type="Note 3"><title>Note 3.</title><p><italic><tp:taxon-name><tp:taxon-name-part taxon-name-part-type="genus" reg="Michelia">Michelia</tp:taxon-name-part> <tp:taxon-name-part taxon-name-part-type="species" reg="wardii">wardii</tp:taxon-name-part></tp:taxon-name></italic> Dandy is native to the northeast Indian state of Arunachal Pradesh and also adjacent Xizang (Tibet) in far-western China. No records of it in any nature reserve in these regions or in cultivation have been located.</p></tp:treatment-sec><tp:treatment-sec sec-type="Conservation status"><title>Conservation status.</title><p>Due to being regarded as a synonym of <italic><tp:taxon-name><tp:taxon-name-part taxon-name-part-type="genus" reg="Magnolia">Magnolia</tp:taxon-name-part> <tp:taxon-name-part taxon-name-part-type="species" reg="doltsopa">doltsopa</tp:taxon-name-part></tp:taxon-name></italic> since 1993, no information on the conservation status of <italic><tp:taxon-name><tp:taxon-name-part taxon-name-part-type="genus" reg="Michelia">M.</tp:taxon-name-part> <tp:taxon-name-part taxon-name-part-type="species" reg="wardii">wardii</tp:taxon-name-part></tp:taxon-name></italic> has been found in the literature.</p></tp:treatment-sec><tp:treatment-sec sec-type="Recommendation"><title>Recommendation.</title><p>Utilising the co-ordinates noted by Kingdon-Ward as a starting point, an IUCN assessment of any existing wild populations of <italic><tp:taxon-name><tp:taxon-name-part taxon-name-part-type="genus" reg="Magnolia">Magnolia</tp:taxon-name-part> <tp:taxon-name-part taxon-name-part-type="species" reg="wardii">wardii</tp:taxon-name-part></tp:taxon-name></italic> (syn. <italic><tp:taxon-name><tp:taxon-name-part taxon-name-part-type="genus" reg="Michelia">Michelia</tp:taxon-name-part> <tp:taxon-name-part taxon-name-part-type="species" reg="wardii">wardii</tp:taxon-name-part></tp:taxon-name></italic>) surviving in the Delai Valley, Mishmi Hills region, Chibaon, Arunachal Pradesh, India should be undertaken to ascertain its conservation status now that is has been shown to be independent of <italic><tp:taxon-name><tp:taxon-name-part taxon-name-part-type="genus" reg="Magnolia">Magnolia</tp:taxon-name-part> <tp:taxon-name-part taxon-name-part-type="species" reg="doltsopa">doltsopa</tp:taxon-name-part></tp:taxon-name></italic>.</p></tp:treatment-sec><ref-list><ref id="B26"><mixed-citation xmlns:xlink="http://www.w3.org/1999/xlink" xlink:type="simple">Dandy JE (1929a) A new <italic><tp:taxon-name><tp:taxon-name-part taxon-name-part-type="genus">Michelia</tp:taxon-name-part></tp:taxon-name></italic> from the borders of Tibet and Assam. Bulletin of Miscellaneous Information, Royal Botanic Gardens, Kew 1929(7): 222–223. [<italic><tp:taxon-name><tp:taxon-name-part taxon-name-part-type="genus">Michelia</tp:taxon-name-part> <tp:taxon-name-part taxon-name-part-type="species">wardii</tp:taxon-name-part></tp:taxon-name></italic>] <ext-link xlink:href="10.2307/4113536" ext-link-type="doi" xlink:type="simple">https://doi.org/10.2307/4113536</ext-link></mixed-citation></ref><ref id="B30"><mixed-citation xmlns:xlink="http://www.w3.org/1999/xlink" xlink:type="simple">de Candolle AP (1818) [not 1817 as often noted] Regni Vegetabilis Systema Naturale, sive Ordines, Genera et Species Plantarum Secundum Methodi Naturalis Normus Digestarum et Descriptarum Vol. 1. Treuttel and Würtz, Paris. [In Latin]. [<italic><tp:taxon-name><tp:taxon-name-part taxon-name-part-type="genus">Michelia</tp:taxon-name-part> <tp:taxon-name-part taxon-name-part-type="species">doltsopa</tp:taxon-name-part></tp:taxon-name></italic> Buch.-Ham. ex DC., p. 448] <ext-link xlink:href="10.5962/bhl.title.59874" ext-link-type="doi" xlink:type="simple">https://doi.org/10.5962/bhl.title.59874</ext-link></mixed-citation></ref><ref id="B15"><mixed-citation xmlns:xlink="http://www.w3.org/1999/xlink" xlink:type="simple">Chen BL, Nooteboom HP (1993) Notes on <tp:taxon-name><tp:taxon-name-part taxon-name-part-type="family">Magnoliaceae</tp:taxon-name-part></tp:taxon-name> III: The <tp:taxon-name><tp:taxon-name-part taxon-name-part-type="family">Magnoliaceae</tp:taxon-name-part></tp:taxon-name> of China. Annals of Missouri Botanical Garden 80(4): 999–1104. <ext-link xlink:href="10.2307/2399942" ext-link-type="doi" xlink:type="simple">https://doi.org/10.2307/2399942</ext-link></mixed-citation></ref><ref id="B57"><mixed-citation xmlns:xlink="http://www.w3.org/1999/xlink" xlink:type="simple">Law YW (1996) <tp:taxon-name><tp:taxon-name-part taxon-name-part-type="family">Magnoliaceae</tp:taxon-name-part></tp:taxon-name>. In: Law YW, Lo HS, Wu YF, Chang BN (Eds) Flora Reipublicae Popularis Sinicae 30(1): <tp:taxon-name><tp:taxon-name-part taxon-name-part-type="division">Angiospermae</tp:taxon-name-part></tp:taxon-name>, <tp:taxon-name><tp:taxon-name-part taxon-name-part-type="class">Dicotyledoneae</tp:taxon-name-part></tp:taxon-name>: <tp:taxon-name><tp:taxon-name-part taxon-name-part-type="family">Menispermaceae</tp:taxon-name-part></tp:taxon-name>, <tp:taxon-name><tp:taxon-name-part taxon-name-part-type="family">Magnoliaceae</tp:taxon-name-part></tp:taxon-name>: 82–198. Science Press, Beijing. [In Chinese] <ext-link xlink:href="http://www.iplant.cn/info/Trib.%20MAGNOLIEAE?t=z" ext-link-type="uri" xlink:type="simple">http://www.iplant.cn/info/Trib.%20MAGNOLIEAE?t=z</ext-link> [accessed from 28 Mar. 2020]</mixed-citation></ref><ref id="B59"><mixed-citation xmlns:xlink="http://www.w3.org/1999/xlink" xlink:type="simple">Lee SC (1935) Forest Botany of China. Commercial Press Ltd., Shanghai.</mixed-citation></ref><ref id="B81"><mixed-citation xmlns:xlink="http://www.w3.org/1999/xlink" xlink:type="simple">Liu YH, Zeng QW, Zhou RZ, Xing FW [Eds] (2004) Magnolias of China. Baitong Group. Beijing Science &amp; Technology Press, Beijing. [In Chinese and English]</mixed-citation></ref><ref id="B85"><mixed-citation xmlns:xlink="http://www.w3.org/1999/xlink" xlink:type="simple">Mitchell A, Coombes A (1998) The Garden Tree. An Illustrated Guide to Choosing, Planting and Caring for 500 Garden Trees. George Weidenfeld and Nicolson Ltd., Orion Publishing Group, London.</mixed-citation></ref><ref id="B92"><mixed-citation xmlns:xlink="http://www.w3.org/1999/xlink" xlink:type="simple">Polunin O, Stainton S (1999) Flowers of the Himalaya. Oxford University Press, Dehli. (Third Oxford India impression). [<italic><tp:taxon-name><tp:taxon-name-part taxon-name-part-type="genus">Michelia</tp:taxon-name-part> <tp:taxon-name-part taxon-name-part-type="species">doltsopa</tp:taxon-name-part></tp:taxon-name></italic>, p. 19, plate 10, No. 74]</mixed-citation></ref><ref id="B105"><mixed-citation xmlns:xlink="http://www.w3.org/1999/xlink" xlink:type="simple">Spencer R (1997) <tp:taxon-name><tp:taxon-name-part taxon-name-part-type="family">Magnoliaceae</tp:taxon-name-part></tp:taxon-name>. In: Horticultural Flora of South-eastern Australia Volume 2. Flowering Plants, Dicotyledons Part 1: 7–24. University of New South Wales Press Ltd., Sydney, Australia.</mixed-citation></ref><ref id="B106"><mixed-citation xmlns:xlink="http://www.w3.org/1999/xlink" xlink:type="simple">Spongberg SA (1998) <tp:taxon-name><tp:taxon-name-part taxon-name-part-type="family">Magnoliaceae</tp:taxon-name-part></tp:taxon-name> Hardy in Cooler Temperate Climates. In: Hunt D (Ed.) Magnolias and their Allies. Proceedings of an International Symposium, Royal Holloway, University of London, Egham, Surrey, U.K., 12–13 April, 1996: 81–144. International Dendrology Society and The <tp:taxon-name><tp:taxon-name-part taxon-name-part-type="genus">Magnolia</tp:taxon-name-part></tp:taxon-name> Society. David Hunt, Milborne Port, Sherborne, U.K.</mixed-citation></ref><ref id="B38"><mixed-citation xmlns:xlink="http://www.w3.org/1999/xlink" xlink:type="simple">Frodin DG, Govaerts R (1996) World Checklist and Bibliography of <tp:taxon-name><tp:taxon-name-part taxon-name-part-type="family">Magnoliaceae</tp:taxon-name-part></tp:taxon-name>. Information Services Dept., Royal Botanic Gardens, Kew.</mixed-citation></ref><ref id="B125"><mixed-citation xmlns:xlink="http://www.w3.org/1999/xlink" xlink:type="simple">Wu ZY, Chen SK (2006) <tp:taxon-name><tp:taxon-name-part taxon-name-part-type="family">Magnoliaceae</tp:taxon-name-part></tp:taxon-name>. In: Flora Yunnanica. Tomus 6 (<tp:taxon-name><tp:taxon-name-part taxon-name-part-type="phylum">Spermatophyta</tp:taxon-name-part></tp:taxon-name>): 1–62. Science Press, Beijing. [In Chinese] <ext-link xlink:href="https://www.biodiversitylibrary.org/page/36698160#page/1" ext-link-type="uri" xlink:type="simple">https://www.biodiversitylibrary.org/page/36698160#page/1</ext-link> [accessed 28 Mar. 2020]</mixed-citation></ref><ref id="B126"><mixed-citation xmlns:xlink="http://www.w3.org/1999/xlink" xlink:type="simple">Xia NH, Liu YH, Nooteboom HP (2008) <tp:taxon-name><tp:taxon-name-part taxon-name-part-type="family">Magnoliaceae</tp:taxon-name-part></tp:taxon-name>. In: Wu ZY, Raven PH, Hong DY (Eds) Flora of China Vol. 7, <tp:taxon-name><tp:taxon-name-part taxon-name-part-type="family">Menispermaceae</tp:taxon-name-part></tp:taxon-name> through <tp:taxon-name><tp:taxon-name-part taxon-name-part-type="family">Capparaceae</tp:taxon-name-part></tp:taxon-name>: 48–91. Science Press, Beijing and Missouri Botanical Garden Press, St. Louis. <ext-link xlink:href="http://flora.huh.harvard.edu/china/mss/volume07/Magnoliaceae.pdf" ext-link-type="uri" xlink:type="simple">http://flora.huh.harvard.edu/china/mss/volume07/Magnoliaceae.pdf</ext-link> [accessed 20 Mar. 2020]</mixed-citation></ref><ref id="B102"><mixed-citation xmlns:xlink="http://www.w3.org/1999/xlink" xlink:type="simple">Sima YK, Lu SG (2009) <tp:taxon-name><tp:taxon-name-part taxon-name-part-type="family">Magnoliaceae</tp:taxon-name-part></tp:taxon-name>. In: Shui YM, Sima YK, Wen J, Chen WH (Eds) Vouchered Flora of Southeast Yunnan, Vol. 1: 16–79. Yunnan Science &amp; Technology Press, Kunming. <ext-link xlink:href="http://www.doc88.com/p-9455111883790.html" ext-link-type="uri" xlink:type="simple">http://www.doc88.com/p-9455111883790.html</ext-link> [accessed 30 Mar. 2020]</mixed-citation></ref><ref id="B101"><mixed-citation xmlns:xlink="http://www.w3.org/1999/xlink" xlink:type="simple">Sima YK (2011) A Taxonomic Revision of the <tp:taxon-name><tp:taxon-name-part taxon-name-part-type="family">Magnoliaceae</tp:taxon-name-part></tp:taxon-name> from China. PhD. Dissertation (Botany). School of Life Science, Yunnan University, Kunming, China. [In Chinese, English subtitle / abstract] <ext-link xlink:href="https://www.doc88.com/p-0408321349844.html" ext-link-type="uri" xlink:type="simple">https://www.doc88.com/p-0408321349844.html</ext-link> [accessed 27 Mar. 2020]</mixed-citation></ref><ref id="B40"><mixed-citation xmlns:xlink="http://www.w3.org/1999/xlink" xlink:type="simple">Govaerts R (2003) World Checklist of <tp:taxon-name><tp:taxon-name-part taxon-name-part-type="family">Magnoliaceae</tp:taxon-name-part></tp:taxon-name> (online). Facilitated by the Royal Botanic Gardens, Kew. <ext-link xlink:href="https://wcsp.science.kew.org/" ext-link-type="uri" xlink:type="simple">https://wcsp.science.kew.org/</ext-link> [accessed 12 Oct. 2022]</mixed-citation></ref><ref id="B53"><mixed-citation xmlns:xlink="http://www.w3.org/1999/xlink" xlink:type="simple">Khuraijam JS, Goel AK (2015) Enumeration of the genus <italic><tp:taxon-name><tp:taxon-name-part taxon-name-part-type="genus">Magnolia</tp:taxon-name-part></tp:taxon-name></italic> L. in India with its conservation status. Phytotaxonomy 15: 107–113.</mixed-citation></ref><ref id="B6"><mixed-citation xmlns:xlink="http://www.w3.org/1999/xlink" xlink:type="simple">Brandis D (1906) Indian Trees. Archibald Constable &amp; Co. Ltd., London. [<italic><tp:taxon-name><tp:taxon-name-part taxon-name-part-type="genus">Manglietia</tp:taxon-name-part> <tp:taxon-name-part taxon-name-part-type="species">caveana</tp:taxon-name-part></tp:taxon-name></italic> p. 6, <italic><tp:taxon-name><tp:taxon-name-part taxon-name-part-type="genus">Michelia</tp:taxon-name-part> <tp:taxon-name-part taxon-name-part-type="species">excelsa</tp:taxon-name-part></tp:taxon-name></italic> pp. 7–8]. <ext-link xlink:href="https://www.biodiversitylibrary.org/page/34178947" ext-link-type="uri" xlink:type="simple">https://www.biodiversitylibrary.org/page/34178947</ext-link> [accessed 30 Mar. 2020]</mixed-citation></ref></ref-list></tp:taxon-treatment>
